# Supplementary material for: Identification of QTLs/ Candidate Genes for Seed Mineral Contents in Common Bean (Phaseolus vulgaris L.) Through Genotyping-by-Sequencing
Source: Front Genet. 2022 Mar 14;13:750814. doi: 10.3389/fgene.2022.750814 (PMC8982075; doi:10.3389/fgene.2022.750814)
Supplement: Supplementary file 2 [file DataSheet3.xlsx]

## Sheet: Chr1
CHR	BP1	KB	BP2	NSNPS	SNPS
1	2003	9.443	11445	5	Pv00001|Pv00002|Pv00003|Pv00004|Pv00005
1	126197	2.009	128205	2	Pv00007|Pv00008
1	140198	3.371	143568	2	Pv00011|Pv00012
1	147416	13.338	160753	3	Pv00013|Pv00014|Pv00015
1	177318	22.621	199938	3	Pv00017|Pv00018|Pv00019
1	213554	19.832	233385	3	Pv00022|Pv00023|Pv00024
1	256882	19.122	276003	7	Pv00028|Pv00030|Pv00031|Pv00032|Pv00033|Pv00034|Pv00035
1	285913	3.163	289075	2	Pv00037|Pv00038
1	299743	1.073	300815	2	Pv00042|Pv00043
1	310916	19.695	330610	3	Pv00049|Pv00050|Pv00051
1	342334	9.479	351812	3	Pv00055|Pv00056|Pv00057
1	360885	13.113	373997	2	Pv00060|Pv00062
1	389029	7.221	396249	3	Pv00068|Pv00069|Pv00070
1	410466	4.487	414952	2	Pv00074|Pv00075
1	432224	1.503	433726	2	Pv00081|Pv00082
1	549811	1.186	550996	2	Pv00096|Pv00097
1	575487	26.443	601929	4	Pv00101|Pv00102|Pv00103|Pv00104
1	665010	2.627	667636	2	Pv00120|Pv00121
1	677348	14.862	692209	2	Pv00124|Pv00125
1	741959	8.849	750807	2	Pv00136|Pv00138
1	832341	3.575	835915	2	Pv00152|Pv00153
1	919139	2.583	921721	2	Pv00167|Pv00168
1	981483	1.566	983048	2	Pv00181|Pv00182
1	1001524	10.202	1011725	2	Pv00189|Pv00191
1	1095441	10.924	1106364	3	Pv00217|Pv00218|Pv00219
1	1125757	5.464	1131220	2	Pv00222|Pv00223
1	1140705	24.173	1164877	4	Pv00226|Pv00227|Pv00228|Pv00229
1	1172358	11.343	1183700	2	Pv00231|Pv00233
1	1188729	0.642	1189370	2	Pv00235|Pv00236
1	1254695	4.015	1258709	3	Pv00256|Pv00257|Pv00258
1	1287240	1.499	1288738	2	Pv00261|Pv00262
1	1312607	0.881	1313487	2	Pv00271|Pv00272
1	1342940	0.088	1343027	2	Pv00279|Pv00280
1	1363809	1.665	1365473	2	Pv00281|Pv00282
1	1371472	6.493	1377964	2	Pv00284|Pv00285
1	1390371	5.845	1396215	2	Pv00289|Pv00290
1	1419669	1.791	1421459	2	Pv00296|Pv00297
1	1520133	2.255	1522387	2	Pv00321|Pv00322
1	1562222	4.035	1566256	2	Pv00329|Pv00331
1	1571367	4.023	1575389	3	Pv00332|Pv00333|Pv00334
1	1614008	8.984	1622991	2	Pv00342|Pv00343
1	1628062	16.571	1644632	2	Pv00346|Pv00348
1	1662354	8.82	1671173	2	Pv00353|Pv00354
1	1690955	3.696	1694650	2	Pv00363|Pv00364
1	1807465	5.537	1813001	2	Pv00384|Pv00385
1	1815602	7.989	1823590	2	Pv00386|Pv00387
1	1916802	0.348	1917149	2	Pv00403|Pv00404
1	1936250	2.109	1938358	2	Pv00409|Pv00410
1	1943946	5.317	1949262	3	Pv00412|Pv00413|Pv00414
1	2014173	13.692	2027864	3	Pv00431|Pv00432|Pv00433
1	2044155	1.692	2045846	2	Pv00438|Pv00439
1	2052836	2.402	2055237	2	Pv00442|Pv00443
1	2067313	8.605	2075917	3	Pv00447|Pv00448|Pv00449
1	2095715	5.595	2101309	5	Pv00456|Pv00457|Pv00458|Pv00459|Pv00460
1	2115843	3.333	2119175	3	Pv00466|Pv00467|Pv00468
1	2170766	3.57	2174335	2	Pv00482|Pv00483
1	2230244	4.883	2235126	2	Pv00504|Pv00505
1	2279145	0.986	2280130	2	Pv00519|Pv00520
1	2316612	4.189	2320800	3	Pv00527|Pv00528|Pv00529
1	2344031	3.948	2347978	2	Pv00532|Pv00533
1	2383335	2.509	2385843	2	Pv00542|Pv00543
1	2518557	16.296	2534852	3	Pv00565|Pv00566|Pv00567
1	2540987	0.019	2541005	2	Pv00568|Pv00569
1	2544270	17.861	2562130	6	Pv00571|Pv00572|Pv00573|Pv00575|Pv00576|Pv00577
1	2592742	4.629	2597370	2	Pv00581|Pv00582
1	2619050	7.197	2626246	3	Pv00588|Pv00589|Pv00590
1	2663880	2.794	2666673	2	Pv00600|Pv00601
1	2678636	0.976	2679611	2	Pv00606|Pv00607
1	2690727	8.583	2699309	3	Pv00611|Pv00612|Pv00613
1	2742098	13.638	2755735	4	Pv00625|Pv00626|Pv00627|Pv00628
1	2759473	14.935	2774407	5	Pv00629|Pv00630|Pv00631|Pv00632|Pv00633
1	2836451	1.117	2837567	2	Pv00643|Pv00644
1	2893312	5.16	2898471	3	Pv00659|Pv00660|Pv00661
1	2913534	2.959	2916492	2	Pv00665|Pv00666
1	2945272	11.662	2956933	3	Pv00668|Pv00669|Pv00670
1	2963089	17.271	2980359	2	Pv00671|Pv00673
1	3065687	22.075	3087761	3	Pv00690|Pv00692|Pv00693
1	3136878	1.16	3138037	2	Pv00704|Pv00705
1	3191686	12.878	3204563	4	Pv00719|Pv00721|Pv00722|Pv00723
1	3216197	16.581	3232777	3	Pv00726|Pv00728|Pv00729
1	3255199	2.367	3257565	2	Pv00732|Pv00733
1	3262081	5.207	3267287	3	Pv00735|Pv00736|Pv00737
1	3278425	6.207	3284631	2	Pv00738|Pv00739
1	3290173	17.201	3307373	4	Pv00740|Pv00742|Pv00743|Pv00744
1	3326503	7.908	3334410	3	Pv00753|Pv00754|Pv00755
1	3367631	3.074	3370704	2	Pv00760|Pv00761
1	3382540	7.399	3389938	3	Pv00766|Pv00767|Pv00768
1	3405850	23.9	3429749	9	Pv00774|Pv00775|Pv00776|Pv00777|Pv00778|Pv00779|Pv00780|Pv00781|Pv00782
1	3456117	1.291	3457407	2	Pv00791|Pv00792
1	3482797	3.948	3486744	2	Pv00798|Pv00799
1	3531012	9.448	3540459	3	Pv00811|Pv00812|Pv00813
1	3543628	5.985	3549612	2	Pv00815|Pv00816
1	3570085	2.961	3573045	2	Pv00822|Pv00823
1	3590361	15.985	3606345	4	Pv00833|Pv00834|Pv00836|Pv00837
1	3618106	8.109	3626214	3	Pv00840|Pv00841|Pv00842
1	3637588	0.714	3638301	2	Pv00844|Pv00845
1	3686006	10.651	3696656	2	Pv00857|Pv00858
1	3724086	16.738	3740823	5	Pv00863|Pv00864|Pv00865|Pv00866|Pv00868
1	3755528	6.179	3761706	2	Pv00873|Pv00874
1	3793080	7.307	3800386	3	Pv00880|Pv00881|Pv00882
1	3831827	2.804	3834630	2	Pv00888|Pv00889
1	3840889	1.06	3841948	2	Pv00891|Pv00892
1	3907101	6.66	3913760	2	Pv00897|Pv00898
1	3957334	1.302	3958635	2	Pv00915|Pv00916
1	4018387	0.817	4019203	2	Pv00929|Pv00930
1	4026650	2.683	4029332	2	Pv00932|Pv00933
1	4050462	2.274	4052735	3	Pv00938|Pv00939|Pv00940
1	4079698	5.494	4085191	2	Pv00948|Pv00949
1	4102353	20.713	4123065	4	Pv00955|Pv00956|Pv00957|Pv00958
1	4168550	1.525	4170074	2	Pv00960|Pv00961
1	4205423	21.777	4227199	5	Pv00974|Pv00975|Pv00976|Pv00977|Pv00979
1	4242924	10.938	4253861	3	Pv00986|Pv00987|Pv00988
1	4266166	15.746	4281911	5	Pv00990|Pv00991|Pv00992|Pv00993|Pv00994
1	4324264	1.853	4326116	2	Pv01005|Pv01006
1	4330612	9.354	4339965	3	Pv01007|Pv01008|Pv01009
1	4341389	2.178	4343566	2	Pv01011|Pv01012
1	4362899	0.703	4363601	2	Pv01020|Pv01021
1	4459410	11.869	4471278	2	Pv01025|Pv01027
1	4486582	5.083	4491664	2	Pv01030|Pv01031
1	4569731	2.454	4572184	3	Pv01051|Pv01052|Pv01053
1	4658950	4.355	4663304	2	Pv01068|Pv01069
1	4672274	12.122	4684395	2	Pv01072|Pv01074
1	4704466	4.645	4709110	2	Pv01079|Pv01080
1	4711929	20.01	4731938	4	Pv01081|Pv01083|Pv01084|Pv01085
1	4739188	1.062	4740249	2	Pv01088|Pv01089
1	4806429	2.791	4809219	4	Pv01106|Pv01107|Pv01108|Pv01109
1	4820234	22.52	4842753	3	Pv01114|Pv01116|Pv01117
1	4849286	6.985	4856270	2	Pv01118|Pv01119
1	4881308	1.21	4882517	2	Pv01129|Pv01130
1	4893064	23.895	4916958	3	Pv01134|Pv01135|Pv01138
1	4924400	0.969	4925368	2	Pv01142|Pv01143
1	4952445	8.867	4961311	4	Pv01149|Pv01150|Pv01151|Pv01153
1	4974979	15.668	4990646	4	Pv01157|Pv01159|Pv01160|Pv01161
1	5000988	6.548	5007535	2	Pv01164|Pv01165
1	5011005	2.881	5013885	2	Pv01168|Pv01169
1	5049523	4.605	5054127	3	Pv01177|Pv01178|Pv01179
1	5106994	0.823	5107816	2	Pv01187|Pv01188
1	5108708	4.356	5113063	2	Pv01189|Pv01190
1	5139451	1.286	5140736	2	Pv01196|Pv01197
1	5151389	5.854	5157242	2	Pv01202|Pv01203
1	5198157	17.37	5215526	2	Pv01206|Pv01207
1	5236760	1.489	5238248	2	Pv01212|Pv01213
1	5246386	2.521	5248906	2	Pv01216|Pv01217
1	5266661	5.428	5272088	2	Pv01221|Pv01223
1	5323396	1.835	5325230	2	Pv01234|Pv01235
1	5327170	11.952	5339121	3	Pv01236|Pv01237|Pv01238
1	5354344	18.414	5372757	4	Pv01244|Pv01245|Pv01246|Pv01247
1	5381131	3.468	5384598	3	Pv01249|Pv01250|Pv01251
1	5407545	5.735	5413279	2	Pv01260|Pv01261
1	5418783	6.985	5425767	3	Pv01262|Pv01263|Pv01264
1	5481752	3.015	5484766	2	Pv01279|Pv01280
1	5487544	2.757	5490300	3	Pv01282|Pv01283|Pv01284
1	5521606	0.973	5522578	2	Pv01290|Pv01291
1	5526743	5.448	5532190	2	Pv01292|Pv01293
1	5563361	3.706	5567066	2	Pv01305|Pv01306
1	5573578	0.61	5574187	2	Pv01308|Pv01309
1	5583278	0.965	5584242	2	Pv01311|Pv01312
1	5587297	2.381	5589677	2	Pv01314|Pv01315
1	5596952	2.757	5599708	2	Pv01317|Pv01319
1	5600806	5.799	5606604	3	Pv01320|Pv01322|Pv01323
1	5617606	3.959	5621564	3	Pv01327|Pv01328|Pv01329
1	5635654	4.995	5640648	2	Pv01334|Pv01335
1	5666302	14.578	5680879	4	Pv01343|Pv01344|Pv01345|Pv01347
1	5703912	5.871	5709782	3	Pv01349|Pv01351|Pv01352
1	5710123	6.856	5716978	2	Pv01353|Pv01355
1	5723863	8.608	5732470	2	Pv01359|Pv01360
1	5833508	9.698	5843205	3	Pv01367|Pv01368|Pv01369
1	5862700	19.994	5882693	5	Pv01376|Pv01377|Pv01378|Pv01379|Pv01381
1	5896753	6.788	5903540	3	Pv01383|Pv01384|Pv01385
1	5920605	3.86	5924464	3	Pv01389|Pv01390|Pv01391
1	5931265	4.098	5935362	2	Pv01393|Pv01395
1	5939462	18.066	5957527	6	Pv01397|Pv01398|Pv01399|Pv01400|Pv01401|Pv01403
1	5974602	4.388	5978989	2	Pv01406|Pv01407
1	6004795	13.712	6018506	4	Pv01415|Pv01417|Pv01419|Pv01420
1	6028613	40.491	6069103	11	Pv01424|Pv01425|Pv01426|Pv01428|Pv01429|Pv01430|Pv01431|Pv01432|Pv01433|Pv01434|Pv01435
1	6077883	3.204	6081086	2	Pv01440|Pv01441
1	6123899	4.936	6128834	2	Pv01447|Pv01449
1	6129251	16.799	6146049	5	Pv01450|Pv01451|Pv01452|Pv01453|Pv01455
1	6161574	65.485	6227058	14	Pv01457|Pv01458|Pv01459|Pv01460|Pv01461|Pv01462|Pv01463|Pv01464|Pv01465|Pv01466|Pv01467|Pv01469|Pv01470|Pv01471
1	6228698	5.37	6234067	2	Pv01472|Pv01474
1	6255747	3.876	6259622	2	Pv01477|Pv01478
1	6284826	16.301	6301126	5	Pv01484|Pv01485|Pv01486|Pv01487|Pv01488
1	6335211	35.872	6371082	13	Pv01496|Pv01497|Pv01498|Pv01499|Pv01500|Pv01501|Pv01502|Pv01503|Pv01504|Pv01505|Pv01506|Pv01507|Pv01508
1	6419116	3.301	6422416	2	Pv01514|Pv01515
1	6515387	12.971	6528357	2	Pv01522|Pv01524
1	6536003	1.182	6537184	2	Pv01526|Pv01527
1	6538987	14.115	6553101	5	Pv01528|Pv01529|Pv01530|Pv01531|Pv01532
1	6569587	7.466	6577052	5	Pv01536|Pv01537|Pv01538|Pv01539|Pv01540
1	6595204	9.823	6605026	2	Pv01542|Pv01544
1	6808892	1.873	6810764	2	Pv01557|Pv01558
1	6815573	7.933	6823505	3	Pv01561|Pv01562|Pv01563
1	6827036	2.829	6829864	2	Pv01565|Pv01566
1	6832654	1.338	6833991	2	Pv01568|Pv01569
1	6880551	5.944	6886494	2	Pv01570|Pv01571
1	6947226	34.824	6982049	5	Pv01577|Pv01578|Pv01579|Pv01580|Pv01581
1	7024149	8.024	7032172	5	Pv01590|Pv01591|Pv01592|Pv01593|Pv01594
1	7070269	29.412	7099680	6	Pv01603|Pv01604|Pv01605|Pv01606|Pv01607|Pv01608
1	7115359	18.84	7134198	8	Pv01613|Pv01614|Pv01615|Pv01616|Pv01617|Pv01618|Pv01619|Pv01620
1	7158184	2.87	7161053	2	Pv01629|Pv01630
1	7171069	8.049	7179117	3	Pv01634|Pv01635|Pv01636
1	7193826	12.337	7206162	6	Pv01643|Pv01644|Pv01645|Pv01646|Pv01647|Pv01648
1	7217620	2.23	7219849	3	Pv01651|Pv01652|Pv01653
1	7223172	1.16	7224331	2	Pv01656|Pv01657
1	7230223	2.184	7232406	2	Pv01662|Pv01663
1	7240358	25.199	7265556	7	Pv01666|Pv01667|Pv01668|Pv01669|Pv01670|Pv01671|Pv01672
1	7269998	26.396	7296393	7	Pv01675|Pv01676|Pv01677|Pv01679|Pv01681|Pv01682|Pv01683
1	7312973	4.346	7317318	3	Pv01685|Pv01686|Pv01687
1	7326589	2.282	7328870	3	Pv01689|Pv01690|Pv01691
1	7338783	21.772	7360554	6	Pv01694|Pv01695|Pv01696|Pv01697|Pv01698|Pv01699
1	7363204	9.393	7372596	3	Pv01701|Pv01702|Pv01703
1	7377531	4.377	7381907	2	Pv01704|Pv01705
1	7382002	7.812	7389813	2	Pv01706|Pv01707
1	7412561	5.301	7417861	3	Pv01711|Pv01712|Pv01713
1	7429889	22.253	7452141	8	Pv01716|Pv01717|Pv01718|Pv01719|Pv01720|Pv01721|Pv01722|Pv01723
1	7471764	1.619	7473382	2	Pv01727|Pv01728
1	7483837	14.47	7498306	3	Pv01730|Pv01731|Pv01732
1	7502811	4.449	7507259	3	Pv01735|Pv01736|Pv01737
1	7518249	9.517	7527765	2	Pv01743|Pv01744
1	7544214	0.998	7545211	2	Pv01749|Pv01750
1	7546374	7.577	7553950	2	Pv01751|Pv01752
1	7558935	18.276	7577210	3	Pv01753|Pv01754|Pv01755
1	7619509	5.244	7624752	4	Pv01766|Pv01767|Pv01768|Pv01769
1	7631616	11.615	7643230	4	Pv01771|Pv01772|Pv01773|Pv01774
1	7655486	5.462	7660947	2	Pv01775|Pv01776
1	7661735	2.247	7663981	2	Pv01777|Pv01778
1	7665801	31.127	7696927	5	Pv01780|Pv01781|Pv01782|Pv01783|Pv01784
1	7698704	8.294	7706997	3	Pv01785|Pv01787|Pv01788
1	7710692	8.668	7719359	2	Pv01790|Pv01791
1	7750048	4.309	7754356	3	Pv01796|Pv01797|Pv01798
1	7761027	3.295	7764321	2	Pv01800|Pv01801
1	7791121	5.795	7796915	2	Pv01809|Pv01810
1	7808718	5.074	7813791	4	Pv01814|Pv01815|Pv01816|Pv01817
1	7817903	14.986	7832888	5	Pv01820|Pv01821|Pv01822|Pv01823|Pv01824
1	7848494	21.308	7869801	7	Pv01828|Pv01829|Pv01830|Pv01831|Pv01832|Pv01833|Pv01834
1	7872956	4.676	7877631	2	Pv01835|Pv01836
1	7883761	2.09	7885850	2	Pv01838|Pv01839
1	7888040	2.817	7890856	2	Pv01840|Pv01841
1	7901131	5.367	7906497	3	Pv01845|Pv01846|Pv01847
1	7929786	1.907	7931692	2	Pv01855|Pv01856
1	7944586	14.226	7958811	5	Pv01861|Pv01862|Pv01863|Pv01864|Pv01865
1	7960952	3.479	7964430	3	Pv01866|Pv01867|Pv01868
1	7965714	11.697	7977410	4	Pv01869|Pv01870|Pv01871|Pv01872
1	8004524	1.485	8006008	2	Pv01875|Pv01876
1	8022260	1.542	8023801	2	Pv01877|Pv01878
1	8033508	10.468	8043975	4	Pv01881|Pv01882|Pv01883|Pv01884
1	8046560	39.247	8085806	5	Pv01886|Pv01887|Pv01888|Pv01889|Pv01890
1	8089389	4.295	8093683	2	Pv01892|Pv01893
1	8102324	1.46	8103783	2	Pv01899|Pv01900
1	8119068	1.461	8120528	2	Pv01906|Pv01907
1	8122280	8.95	8131229	2	Pv01909|Pv01910
1	8145633	5.143	8150775	3	Pv01916|Pv01917|Pv01918
1	8158267	6.054	8164320	2	Pv01921|Pv01922
1	8168435	1.938	8170372	3	Pv01923|Pv01924|Pv01925
1	8178513	4.97	8183482	3	Pv01926|Pv01927|Pv01928
1	8211963	0.818	8212780	2	Pv01933|Pv01934
1	8269472	20.248	8289719	5	Pv01949|Pv01950|Pv01951|Pv01952|Pv01953
1	8301590	0.438	8302027	2	Pv01955|Pv01956
1	8315039	11.539	8326577	6	Pv01961|Pv01962|Pv01963|Pv01964|Pv01965|Pv01966
1	8334835	27.734	8362568	13	Pv01968|Pv01970|Pv01971|Pv01972|Pv01973|Pv01974|Pv01975|Pv01976|Pv01977|Pv01978|Pv01979|Pv01980|Pv01981
1	8364784	5.17	8369953	3	Pv01982|Pv01983|Pv01984
1	8370427	27.052	8397478	7	Pv01985|Pv01986|Pv01988|Pv01989|Pv01990|Pv01991|Pv01992
1	8406063	2.593	8408655	2	Pv01994|Pv01995
1	8462535	10.061	8472595	4	Pv02007|Pv02008|Pv02009|Pv02010
1	8478845	1.392	8480236	2	Pv02012|Pv02013
1	8532072	6.4	8538471	2	Pv02019|Pv02020
1	8567125	20.716	8587840	5	Pv02024|Pv02025|Pv02026|Pv02027|Pv02028
1	8607191	6.226	8613416	3	Pv02033|Pv02034|Pv02035
1	8642826	4.324	8647149	3	Pv02042|Pv02043|Pv02044
1	8657780	22.361	8680140	9	Pv02049|Pv02050|Pv02051|Pv02052|Pv02053|Pv02054|Pv02055|Pv02056|Pv02057
1	8686991	0.357	8687347	2	Pv02059|Pv02060
1	8698739	12.398	8711136	2	Pv02062|Pv02064
1	8734560	5.137	8739696	2	Pv02071|Pv02072
1	8753923	1.08	8755002	2	Pv02078|Pv02079
1	8777921	6.719	8784639	3	Pv02084|Pv02085|Pv02087
1	8804717	1.717	8806433	2	Pv02096|Pv02097
1	8811853	6.356	8818208	3	Pv02099|Pv02100|Pv02101
1	8830341	1.461	8831801	2	Pv02103|Pv02104
1	8849097	5.273	8854369	3	Pv02108|Pv02109|Pv02110
1	8884617	3.053	8887669	3	Pv02113|Pv02114|Pv02115
1	8890007	8.813	8898819	3	Pv02117|Pv02119|Pv02120
1	8907825	3.98	8911804	3	Pv02124|Pv02125|Pv02126
1	8918217	25.797	8944013	4	Pv02129|Pv02130|Pv02131|Pv02132
1	8947003	4.229	8951231	2	Pv02133|Pv02134
1	8988503	1.574	8990076	2	Pv02138|Pv02139
1	8993496	4.412	8997907	2	Pv02140|Pv02141
1	9016808	35.997	9052804	6	Pv02145|Pv02146|Pv02147|Pv02148|Pv02149|Pv02150
1	9066909	25.174	9092082	5	Pv02153|Pv02154|Pv02155|Pv02156|Pv02157
1	9094034	3.173	9097206	3	Pv02158|Pv02159|Pv02160
1	9123480	0.734	9124213	2	Pv02164|Pv02165
1	9146007	15.302	9161308	5	Pv02170|Pv02171|Pv02172|Pv02173|Pv02174
1	9179462	18.409	9197870	4	Pv02180|Pv02181|Pv02182|Pv02183
1	9207451	15.364	9222814	2	Pv02186|Pv02187
1	9272302	2.417	9274718	2	Pv02194|Pv02195
1	9277606	3.371	9280976	2	Pv02197|Pv02198
1	9299944	10.622	9310565	2	Pv02203|Pv02204
1	9312294	2.412	9314705	2	Pv02205|Pv02206
1	9318344	2.311	9320654	3	Pv02208|Pv02209|Pv02210
1	9328892	20.887	9349778	8	Pv02212|Pv02214|Pv02215|Pv02216|Pv02217|Pv02219|Pv02220|Pv02221
1	9372429	13.144	9385572	3	Pv02229|Pv02231|Pv02232
1	9401710	8.042	9409751	4	Pv02235|Pv02236|Pv02237|Pv02238
1	9419914	0.678	9420591	2	Pv02243|Pv02244
1	9444774	8.81	9453583	2	Pv02250|Pv02252
1	9455964	11.047	9467010	4	Pv02254|Pv02255|Pv02256|Pv02257
1	9476159	8.748	9484906	5	Pv02260|Pv02261|Pv02262|Pv02263|Pv02264
1	9505793	4.967	9510759	3	Pv02269|Pv02270|Pv02271
1	9516729	15.56	9532288	5	Pv02273|Pv02276|Pv02277|Pv02278|Pv02279
1	9540497	3.623	9544119	2	Pv02282|Pv02283
1	9562502	2.995	9565496	2	Pv02292|Pv02293
1	9573880	3.943	9577822	2	Pv02296|Pv02297
1	9589160	7.134	9596293	3	Pv02301|Pv02302|Pv02303
1	9611454	4.772	9616225	2	Pv02304|Pv02305
1	9639363	5.816	9645178	2	Pv02309|Pv02310
1	9656890	5.021	9661910	2	Pv02316|Pv02317
1	9669608	19.305	9688912	3	Pv02320|Pv02321|Pv02323
1	9700720	10.39	9711109	3	Pv02327|Pv02328|Pv02329
1	9766158	40.078	9806235	5	Pv02341|Pv02342|Pv02343|Pv02344|Pv02345
1	9816082	8.403	9824484	2	Pv02349|Pv02350
1	9855932	11.068	9866999	4	Pv02362|Pv02363|Pv02364|Pv02365
1	9870274	7.817	9878090	2	Pv02368|Pv02369
1	9894977	2.502	9897478	2	Pv02377|Pv02378
1	9921293	2.633	9923925	2	Pv02385|Pv02386
1	9950259	12.947	9963205	2	Pv02395|Pv02397
1	9981438	3.689	9985126	2	Pv02402|Pv02403
1	9988390	28.265	10016654	6	Pv02404|Pv02405|Pv02408|Pv02409|Pv02410|Pv02411
1	10021274	17.081	10038354	3	Pv02413|Pv02414|Pv02416
1	10077499	6.489	10083987	3	Pv02421|Pv02422|Pv02423
1	10090996	10.186	10101181	2	Pv02425|Pv02427
1	10120984	0.165	10121148	2	Pv02436|Pv02437
1	10131125	1.272	10132396	2	Pv02441|Pv02442
1	10139592	1.387	10140978	2	Pv02446|Pv02447
1	10144143	1.744	10145886	2	Pv02448|Pv02449
1	10173109	13.585	10186693	4	Pv02457|Pv02459|Pv02461|Pv02462
1	10193532	1.433	10194964	2	Pv02464|Pv02465
1	10201719	11.409	10213127	3	Pv02469|Pv02471|Pv02472
1	10218468	13.899	10232366	4	Pv02474|Pv02476|Pv02477|Pv02478
1	10242772	44.638	10287409	8	Pv02480|Pv02481|Pv02482|Pv02484|Pv02485|Pv02486|Pv02489|Pv02490
1	10295798	10.558	10306355	3	Pv02493|Pv02495|Pv02496
1	10327302	15.254	10342555	3	Pv02502|Pv02503|Pv02505
1	10371152	2.588	10373739	2	Pv02516|Pv02517
1	10393223	2.41	10395632	2	Pv02523|Pv02524
1	10407135	7.616	10414750	3	Pv02526|Pv02527|Pv02528
1	10426421	4.591	10431011	2	Pv02530|Pv02531
1	10455044	11.489	10466532	3	Pv02541|Pv02542|Pv02545
1	10483297	2.869	10486165	3	Pv02552|Pv02553|Pv02554
1	10531076	19.608	10550683	3	Pv02564|Pv02565|Pv02566
1	10598433	15.47	10613902	2	Pv02584|Pv02585
1	10644158	3.752	10647909	2	Pv02593|Pv02594
1	10794996	1.73	10796725	2	Pv02614|Pv02615
1	10801310	2.036	10803345	2	Pv02618|Pv02619
1	10878799	3.548	10882346	3	Pv02636|Pv02637|Pv02638
1	10908442	1.536	10909977	2	Pv02643|Pv02644
1	10966570	6.359	10972928	2	Pv02656|Pv02657
1	11092011	8.413	11100423	3	Pv02693|Pv02694|Pv02695
1	11115361	4.136	11119496	3	Pv02699|Pv02700|Pv02701
1	11161665	8.664	11170328	5	Pv02711|Pv02712|Pv02713|Pv02714|Pv02715
1	11247759	11.091	11258849	2	Pv02741|Pv02742
1	11295552	3.652	11299203	3	Pv02751|Pv02752|Pv02753
1	11305954	9.321	11315274	5	Pv02756|Pv02757|Pv02758|Pv02759|Pv02760
1	11345331	9.342	11354672	3	Pv02773|Pv02774|Pv02775
1	11361181	4.588	11365768	2	Pv02778|Pv02779
1	11378109	25.183	11403291	6	Pv02785|Pv02786|Pv02787|Pv02788|Pv02789|Pv02790
1	11415595	2.784	11418378	2	Pv02794|Pv02795
1	11461296	4.911	11466206	2	Pv02806|Pv02808
1	11499622	1.663	11501284	2	Pv02819|Pv02820
1	11532423	10.207	11542629	3	Pv02828|Pv02830|Pv02831
1	11552168	1.98	11554147	2	Pv02836|Pv02837
1	11565417	1.725	11567141	2	Pv02842|Pv02843
1	11610347	6.95	11617296	3	Pv02856|Pv02857|Pv02858
1	11624093	5.092	11629184	2	Pv02861|Pv02862
1	11632749	1.19	11633938	2	Pv02863|Pv02864
1	11642049	3.635	11645683	2	Pv02869|Pv02870
1	11661281	14.398	11675678	5	Pv02876|Pv02877|Pv02878|Pv02879|Pv02880
1	11705983	0.787	11706769	2	Pv02891|Pv02892
1	11759673	11.994	11771666	2	Pv02907|Pv02908
1	11810259	13.117	11823375	3	Pv02915|Pv02916|Pv02918
1	11858277	3.229	11861505	2	Pv02928|Pv02929
1	11891550	7.152	11898701	3	Pv02935|Pv02936|Pv02937
1	11924651	13.152	11937802	2	Pv02946|Pv02947
1	11940304	19.232	11959535	3	Pv02948|Pv02949|Pv02950
1	11987256	4.594	11991849	3	Pv02958|Pv02959|Pv02960
1	12000258	27.622	12027879	3	Pv02963|Pv02964|Pv02965
1	12034620	0.867	12035486	2	Pv02967|Pv02968
1	12336552	1.09	12337641	2	Pv02993|Pv02994
1	12370189	5.864	12376052	3	Pv02999|Pv03000|Pv03001
1	12633551	10.602	12644152	3	Pv03017|Pv03018|Pv03019
1	12688947	3.416	12692362	3	Pv03025|Pv03026|Pv03027
1	12712134	5.72	12717853	2	Pv03031|Pv03032
1	12825024	1.21	12826233	2	Pv03046|Pv03047
1	12910187	6.58	12916766	2	Pv03056|Pv03058
1	12956146	7.018	12963163	2	Pv03063|Pv03064
1	13072653	5.371	13078023	3	Pv03077|Pv03078|Pv03079
1	13162318	1.762	13164079	2	Pv03106|Pv03107
1	13167590	0.742	13168331	2	Pv03109|Pv03110
1	13176174	8.78	13184953	2	Pv03112|Pv03113
1	13196735	9.67	13206404	4	Pv03116|Pv03117|Pv03118|Pv03119
1	13247267	16.427	13263693	3	Pv03128|Pv03129|Pv03131
1	13267262	4.818	13272079	2	Pv03133|Pv03134
1	13287224	10.199	13297422	4	Pv03138|Pv03139|Pv03140|Pv03141
1	13315169	3.649	13318817	2	Pv03151|Pv03152
1	13375828	5.234	13381061	2	Pv03167|Pv03168
1	13434562	4.764	13439325	3	Pv03182|Pv03183|Pv03184
1	13462952	4.132	13467083	2	Pv03188|Pv03189
1	13515054	4.785	13519838	4	Pv03199|Pv03200|Pv03201|Pv03202
1	13520261	11.573	13531833	5	Pv03203|Pv03204|Pv03205|Pv03206|Pv03207
1	13535404	3.707	13539110	2	Pv03209|Pv03210
1	13554495	11.454	13565948	3	Pv03212|Pv03213|Pv03214
1	13581380	15.715	13597094	3	Pv03218|Pv03219|Pv03221
1	13665978	11.892	13677869	3	Pv03236|Pv03237|Pv03238
1	13710629	3.671	13714299	2	Pv03249|Pv03250
1	13839922	24.539	13864460	3	Pv03273|Pv03274|Pv03275
1	13892664	8.38	13901043	2	Pv03281|Pv03282
1	13953750	1.871	13955620	3	Pv03287|Pv03288|Pv03289
1	14138475	3.525	14141999	2	Pv03306|Pv03307
1	14150186	15.338	14165523	3	Pv03313|Pv03314|Pv03316
1	14172900	0.857	14173756	2	Pv03318|Pv03319
1	14178744	21.954	14200697	3	Pv03320|Pv03321|Pv03322
1	14305456	17.615	14323070	6	Pv03331|Pv03332|Pv03333|Pv03334|Pv03335|Pv03336
1	14347112	6.387	14353498	2	Pv03340|Pv03341
1	14362100	1.077	14363176	2	Pv03344|Pv03345
1	14386854	0.456	14387309	2	Pv03353|Pv03354
1	14444952	11.733	14456684	3	Pv03361|Pv03362|Pv03363
1	14552444	26.739	14579182	5	Pv03374|Pv03375|Pv03376|Pv03377|Pv03378
1	14590629	5.193	14595821	2	Pv03381|Pv03382
1	14597215	3.917	14601131	2	Pv03384|Pv03385
1	14608875	19.419	14628293	3	Pv03387|Pv03388|Pv03389
1	14667199	7.959	14675157	5	Pv03394|Pv03395|Pv03396|Pv03397|Pv03398
1	14757901	30.609	14788509	6	Pv03400|Pv03401|Pv03402|Pv03403|Pv03404|Pv03405
1	14957992	8.567	14966558	3	Pv03439|Pv03440|Pv03442
1	14989418	3.396	14992813	2	Pv03452|Pv03454
1	15020006	1.795	15021800	2	Pv03460|Pv03461
1	15022532	10.645	15033176	2	Pv03462|Pv03463
1	15043232	1.265	15044496	2	Pv03465|Pv03466
1	15056151	1.208	15057358	2	Pv03469|Pv03470
1	15069411	46.146	15115556	9	Pv03472|Pv03473|Pv03474|Pv03475|Pv03476|Pv03477|Pv03478|Pv03480|Pv03482
1	15120856	1.202	15122057	3	Pv03486|Pv03487|Pv03488
1	15214390	3.128	15217517	2	Pv03516|Pv03517
1	15221159	5.774	15226932	3	Pv03521|Pv03522|Pv03523
1	15251912	1.949	15253860	2	Pv03529|Pv03530
1	15256651	1.745	15258395	2	Pv03532|Pv03533
1	15269895	1.481	15271375	2	Pv03537|Pv03538
1	15305255	2.229	15307483	2	Pv03547|Pv03548
1	15320072	2.687	15322758	2	Pv03550|Pv03551
1	15328674	28.047	15356720	10	Pv03553|Pv03554|Pv03555|Pv03556|Pv03557|Pv03558|Pv03559|Pv03560|Pv03561|Pv03562
1	15374978	1.674	15376651	2	Pv03569|Pv03570
1	15383265	3.793	15387057	2	Pv03572|Pv03573
1	15396180	4.241	15400420	2	Pv03578|Pv03579
1	15410210	5.703	15415912	3	Pv03582|Pv03583|Pv03584
1	15428361	10.356	15438716	4	Pv03588|Pv03589|Pv03590|Pv03591
1	15440575	1.143	15441717	2	Pv03592|Pv03593
1	15461492	7.007	15468498	2	Pv03598|Pv03599
1	15480661	6.455	15487115	3	Pv03603|Pv03604|Pv03605
1	15508307	3.015	15511321	2	Pv03612|Pv03614
1	15539268	13.343	15552610	6	Pv03621|Pv03622|Pv03623|Pv03624|Pv03625|Pv03626
1	15554969	0.598	15555566	2	Pv03628|Pv03629
1	15559125	5.49	15564614	2	Pv03630|Pv03631
1	15572000	0.615	15572614	2	Pv03634|Pv03635
1	15574882	11.248	15586129	7	Pv03637|Pv03638|Pv03639|Pv03640|Pv03641|Pv03642|Pv03643
1	15604021	42.445	15646465	5	Pv03647|Pv03649|Pv03650|Pv03651|Pv03652
1	15658956	4.68	15663635	2	Pv03655|Pv03656
1	15705733	19.729	15725461	2	Pv03666|Pv03668
1	15734065	3.881	15737945	2	Pv03671|Pv03672
1	15739585	3.255	15742839	2	Pv03674|Pv03675
1	15764354	1.713	15766066	2	Pv03679|Pv03680
1	15768905	13.167	15782071	6	Pv03681|Pv03682|Pv03683|Pv03684|Pv03685|Pv03686
1	15794159	7.77	15801928	3	Pv03690|Pv03691|Pv03692
1	15824285	4.159	15828443	2	Pv03697|Pv03698
1	15841389	6.613	15848001	3	Pv03704|Pv03705|Pv03706
1	15861361	3.911	15865271	2	Pv03712|Pv03713
1	15885699	11.267	15896965	3	Pv03715|Pv03716|Pv03717
1	15918511	2.303	15920813	2	Pv03724|Pv03725
1	15948053	9.847	15957899	5	Pv03730|Pv03731|Pv03732|Pv03733|Pv03734
1	15959066	1.874	15960939	2	Pv03735|Pv03736
1	15988399	2.212	15990610	2	Pv03743|Pv03744
1	15996655	0.54	15997194	2	Pv03746|Pv03747
1	16005045	3.171	16008215	2	Pv03752|Pv03753
1	16017277	11.497	16028773	5	Pv03756|Pv03757|Pv03758|Pv03760|Pv03761
1	16031058	19.533	16050590	5	Pv03764|Pv03765|Pv03766|Pv03767|Pv03768
1	16059806	5.837	16065642	3	Pv03769|Pv03770|Pv03771
1	16068412	1.157	16069568	2	Pv03772|Pv03773
1	16098656	1.727	16100382	2	Pv03778|Pv03779
1	16105736	1.077	16106812	2	Pv03781|Pv03782
1	16131920	4.771	16136690	2	Pv03788|Pv03789
1	16139944	0.097	16140040	2	Pv03790|Pv03791
1	16144361	4.152	16148512	2	Pv03793|Pv03794
1	16154725	5.82	16160544	2	Pv03795|Pv03796
1	16199440	5.039	16204478	2	Pv03806|Pv03807
1	16245159	2.614	16247772	2	Pv03813|Pv03814
1	16249573	28.455	16278027	6	Pv03815|Pv03816|Pv03817|Pv03818|Pv03819|Pv03820
1	16292941	1.438	16294378	2	Pv03826|Pv03827
1	16299622	27.372	16326993	4	Pv03829|Pv03831|Pv03832|Pv03836
1	16334111	4.314	16338424	2	Pv03840|Pv03841
1	16375220	17.876	16393095	2	Pv03849|Pv03850
1	16401885	6.396	16408280	3	Pv03854|Pv03856|Pv03857
1	16417234	19.292	16436525	3	Pv03862|Pv03864|Pv03866
1	16464617	0.487	16465103	2	Pv03872|Pv03873
1	16542713	30.381	16573093	6	Pv03897|Pv03898|Pv03899|Pv03900|Pv03901|Pv03902
1	16575748	2.247	16577994	2	Pv03903|Pv03904
1	16613647	5.064	16618710	2	Pv03911|Pv03912
1	16632044	5.844	16637887	2	Pv03918|Pv03920
1	16681489	4.649	16686137	2	Pv03931|Pv03932
1	16705474	1.343	16706816	2	Pv03937|Pv03938
1	16728584	10.407	16738990	3	Pv03945|Pv03946|Pv03947
1	16778941	2.269	16781209	3	Pv03960|Pv03961|Pv03962
1	16797785	9.195	16806979	3	Pv03965|Pv03966|Pv03967
1	16826816	8.006	16834821	2	Pv03968|Pv03969
1	16852616	5.444	16858059	2	Pv03975|Pv03976
1	16869595	15.582	16885176	5	Pv03979|Pv03980|Pv03981|Pv03983|Pv03984
1	16891430	18.035	16909464	3	Pv03987|Pv03988|Pv03989
1	17010158	39.791	17049948	12	Pv04003|Pv04004|Pv04005|Pv04006|Pv04007|Pv04008|Pv04009|Pv04010|Pv04011|Pv04012|Pv04013|Pv04014
1	17075849	4.027	17079875	3	Pv04019|Pv04020|Pv04021
1	17083152	17.793	17100944	5	Pv04024|Pv04026|Pv04027|Pv04028|Pv04029
1	17110849	1.006	17111854	2	Pv04033|Pv04034
1	17115461	3.969	17119429	3	Pv04035|Pv04036|Pv04037
1	17147061	3.823	17150883	2	Pv04043|Pv04044
1	17155229	12.781	17168009	3	Pv04045|Pv04046|Pv04047
1	17177328	49.697	17227024	7	Pv04052|Pv04053|Pv04054|Pv04055|Pv04056|Pv04058|Pv04059
1	17238220	14.987	17253206	3	Pv04063|Pv04064|Pv04065
1	17278767	3.596	17282362	2	Pv04071|Pv04072
1	17303245	4.729	17307973	2	Pv04075|Pv04076
1	17330159	5.278	17335436	3	Pv04082|Pv04083|Pv04084
1	17394872	10.917	17405788	3	Pv04094|Pv04095|Pv04096
1	17427143	3.401	17430543	2	Pv04100|Pv04101
1	17435394	31.76	17467153	4	Pv04103|Pv04104|Pv04105|Pv04106
1	17507362	20.106	17527467	5	Pv04119|Pv04120|Pv04121|Pv04123|Pv04124
1	17528714	3.607	17532320	2	Pv04125|Pv04128
1	17534295	0.871	17535165	2	Pv04129|Pv04130
1	17553780	15.768	17569547	4	Pv04133|Pv04134|Pv04135|Pv04136
1	17590650	1.529	17592178	2	Pv04142|Pv04144
1	17600891	15.159	17616049	5	Pv04147|Pv04148|Pv04149|Pv04150|Pv04151
1	17654839	16.164	17671002	2	Pv04159|Pv04161
1	17684226	10.159	17694384	5	Pv04164|Pv04165|Pv04166|Pv04167|Pv04168
1	17723113	5.962	17729074	2	Pv04173|Pv04174
1	17744929	99.633	17844561	11	Pv04175|Pv04177|Pv04178|Pv04179|Pv04180|Pv04181|Pv04183|Pv04184|Pv04185|Pv04186|Pv04187
1	17897872	7.889	17905760	2	Pv04197|Pv04199
1	17908992	18.838	17927829	3	Pv04201|Pv04203|Pv04204
1	17947003	13.611	17960613	2	Pv04208|Pv04209
1	17988088	59.612	18047699	7	Pv04214|Pv04215|Pv04216|Pv04217|Pv04218|Pv04219|Pv04220
1	18137238	27.539	18164776	3	Pv04228|Pv04229|Pv04230
1	18248969	3.435	18252403	2	Pv04241|Pv04242
1	18281930	62.011	18343940	5	Pv04245|Pv04246|Pv04247|Pv04248|Pv04249
1	18486082	31.138	18517219	5	Pv04259|Pv04260|Pv04261|Pv04262|Pv04263
1	18550172	2.743	18552914	2	Pv04265|Pv04266
1	18553524	7.792	18561315	2	Pv04267|Pv04270
1	18603164	88.784	18691947	9	Pv04274|Pv04275|Pv04276|Pv04277|Pv04278|Pv04279|Pv04280|Pv04281|Pv04282
1	18726351	24.853	18751203	3	Pv04286|Pv04287|Pv04288
1	18786822	6.617	18793438	2	Pv04292|Pv04293
1	18844708	11.242	18855949	2	Pv04298|Pv04299
1	18878230	1.631	18879860	2	Pv04305|Pv04306
1	18892871	14.131	18907001	6	Pv04309|Pv04310|Pv04311|Pv04313|Pv04314|Pv04315
1	18937078	8.074	18945151	3	Pv04326|Pv04327|Pv04329
1	18956798	98.988	19055785	16	Pv04335|Pv04336|Pv04337|Pv04339|Pv04341|Pv04342|Pv04343|Pv04344|Pv04345|Pv04346|Pv04348|Pv04349|Pv04350|Pv04351|Pv04352|Pv04353
1	19078543	9.704	19088246	3	Pv04357|Pv04358|Pv04360
1	19126612	8.721	19135332	2	Pv04371|Pv04373
1	19170894	3.379	19174272	3	Pv04378|Pv04379|Pv04380
1	19181713	11.287	19192999	2	Pv04382|Pv04384
1	19218319	27.105	19245423	9	Pv04388|Pv04389|Pv04390|Pv04391|Pv04392|Pv04393|Pv04394|Pv04395|Pv04396
1	19249404	2.713	19252116	2	Pv04399|Pv04400
1	19255435	8.492	19263926	3	Pv04401|Pv04402|Pv04403
1	19304849	1.115	19305963	2	Pv04408|Pv04409
1	19312150	16.229	19328378	6	Pv04411|Pv04412|Pv04413|Pv04414|Pv04415|Pv04416
1	19342104	25.17	19367273	8	Pv04419|Pv04420|Pv04421|Pv04422|Pv04423|Pv04424|Pv04426|Pv04427
1	19382547	2.631	19385177	2	Pv04430|Pv04431
1	19386980	20.002	19406981	5	Pv04432|Pv04433|Pv04434|Pv04435|Pv04437
1	19434415	21.149	19455563	3	Pv04445|Pv04446|Pv04447
1	19469892	7.091	19476982	3	Pv04454|Pv04455|Pv04456
1	19479311	51.065	19530375	8	Pv04458|Pv04459|Pv04460|Pv04461|Pv04462|Pv04464|Pv04465|Pv04466
1	19540198	17.702	19557899	6	Pv04468|Pv04469|Pv04470|Pv04471|Pv04473|Pv04474
1	19590090	40.459	19630548	9	Pv04479|Pv04481|Pv04482|Pv04483|Pv04484|Pv04485|Pv04486|Pv04487|Pv04488
1	19631914	16.542	19648455	2	Pv04489|Pv04490
1	19651464	15.394	19666857	3	Pv04491|Pv04493|Pv04494
1	19755536	60.062	19815597	10	Pv04507|Pv04508|Pv04509|Pv04510|Pv04511|Pv04512|Pv04513|Pv04515|Pv04516|Pv04518
1	19973602	0.483	19974084	2	Pv04528|Pv04529
1	19997921	12.209	20010129	3	Pv04536|Pv04537|Pv04538
1	20098544	18.069	20116612	3	Pv04550|Pv04551|Pv04552
1	20172280	25.857	20198136	5	Pv04558|Pv04559|Pv04560|Pv04561|Pv04562
1	20201676	1.279	20202954	2	Pv04564|Pv04565
1	20211856	60.787	20272642	10	Pv04567|Pv04568|Pv04569|Pv04570|Pv04571|Pv04572|Pv04573|Pv04574|Pv04575|Pv04576
1	20280926	17.549	20298474	4	Pv04579|Pv04580|Pv04581|Pv04582
1	20330228	15.257	20345484	5	Pv04586|Pv04588|Pv04589|Pv04590|Pv04591
1	20376678	89.954	20466631	10	Pv04603|Pv04604|Pv04605|Pv04606|Pv04607|Pv04609|Pv04610|Pv04611|Pv04612|Pv04613
1	20471247	15.42	20486666	4	Pv04616|Pv04617|Pv04618|Pv04619
1	20515965	10.354	20526318	5	Pv04625|Pv04626|Pv04627|Pv04628|Pv04629
1	20547837	6.793	20554629	3	Pv04636|Pv04637|Pv04638
1	20555775	31.62	20587394	5	Pv04639|Pv04640|Pv04641|Pv04642|Pv04644
1	20595284	4.053	20599336	2	Pv04647|Pv04648
1	20607880	1.514	20609393	2	Pv04649|Pv04650
1	20613466	28.039	20641504	8	Pv04651|Pv04652|Pv04653|Pv04654|Pv04655|Pv04656|Pv04657|Pv04658
1	20647724	4.172	20651895	2	Pv04662|Pv04663
1	20652278	57.317	20709594	15	Pv04664|Pv04665|Pv04667|Pv04668|Pv04669|Pv04670|Pv04671|Pv04672|Pv04673|Pv04674|Pv04675|Pv04676|Pv04678|Pv04679|Pv04680
1	20719508	5.123	20724630	3	Pv04681|Pv04682|Pv04683
1	20747837	7.873	20755709	3	Pv04690|Pv04691|Pv04692
1	20774286	23.365	20797650	9	Pv04696|Pv04697|Pv04698|Pv04699|Pv04701|Pv04702|Pv04703|Pv04704|Pv04705
1	20824460	7.776	20832235	2	Pv04711|Pv04713
1	20835081	10.824	20845904	3	Pv04714|Pv04715|Pv04716
1	20873999	49.772	20923770	8	Pv04719|Pv04720|Pv04721|Pv04722|Pv04723|Pv04724|Pv04725|Pv04726
1	20925861	0.456	20926316	2	Pv04728|Pv04729
1	20964673	18.118	20982790	6	Pv04737|Pv04738|Pv04739|Pv04740|Pv04741|Pv04742
1	21019238	3.224	21022461	2	Pv04752|Pv04753
1	21039869	4.661	21044529	3	Pv04760|Pv04761|Pv04762
1	21072893	6.504	21079396	2	Pv04768|Pv04769
1	21092677	0.996	21093672	2	Pv04771|Pv04772
1	21108938	0.196	21109133	2	Pv04774|Pv04775
1	21126061	4.398	21130458	3	Pv04780|Pv04781|Pv04783
1	21134017	4.334	21138350	2	Pv04785|Pv04786
1	21176872	21.112	21197983	8	Pv04795|Pv04796|Pv04797|Pv04798|Pv04799|Pv04800|Pv04801|Pv04802
1	21214075	22.531	21236605	8	Pv04811|Pv04812|Pv04813|Pv04814|Pv04816|Pv04817|Pv04818|Pv04819
1	21258306	2.333	21260638	2	Pv04827|Pv04828
1	21278321	5.964	21284284	3	Pv04834|Pv04835|Pv04836
1	21299316	14.54	21313855	5	Pv04841|Pv04842|Pv04843|Pv04844|Pv04845
1	21321623	27.337	21348959	6	Pv04847|Pv04848|Pv04849|Pv04850|Pv04851|Pv04852
1	21357426	11.94	21369365	6	Pv04855|Pv04856|Pv04857|Pv04858|Pv04859|Pv04860
1	21410759	8.004	21418762	3	Pv04874|Pv04876|Pv04877
1	21422170	4.609	21426778	3	Pv04880|Pv04881|Pv04882
1	21463947	5.042	21468988	2	Pv04892|Pv04893
1	21476106	18.724	21494829	4	Pv04896|Pv04897|Pv04898|Pv04899
1	21518134	3.066	21521199	2	Pv04906|Pv04907
1	21537063	4.926	21541988	3	Pv04910|Pv04911|Pv04912
1	21558872	6.491	21565362	2	Pv04918|Pv04920
1	21567880	13.909	21581788	7	Pv04921|Pv04922|Pv04923|Pv04924|Pv04925|Pv04926|Pv04927
1	21609032	8.453	21617484	2	Pv04934|Pv04935
1	21660113	24.429	21684541	6	Pv04946|Pv04947|Pv04949|Pv04950|Pv04951|Pv04952
1	21690789	1.13	21691918	2	Pv04956|Pv04957
1	21710696	0.957	21711652	2	Pv04960|Pv04961
1	21722550	1.158	21723707	2	Pv04963|Pv04964
1	21734701	16.42	21751120	2	Pv04971|Pv04972
1	21754330	6.442	21760771	2	Pv04974|Pv04975
1	21764581	0.716	21765296	2	Pv04976|Pv04977
1	21787884	9.402	21797285	3	Pv04983|Pv04984|Pv04986
1	21825806	10.277	21836082	2	Pv04991|Pv04993
1	21852708	6.132	21858839	2	Pv04998|Pv04999
1	21860792	0.277	21861068	2	Pv05000|Pv05001
1	21863279	7.502	21870780	3	Pv05002|Pv05003|Pv05004
1	21885957	0.095	21886051	2	Pv05010|Pv05011
1	21907538	14.234	21921771	5	Pv05014|Pv05015|Pv05016|Pv05017|Pv05018
1	21937123	4.655	21941777	2	Pv05023|Pv05025
1	21993300	7.202	22000501	3	Pv05036|Pv05037|Pv05038
1	22046394	10.571	22056964	2	Pv05048|Pv05049
1	22065517	2.246	22067762	2	Pv05053|Pv05054
1	22077070	49.335	22126404	4	Pv05056|Pv05058|Pv05059|Pv05060
1	22151598	18.543	22170140	5	Pv05067|Pv05068|Pv05069|Pv05070|Pv05071
1	22194516	0.687	22195202	2	Pv05080|Pv05081
1	22198349	8.34	22206688	5	Pv05082|Pv05083|Pv05084|Pv05085|Pv05086
1	22278606	3.893	22282498	2	Pv05098|Pv05099
1	22297032	1.256	22298287	2	Pv05103|Pv05104
1	22308008	17.233	22325240	3	Pv05106|Pv05107|Pv05108
1	22392771	4.271	22397041	2	Pv05121|Pv05122
1	22424755	3.421	22428175	3	Pv05128|Pv05129|Pv05130
1	22518046	16.966	22535011	3	Pv05149|Pv05150|Pv05151
1	22540566	32.144	22572709	9	Pv05153|Pv05155|Pv05156|Pv05157|Pv05158|Pv05159|Pv05160|Pv05161|Pv05162
1	22603039	11.945	22614983	2	Pv05168|Pv05170
1	22616990	10.755	22627744	2	Pv05171|Pv05172
1	22692215	7.817	22700031	2	Pv05183|Pv05184
1	22717093	27.618	22744710	3	Pv05188|Pv05189|Pv05190
1	22752318	2.69	22755007	2	Pv05191|Pv05192
1	22780406	19.396	22799801	2	Pv05196|Pv05197
1	22855064	65.071	22920134	7	Pv05205|Pv05207|Pv05208|Pv05209|Pv05210|Pv05211|Pv05212
1	22982289	9.186	22991474	2	Pv05219|Pv05220
1	23016189	7.65	23023838	3	Pv05224|Pv05225|Pv05226
1	23050236	25.496	23075731	7	Pv05237|Pv05238|Pv05239|Pv05240|Pv05241|Pv05242|Pv05243
1	23175333	2.171	23177503	2	Pv05265|Pv05266
1	23196553	26.694	23223246	3	Pv05268|Pv05269|Pv05270
1	23227310	0.701	23228010	2	Pv05271|Pv05272
1	23261578	8.595	23270172	3	Pv05281|Pv05282|Pv05285
1	23311399	15.878	23327276	3	Pv05293|Pv05295|Pv05296
1	23537833	0.581	23538413	2	Pv05342|Pv05343
1	23559790	5.22	23565009	2	Pv05352|Pv05353
1	23578268	9.075	23587342	2	Pv05357|Pv05358
1	23602172	2.826	23604997	2	Pv05365|Pv05366
1	23618010	2.55	23620559	2	Pv05371|Pv05372
1	23624190	1.06	23625249	2	Pv05373|Pv05374
1	23716166	12.52	23728685	2	Pv05400|Pv05401
1	23838554	0.725	23839278	2	Pv05420|Pv05421
1	23886803	2.503	23889305	2	Pv05429|Pv05430
1	23950888	6.826	23957713	3	Pv05451|Pv05452|Pv05453
1	24158979	25.076	24184054	4	Pv05473|Pv05474|Pv05475|Pv05477
1	24216192	19.72	24235911	2	Pv05481|Pv05483
1	24401295	1.772	24403066	2	Pv05506|Pv05507
1	24566169	5.901	24572069	2	Pv05527|Pv05528
1	24674049	1.779	24675827	2	Pv05537|Pv05538
1	24677349	1.591	24678939	2	Pv05539|Pv05540
1	24710553	4.478	24715030	2	Pv05543|Pv05544
1	24741095	5.173	24746267	2	Pv05550|Pv05551
1	24838049	9.295	24847343	2	Pv05562|Pv05565
1	25121793	2.2	25123992	2	Pv05593|Pv05594
1	25220518	8.656	25229173	2	Pv05610|Pv05612
1	25419145	1.349	25420493	2	Pv05634|Pv05635
1	25445607	3.166	25448772	2	Pv05640|Pv05641
1	25470964	0.41	25471373	2	Pv05644|Pv05645
1	25536818	5.229	25542046	2	Pv05652|Pv05653
1	25612323	0.894	25613216	2	Pv05661|Pv05662
1	25828987	42.135	25871121	7	Pv05689|Pv05690|Pv05692|Pv05693|Pv05694|Pv05695|Pv05696
1	25944518	7.71	25952227	2	Pv05710|Pv05711
1	26014932	4.493	26019424	2	Pv05719|Pv05720
1	26078495	4.608	26083102	3	Pv05729|Pv05730|Pv05731
1	26100091	5.346	26105436	3	Pv05735|Pv05737|Pv05738
1	26150228	11.139	26161366	3	Pv05744|Pv05745|Pv05746
1	26287892	9.809	26297700	3	Pv05761|Pv05762|Pv05764
1	26301912	4.571	26306482	3	Pv05765|Pv05766|Pv05767
1	26403843	29.094	26432936	3	Pv05787|Pv05791|Pv05792
1	26462871	26.198	26489068	4	Pv05795|Pv05800|Pv05801|Pv05802
1	26514726	8.097	26522822	3	Pv05808|Pv05809|Pv05810
1	26532608	9.436	26542043	2	Pv05814|Pv05818
1	26546101	0.978	26547078	2	Pv05820|Pv05821
1	26551721	3.187	26554907	2	Pv05822|Pv05823
1	26594139	29.068	26623206	4	Pv05838|Pv05840|Pv05842|Pv05845
1	26706169	9.889	26716057	2	Pv05863|Pv05864
1	26755416	5.365	26760780	3	Pv05869|Pv05870|Pv05871
1	26929736	2.017	26931752	2	Pv05923|Pv05924
1	26960817	6.649	26967465	2	Pv05930|Pv05933
1	26981149	2.523	26983671	2	Pv05936|Pv05937
1	27225249	24.054	27249302	3	Pv05988|Pv05991|Pv05994
1	27280506	2.649	27283154	2	Pv06005|Pv06006
1	27289069	6.023	27295091	3	Pv06012|Pv06014|Pv06015
1	27308199	10.089	27318287	4	Pv06019|Pv06020|Pv06021|Pv06022
1	27405288	3.882	27409169	2	Pv06046|Pv06047
1	27442711	1.761	27444471	2	Pv06056|Pv06057
1	27529217	3.445	27532661	2	Pv06071|Pv06072
1	27563044	2.23	27565273	2	Pv06084|Pv06085
1	27576791	1.016	27577806	2	Pv06087|Pv06088
1	27632207	7.307	27639513	2	Pv06101|Pv06103
1	27725933	5.492	27731424	2	Pv06123|Pv06124
1	27776564	13.175	27789738	3	Pv06135|Pv06136|Pv06139
1	27794306	4.43	27798735	3	Pv06140|Pv06141|Pv06142
1	27807262	3.874	27811135	2	Pv06144|Pv06145
1	27853854	0.455	27854308	2	Pv06157|Pv06158
1	27888971	0.35	27889320	2	Pv06166|Pv06167
1	27934049	3.085	27937133	2	Pv06175|Pv06176
1	27992853	3.233	27996085	2	Pv06187|Pv06188
1	28059725	9.363	28069087	3	Pv06205|Pv06206|Pv06207
1	28110343	10.497	28120839	2	Pv06211|Pv06213
1	28133943	1.64	28135582	2	Pv06215|Pv06216
1	28170279	3.402	28173680	2	Pv06223|Pv06224
1	28174080	25.341	28199420	3	Pv06225|Pv06226|Pv06227
1	28250256	10.652	28260907	2	Pv06234|Pv06235
1	28474781	16.998	28491778	2	Pv06258|Pv06259
1	28853423	2.459	28855881	3	Pv06285|Pv06286|Pv06287
1	28946050	13.388	28959437	2	Pv06292|Pv06293
1	29118471	3.163	29121633	2	Pv06304|Pv06305
1	29263870	0.711	29264580	2	Pv06319|Pv06320
1	29268302	20.978	29289279	3	Pv06322|Pv06323|Pv06324
1	29328505	8.942	29337446	3	Pv06333|Pv06334|Pv06335
1	29416815	15.936	29432750	2	Pv06350|Pv06352
1	29497250	2.007	29499256	2	Pv06366|Pv06368
1	29563801	5.225	29569025	2	Pv06380|Pv06381
1	29737228	8.176	29745403	2	Pv06428|Pv06429
1	29746690	3.504	29750193	2	Pv06430|Pv06431
1	29831531	3.127	29834657	2	Pv06456|Pv06457
1	29845832	0.507	29846338	2	Pv06463|Pv06464
1	29857461	4.359	29861819	2	Pv06467|Pv06468
1	29882140	1.247	29883386	2	Pv06475|Pv06476
1	29886689	0.753	29887441	2	Pv06478|Pv06479
1	29954013	6.141	29960153	2	Pv06495|Pv06496
1	29970813	0.404	29971216	2	Pv06499|Pv06500
1	30007764	1.705	30009468	2	Pv06505|Pv06506
1	30035627	5.066	30040692	2	Pv06512|Pv06513
1	30046359	4.152	30050510	2	Pv06515|Pv06516
1	30076956	4.308	30081263	2	Pv06522|Pv06523
1	30087904	10.31	30098213	2	Pv06527|Pv06528
1	30381295	2.1	30383394	2	Pv06575|Pv06576
1	30402797	13.739	30416535	3	Pv06578|Pv06579|Pv06580
1	30517189	1.734	30518922	2	Pv06599|Pv06600
1	30548756	1.728	30550483	3	Pv06608|Pv06609|Pv06610
1	30554647	1.09	30555736	2	Pv06612|Pv06613
1	30567610	0.428	30568037	2	Pv06616|Pv06617
1	30583307	6.802	30590108	3	Pv06620|Pv06621|Pv06622
1	30592226	2.652	30594877	2	Pv06623|Pv06624
1	30619615	1.842	30621456	2	Pv06630|Pv06631
1	30636517	0.914	30637430	2	Pv06635|Pv06636
1	30653560	22.978	30676537	7	Pv06639|Pv06640|Pv06641|Pv06643|Pv06644|Pv06645|Pv06646
1	30756920	20.871	30777790	3	Pv06661|Pv06663|Pv06664
1	31044462	2.931	31047392	2	Pv06706|Pv06707
1	31187797	1.009	31188805	2	Pv06724|Pv06725
1	31191772	6.588	31198359	3	Pv06727|Pv06728|Pv06730
1	31273221	21.694	31294914	3	Pv06748|Pv06749|Pv06750
1	31388661	7.224	31395884	2	Pv06770|Pv06772
1	31520670	15.434	31536103	2	Pv06802|Pv06803
1	31575194	3.408	31578601	3	Pv06809|Pv06810|Pv06811
1	31594908	4.579	31599486	2	Pv06816|Pv06817
1	31619377	25.954	31645330	5	Pv06826|Pv06827|Pv06828|Pv06829|Pv06830
1	31652249	6.956	31659204	2	Pv06832|Pv06833
1	31690006	10.706	31700711	4	Pv06839|Pv06840|Pv06841|Pv06842
1	31790652	5.61	31796261	2	Pv06853|Pv06854
1	31849148	2.173	31851320	2	Pv06869|Pv06870
1	31855857	2.275	31858131	2	Pv06872|Pv06873
1	31879196	5.633	31884828	4	Pv06882|Pv06883|Pv06884|Pv06885
1	31971784	2.214	31973997	2	Pv06910|Pv06911
1	32042588	0.493	32043080	2	Pv06929|Pv06930
1	32046347	6.779	32053125	3	Pv06931|Pv06932|Pv06933
1	32113019	2.067	32115085	2	Pv06944|Pv06945
1	32141771	6.232	32148002	3	Pv06954|Pv06955|Pv06956
1	32216064	34.372	32250435	4	Pv06978|Pv06979|Pv06980|Pv06983
1	32284169	7.633	32291801	2	Pv06995|Pv06996
1	32300764	14.709	32315472	5	Pv06998|Pv06999|Pv07000|Pv07001|Pv07002
1	32326856	2.426	32329281	2	Pv07007|Pv07008
1	32351934	20.695	32372628	5	Pv07014|Pv07015|Pv07017|Pv07018|Pv07019
1	32384716	7.365	32392080	2	Pv07025|Pv07026
1	32428306	6.816	32435121	2	Pv07037|Pv07038
1	32437857	22.053	32459909	4	Pv07039|Pv07040|Pv07042|Pv07043
1	32465234	2.463	32467696	2	Pv07045|Pv07046
1	32471265	11.616	32482880	2	Pv07047|Pv07049
1	32549289	8.286	32557574	2	Pv07066|Pv07068
1	32580362	22.709	32603070	4	Pv07074|Pv07075|Pv07076|Pv07077
1	32633782	7.821	32641602	2	Pv07084|Pv07086
1	32658988	6.301	32665288	2	Pv07090|Pv07091
1	32668479	0.601	32669079	2	Pv07093|Pv07094
1	32680028	1.097	32681124	2	Pv07100|Pv07101
1	32702756	9.422	32712177	3	Pv07106|Pv07107|Pv07108
1	32719544	11.293	32730836	3	Pv07110|Pv07111|Pv07112
1	32783941	13.498	32797438	2	Pv07128|Pv07129
1	32810421	1.12	32811540	2	Pv07134|Pv07135
1	32818231	35.867	32854097	7	Pv07137|Pv07138|Pv07139|Pv07140|Pv07141|Pv07142|Pv07143
1	32875367	39.19	32914556	12	Pv07149|Pv07150|Pv07151|Pv07152|Pv07153|Pv07154|Pv07155|Pv07156|Pv07157|Pv07158|Pv07159|Pv07160
1	32963365	5.824	32969188	2	Pv07173|Pv07174
1	32989793	23.354	33013146	5	Pv07178|Pv07179|Pv07180|Pv07181|Pv07182
1	33034222	14.807	33049028	2	Pv07185|Pv07186
1	33054657	9.354	33064010	6	Pv07188|Pv07189|Pv07190|Pv07191|Pv07192|Pv07193
1	33068878	1.534	33070411	2	Pv07195|Pv07196
1	33082605	28.323	33110927	7	Pv07201|Pv07202|Pv07203|Pv07204|Pv07205|Pv07207|Pv07208
1	33120371	2.118	33122488	3	Pv07213|Pv07214|Pv07215
1	33140983	13.347	33154329	3	Pv07217|Pv07218|Pv07219
1	33166591	3.2	33169790	2	Pv07220|Pv07221
1	33181533	3.019	33184551	2	Pv07227|Pv07228
1	33185990	2.302	33188291	3	Pv07229|Pv07230|Pv07231
1	33199250	7.187	33206436	2	Pv07235|Pv07236
1	33236095	4.755	33240849	3	Pv07243|Pv07244|Pv07245
1	33256481	15.548	33272028	5	Pv07250|Pv07251|Pv07252|Pv07253|Pv07254
1	33297122	11.371	33308492	3	Pv07258|Pv07259|Pv07260
1	33327496	12.967	33340462	5	Pv07266|Pv07267|Pv07268|Pv07269|Pv07270
1	33384102	3.601	33387702	2	Pv07281|Pv07282
1	33392303	1.978	33394280	2	Pv07285|Pv07286
1	33406107	16.785	33422891	2	Pv07288|Pv07290
1	33437812	9.161	33446972	3	Pv07295|Pv07296|Pv07297
1	33483500	2.012	33485511	2	Pv07302|Pv07303
1	33512363	8.504	33520866	4	Pv07314|Pv07315|Pv07316|Pv07317
1	33526772	7.355	33534126	2	Pv07320|Pv07321
1	33637022	19.028	33656049	5	Pv07345|Pv07346|Pv07347|Pv07348|Pv07349
1	33688164	21.152	33709315	4	Pv07354|Pv07355|Pv07356|Pv07357
1	33787649	10.42	33798068	3	Pv07369|Pv07371|Pv07372
1	33805218	1.378	33806595	2	Pv07373|Pv07374
1	33842463	4.437	33846899	3	Pv07379|Pv07380|Pv07381
1	33854373	5.111	33859483	2	Pv07383|Pv07384
1	33862133	16.589	33878721	4	Pv07385|Pv07386|Pv07387|Pv07388
1	33949685	1.545	33951229	2	Pv07409|Pv07411
1	33963070	10.449	33973518	3	Pv07415|Pv07416|Pv07417
1	33977578	14.584	33992161	6	Pv07419|Pv07420|Pv07421|Pv07424|Pv07425|Pv07426
1	34013676	1.617	34015292	2	Pv07429|Pv07430
1	34030660	7.257	34037916	2	Pv07434|Pv07435
1	34041787	3.522	34045308	2	Pv07438|Pv07439
1	34065622	5.659	34071280	5	Pv07447|Pv07448|Pv07449|Pv07450|Pv07451
1	34081044	14.015	34095058	2	Pv07453|Pv07455
1	34097616	30.838	34128453	5	Pv07456|Pv07457|Pv07459|Pv07460|Pv07461
1	34129770	2.309	34132078	2	Pv07462|Pv07463
1	34149975	16.753	34166727	4	Pv07467|Pv07468|Pv07470|Pv07471
1	34170243	13.077	34183319	5	Pv07473|Pv07474|Pv07475|Pv07476|Pv07477
1	34185605	2.144	34187748	3	Pv07478|Pv07479|Pv07480
1	34220666	3.876	34224541	3	Pv07485|Pv07486|Pv07487
1	34264379	12.061	34276439	2	Pv07492|Pv07493
1	34294523	12.387	34306909	6	Pv07497|Pv07498|Pv07499|Pv07500|Pv07502|Pv07503
1	34334294	17.676	34351969	3	Pv07511|Pv07512|Pv07513
1	34387309	7.306	34394614	3	Pv07516|Pv07518|Pv07519
1	34417010	1.966	34418975	2	Pv07523|Pv07524
1	34456729	8.465	34465193	2	Pv07535|Pv07536
1	34516437	87.617	34604053	11	Pv07542|Pv07543|Pv07544|Pv07545|Pv07547|Pv07548|Pv07549|Pv07550|Pv07551|Pv07552|Pv07553
1	34655410	53.277	34708686	5	Pv07563|Pv07564|Pv07565|Pv07566|Pv07567
1	34712208	19.98	34732187	3	Pv07568|Pv07569|Pv07570
1	34750169	70.34	34820508	11	Pv07573|Pv07574|Pv07575|Pv07577|Pv07578|Pv07579|Pv07580|Pv07581|Pv07582|Pv07584|Pv07585
1	34892030	2.745	34894774	2	Pv07588|Pv07589
1	34904398	51.574	34955971	14	Pv07591|Pv07592|Pv07593|Pv07594|Pv07595|Pv07596|Pv07597|Pv07598|Pv07599|Pv07601|Pv07602|Pv07603|Pv07604|Pv07605
1	34961755	5.491	34967245	3	Pv07608|Pv07609|Pv07610
1	34984844	18.106	35002949	3	Pv07615|Pv07616|Pv07617
1	35011304	1.845	35013148	3	Pv07619|Pv07620|Pv07621
1	35081069	6.209	35087277	2	Pv07631|Pv07632
1	35089036	11.97	35101005	2	Pv07633|Pv07634
1	35121151	5.872	35127022	3	Pv07635|Pv07636|Pv07637
1	35153991	1.418	35155408	2	Pv07639|Pv07640
1	35160940	7.92	35168859	3	Pv07643|Pv07644|Pv07645
1	35177208	11.103	35188310	2	Pv07649|Pv07650
1	35194272	4.053	35198324	3	Pv07652|Pv07653|Pv07654
1	35211042	21.81	35232851	3	Pv07659|Pv07660|Pv07661
1	35249368	5.371	35254738	3	Pv07666|Pv07667|Pv07668
1	35375059	8.636	35383694	3	Pv07696|Pv07697|Pv07698
1	35388435	5.607	35394041	2	Pv07700|Pv07701
1	35409203	1.499	35410701	2	Pv07706|Pv07707
1	35421025	1.938	35422962	2	Pv07710|Pv07711
1	35443300	23.861	35467160	7	Pv07719|Pv07720|Pv07722|Pv07723|Pv07724|Pv07725|Pv07728
1	35475425	13.363	35488787	5	Pv07733|Pv07734|Pv07735|Pv07737|Pv07738
1	35492620	6.375	35498994	2	Pv07739|Pv07740
1	35530565	91.906	35622470	10	Pv07753|Pv07755|Pv07756|Pv07757|Pv07758|Pv07759|Pv07761|Pv07762|Pv07764|Pv07765
1	35627018	12.9	35639917	3	Pv07768|Pv07769|Pv07770
1	35642817	18.942	35661758	4	Pv07772|Pv07773|Pv07774|Pv07775
1	35665578	4.029	35669606	3	Pv07777|Pv07778|Pv07779
1	35673652	12.477	35686128	4	Pv07780|Pv07781|Pv07782|Pv07783
1	35701454	1.736	35703189	2	Pv07788|Pv07789
1	35725689	11.269	35736957	5	Pv07796|Pv07797|Pv07798|Pv07799|Pv07800
1	35777330	7.679	35785008	2	Pv07803|Pv07804
1	35810541	22.303	35832843	3	Pv07810|Pv07811|Pv07812
1	35834536	3.499	35838034	2	Pv07814|Pv07815
1	35866423	3.296	35869718	3	Pv07818|Pv07819|Pv07820
1	35897093	7.601	35904693	3	Pv07826|Pv07827|Pv07828
1	35911036	4.419	35915454	3	Pv07832|Pv07833|Pv07834
1	35956450	1.133	35957582	2	Pv07846|Pv07847
1	35994256	13.926	36008181	6	Pv07853|Pv07854|Pv07855|Pv07856|Pv07857|Pv07858
1	36017622	2.377	36019998	2	Pv07861|Pv07862
1	36063533	0.554	36064086	2	Pv07879|Pv07880
1	36070510	3.393	36073902	3	Pv07881|Pv07882|Pv07883
1	36134506	2.522	36137027	2	Pv07895|Pv07896
1	36162576	3.195	36165770	3	Pv07904|Pv07905|Pv07906
1	36169794	0.944	36170737	2	Pv07908|Pv07909
1	36174218	14.66	36188877	2	Pv07912|Pv07915
1	36211083	5.869	36216951	2	Pv07918|Pv07919
1	36269067	3.229	36272295	2	Pv07932|Pv07933
1	36368410	5.683	36374092	2	Pv07952|Pv07953
1	36434787	16.806	36451592	5	Pv07961|Pv07962|Pv07963|Pv07964|Pv07965
1	36469555	6.599	36476153	4	Pv07970|Pv07971|Pv07972|Pv07973
1	36479573	1.263	36480835	2	Pv07976|Pv07977
1	36481160	20.176	36501335	6	Pv07978|Pv07979|Pv07980|Pv07981|Pv07982|Pv07983
1	36503274	13.31	36516583	3	Pv07985|Pv07986|Pv07987
1	36553353	1.444	36554796	2	Pv07992|Pv07993
1	36585032	3.536	36588567	2	Pv08001|Pv08002
1	36610354	16.557	36626910	7	Pv08009|Pv08010|Pv08011|Pv08013|Pv08014|Pv08015|Pv08016
1	36685592	19.838	36705429	2	Pv08038|Pv08039
1	36728412	2.99	36731401	2	Pv08043|Pv08044
1	36750056	1.429	36751484	2	Pv08045|Pv08046
1	36757870	16.117	36773986	3	Pv08047|Pv08049|Pv08050
1	36786116	2.971	36789086	2	Pv08054|Pv08055
1	36844628	4.747	36849374	2	Pv08061|Pv08063
1	36891842	2.819	36894660	3	Pv08068|Pv08069|Pv08070
1	36959685	4.392	36964076	3	Pv08078|Pv08079|Pv08080
1	36987516	6.537	36994052	3	Pv08085|Pv08086|Pv08087
1	36998837	0.287	36999123	2	Pv08091|Pv08092
1	37038991	5.216	37044206	2	Pv08101|Pv08102
1	37051530	0.571	37052100	2	Pv08103|Pv08104
1	37064533	1.364	37065896	2	Pv08107|Pv08108
1	37113590	9.438	37123027	2	Pv08122|Pv08123
1	37129090	1.168	37130257	2	Pv08125|Pv08126
1	37144874	6.438	37151311	2	Pv08135|Pv08136
1	37182387	3.474	37185860	2	Pv08145|Pv08146
1	37358192	3.352	37361543	2	Pv08188|Pv08189
1	37481591	18.847	37500437	2	Pv08205|Pv08206
1	37617985	2.214	37620198	2	Pv08215|Pv08216
1	37676500	1.087	37677586	2	Pv08229|Pv08230
1	37681504	2.782	37684285	2	Pv08232|Pv08233
1	37745024	7.557	37752580	2	Pv08238|Pv08239
1	37787694	0.844	37788537	2	Pv08249|Pv08250
1	37814615	1.04	37815654	2	Pv08255|Pv08256
1	37863483	1.382	37864864	2	Pv08266|Pv08267
1	37881627	1.215	37882841	2	Pv08270|Pv08271
1	37883708	2.926	37886633	2	Pv08272|Pv08273
1	37943385	2.244	37945628	2	Pv08285|Pv08286
1	37966463	2.058	37968520	2	Pv08293|Pv08294
1	38026702	0.341	38027042	2	Pv08312|Pv08313
1	38130217	5.784	38136000	2	Pv08341|Pv08342
1	38168161	1.027	38169187	2	Pv08349|Pv08350
1	38377795	5.957	38383751	3	Pv08368|Pv08369|Pv08370
1	38530283	8.944	38539226	2	Pv08384|Pv08385
1	38583110	10.288	38593397	2	Pv08386|Pv08387
1	38646026	4.635	38650660	2	Pv08392|Pv08393
1	38775580	12.724	38788303	2	Pv08410|Pv08412
1	38917680	18.559	38936238	2	Pv08420|Pv08421
1	39002663	11.6	39014262	2	Pv08428|Pv08429
1	39331309	1.653	39332961	2	Pv08461|Pv08462
1	39334811	0.3	39335110	2	Pv08463|Pv08464
1	39339938	9.838	39349775	5	Pv08465|Pv08466|Pv08467|Pv08468|Pv08469
1	39367297	2.227	39369523	3	Pv08475|Pv08476|Pv08477
1	39388601	2.68	39391280	2	Pv08480|Pv08481
1	39401131	16.328	39417458	3	Pv08485|Pv08486|Pv08488
1	39419683	3.865	39423547	2	Pv08489|Pv08490
1	39445224	1.847	39447070	2	Pv08496|Pv08497
1	39479428	12.599	39492026	2	Pv08500|Pv08501
1	39510378	36.518	39546895	6	Pv08506|Pv08507|Pv08508|Pv08509|Pv08510|Pv08511
1	39590616	8.538	39599153	3	Pv08519|Pv08520|Pv08521
1	39607027	1.231	39608257	2	Pv08524|Pv08525
1	39621742	3.681	39625422	2	Pv08529|Pv08530
1	39682994	0.54	39683533	2	Pv08538|Pv08539
1	39686326	16.421	39702746	2	Pv08541|Pv08544
1	39730572	5.129	39735700	2	Pv08550|Pv08551
1	39753147	2.336	39755482	2	Pv08556|Pv08557
1	39762300	2.563	39764862	2	Pv08559|Pv08560
1	39767533	6.657	39774189	3	Pv08562|Pv08563|Pv08564
1	39804925	4.969	39809893	2	Pv08569|Pv08570
1	39827639	0.785	39828423	2	Pv08573|Pv08574
1	39883637	20.953	39904589	3	Pv08589|Pv08590|Pv08592
1	39912894	4.055	39916948	2	Pv08594|Pv08596
1	39937274	0.742	39938015	2	Pv08599|Pv08600
1	40018993	6.464	40025456	2	Pv08618|Pv08619
1	40033046	1.182	40034227	2	Pv08621|Pv08622
1	40035317	3.463	40038779	2	Pv08623|Pv08624
1	40043134	8.661	40051794	3	Pv08626|Pv08627|Pv08628
1	40058937	2.609	40061545	2	Pv08629|Pv08630
1	40068941	3.702	40072642	2	Pv08631|Pv08632
1	40123369	2.301	40125669	2	Pv08644|Pv08645
1	40162071	6.159	40168229	3	Pv08656|Pv08657|Pv08658
1	40221254	1.257	40222510	2	Pv08671|Pv08672
1	40289437	6.064	40295500	4	Pv08683|Pv08684|Pv08685|Pv08686
1	40342886	0.872	40343757	2	Pv08696|Pv08697
1	40359514	8.184	40367697	3	Pv08702|Pv08703|Pv08704
1	40379885	2.274	40382158	2	Pv08708|Pv08709
1	40396276	2.632	40398907	2	Pv08712|Pv08713
1	40439618	0.725	40440342	2	Pv08728|Pv08729
1	40476887	0.774	40477660	2	Pv08737|Pv08738
1	40500955	9.919	40510873	3	Pv08745|Pv08746|Pv08747
1	40511235	2.578	40513812	2	Pv08748|Pv08749
1	40532768	14.153	40546920	2	Pv08755|Pv08756
1	40577101	12.719	40589819	3	Pv08766|Pv08768|Pv08770
1	40593522	8.395	40601916	5	Pv08772|Pv08773|Pv08774|Pv08775|Pv08776
1	40617221	1.836	40619056	2	Pv08778|Pv08779
1	40632763	11.418	40644180	2	Pv08783|Pv08784
1	40659467	4.613	40664079	2	Pv08791|Pv08792
1	40668030	5.287	40673316	2	Pv08794|Pv08795
1	40681605	24.94	40706544	5	Pv08798|Pv08799|Pv08800|Pv08801|Pv08802
1	40728859	1.417	40730275	2	Pv08808|Pv08809
1	40795900	13.703	40809602	2	Pv08829|Pv08831
1	40837583	8.624	40846206	3	Pv08842|Pv08843|Pv08844
1	40873622	3.403	40877024	2	Pv08852|Pv08853
1	40897367	4.417	40901783	3	Pv08859|Pv08860|Pv08861
1	40927505	31.507	40959011	5	Pv08871|Pv08872|Pv08873|Pv08874|Pv08875
1	40976565	1.517	40978081	2	Pv08881|Pv08882
1	40984477	3.753	40988229	2	Pv08884|Pv08885
1	41002266	12.646	41014911	3	Pv08888|Pv08889|Pv08890
1	41043150	8.127	41051276	2	Pv08894|Pv08895
1	41076231	12.068	41088298	4	Pv08904|Pv08905|Pv08906|Pv08907
1	41134512	7.643	41142154	3	Pv08919|Pv08920|Pv08921
1	41165596	2.87	41168465	2	Pv08929|Pv08930
1	41204696	5.329	41210024	2	Pv08937|Pv08938
1	41264563	1.373	41265935	2	Pv08951|Pv08952
1	41286371	1.554	41287924	2	Pv08956|Pv08957
1	41307855	1.461	41309315	2	Pv08961|Pv08962
1	41324942	3.158	41328099	3	Pv08966|Pv08967|Pv08968
1	41380877	17.597	41398473	3	Pv08978|Pv08980|Pv08981
1	41416853	25.699	41442551	3	Pv08986|Pv08988|Pv08989
1	41471452	1.939	41473390	2	Pv08993|Pv08994
1	41535982	4.313	41540294	3	Pv09011|Pv09012|Pv09013
1	41554186	6.636	41560821	2	Pv09018|Pv09019
1	41631277	3.09	41634366	2	Pv09040|Pv09041
1	41644711	5.306	41650016	3	Pv09043|Pv09044|Pv09045
1	41712173	4.59	41716762	2	Pv09058|Pv09059
1	41750223	7.981	41758203	4	Pv09069|Pv09070|Pv09071|Pv09072
1	41778285	4.629	41782913	2	Pv09081|Pv09082
1	41789241	4.067	41793307	2	Pv09085|Pv09087
1	41800930	3.831	41804760	2	Pv09091|Pv09092
1	41831889	20.966	41852854	6	Pv09100|Pv09101|Pv09102|Pv09103|Pv09104|Pv09105
1	41861304	3.889	41865192	3	Pv09108|Pv09109|Pv09110
1	41892708	5.172	41897879	2	Pv09119|Pv09120
1	41922248	21.097	41943344	5	Pv09125|Pv09126|Pv09127|Pv09128|Pv09129
1	41947350	4.066	41951415	2	Pv09130|Pv09131
1	41954540	4.172	41958711	3	Pv09133|Pv09134|Pv09135
1	41968327	7.487	41975813	3	Pv09139|Pv09140|Pv09141
1	41999880	0.179	42000058	2	Pv09147|Pv09148
1	42021927	3.179	42025105	2	Pv09156|Pv09158
1	42035331	4.167	42039497	2	Pv09163|Pv09164
1	42091348	5.8	42097147	2	Pv09175|Pv09176
1	42099396	9.51	42108905	3	Pv09177|Pv09178|Pv09180
1	42140287	17.113	42157399	6	Pv09190|Pv09191|Pv09193|Pv09194|Pv09195|Pv09196
1	42257276	1.824	42259099	2	Pv09222|Pv09223
1	42261759	2.481	42264239	3	Pv09224|Pv09225|Pv09226
1	42290271	5.479	42295749	2	Pv09235|Pv09236
1	42321004	3.322	42324325	2	Pv09247|Pv09248
1	42330430	18.928	42349357	5	Pv09250|Pv09251|Pv09252|Pv09253|Pv09254
1	42386970	1.82	42388789	2	Pv09262|Pv09263
1	42399206	2.219	42401424	2	Pv09268|Pv09269
1	42448830	3.416	42452245	2	Pv09283|Pv09285
1	42469892	1.191	42471082	2	Pv09291|Pv09292
1	42476777	4.613	42481389	2	Pv09294|Pv09295
1	42497153	3.277	42500429	2	Pv09300|Pv09301
1	42524505	5.001	42529505	3	Pv09307|Pv09308|Pv09309
1	42602945	7.221	42610165	4	Pv09327|Pv09329|Pv09330|Pv09332
1	42671851	1.618	42673468	2	Pv09343|Pv09344
1	42708663	7.619	42716281	4	Pv09349|Pv09350|Pv09351|Pv09352
1	42720973	1.073	42722045	2	Pv09354|Pv09355
1	42804384	5.353	42809736	2	Pv09366|Pv09367
1	42817403	2.689	42820091	2	Pv09371|Pv09372
1	42823715	1.098	42824812	2	Pv09374|Pv09375
1	42856076	9.533	42865608	3	Pv09381|Pv09382|Pv09383
1	42890599	4.384	42894982	2	Pv09393|Pv09394
1	42899607	1.992	42901598	2	Pv09396|Pv09397
1	42957729	0.354	42958082	2	Pv09407|Pv09408
1	42982819	0.255	42983073	2	Pv09416|Pv09417
1	42992408	2.527	42994934	2	Pv09418|Pv09419
1	43037980	5.466	43043445	2	Pv09428|Pv09429
1	43090981	3.828	43094808	2	Pv09442|Pv09443
1	43121254	4.932	43126185	2	Pv09448|Pv09449
1	43148803	2.022	43150824	2	Pv09455|Pv09456
1	43174909	2.009	43176917	2	Pv09464|Pv09465
1	43188829	20.934	43209762	5	Pv09469|Pv09470|Pv09471|Pv09474|Pv09475
1	43238327	7.24	43245566	4	Pv09482|Pv09484|Pv09485|Pv09486
1	43267939	5.318	43273256	4	Pv09494|Pv09495|Pv09496|Pv09497
1	43298722	1.673	43300394	2	Pv09504|Pv09505
1	43324424	4.674	43329097	2	Pv09511|Pv09512
1	43405772	4.935	43410706	3	Pv09524|Pv09525|Pv09526
1	43416388	5.903	43422290	2	Pv09527|Pv09528
1	43431987	2.337	43434323	2	Pv09531|Pv09532
1	43437335	7.241	43444575	2	Pv09533|Pv09534
1	43453182	6.489	43459670	2	Pv09537|Pv09539
1	43476249	1.3	43477548	2	Pv09545|Pv09546
1	43486421	11.037	43497457	2	Pv09547|Pv09550
1	43511191	11.824	43523014	2	Pv09557|Pv09558
1	43546684	6.374	43553057	2	Pv09566|Pv09567
1	43554866	19.344	43574209	8	Pv09568|Pv09569|Pv09570|Pv09571|Pv09572|Pv09573|Pv09574|Pv09575
1	43604829	2.582	43607410	2	Pv09582|Pv09583
1	43616155	1.482	43617636	2	Pv09585|Pv09586
1	43667579	1.249	43668827	2	Pv09599|Pv09600
1	43699222	2.041	43701262	2	Pv09611|Pv09612
1	43723524	1.541	43725064	2	Pv09620|Pv09621
1	43733811	2.717	43736527	2	Pv09623|Pv09624
1	43745846	8.131	43753976	3	Pv09625|Pv09626|Pv09627
1	43765440	17.773	43783212	2	Pv09628|Pv09630
1	43815466	8.174	43823639	3	Pv09636|Pv09637|Pv09638
1	43853217	8.282	43861498	2	Pv09643|Pv09644
1	43879788	10.315	43890102	5	Pv09646|Pv09647|Pv09648|Pv09649|Pv09650
1	43898041	9.846	43907886	3	Pv09652|Pv09653|Pv09654
1	43928872	13.036	43941907	2	Pv09661|Pv09662
1	43954941	26.44	43981380	6	Pv09667|Pv09668|Pv09670|Pv09671|Pv09672|Pv09673
1	43986169	3.533	43989701	2	Pv09675|Pv09677
1	44006407	14.568	44020974	2	Pv09680|Pv09681
1	44038244	11.664	44049907	3	Pv09686|Pv09687|Pv09688
1	44072438	0.71	44073147	2	Pv09694|Pv09695
1	44081972	7.667	44089638	3	Pv09696|Pv09697|Pv09698
1	44112914	6.961	44119874	3	Pv09705|Pv09706|Pv09707
1	44234696	6.962	44241657	2	Pv09733|Pv09734
1	44295906	14.432	44310337	2	Pv09744|Pv09746
1	44404790	0.215	44405004	2	Pv09769|Pv09770
1	44416484	2.372	44418855	2	Pv09774|Pv09775
1	44434889	16.398	44451286	3	Pv09781|Pv09782|Pv09783
1	44484496	1.655	44486150	2	Pv09788|Pv09789
1	44510947	23.21	44534156	6	Pv09796|Pv09797|Pv09798|Pv09799|Pv09800|Pv09801
1	44545224	1.858	44547081	2	Pv09803|Pv09804
1	44556223	1.886	44558108	2	Pv09807|Pv09808
1	44598349	7.072	44605420	2	Pv09817|Pv09818
1	44628068	15.892	44643959	5	Pv09824|Pv09825|Pv09826|Pv09827|Pv09828
1	44646457	7.278	44653734	3	Pv09829|Pv09830|Pv09831
1	44673213	23.311	44696523	3	Pv09838|Pv09839|Pv09840
1	44746555	3.155	44749709	2	Pv09856|Pv09857
1	44751057	7.555	44758611	4	Pv09858|Pv09859|Pv09860|Pv09861
1	44792189	8.524	44800712	3	Pv09867|Pv09868|Pv09869
1	44838137	5.172	44843308	2	Pv09874|Pv09875
1	44911454	7.545	44918998	3	Pv09884|Pv09885|Pv09886
1	44939960	3.816	44943775	2	Pv09890|Pv09891
1	45030437	9.316	45039752	2	Pv09909|Pv09910
1	45057181	2.334	45059514	2	Pv09916|Pv09917
1	45095365	8.084	45103448	3	Pv09927|Pv09928|Pv09929
1	45127047	1.396	45128442	2	Pv09936|Pv09937
1	45136819	11.295	45148113	4	Pv09939|Pv09940|Pv09942|Pv09943
1	45152518	23.907	45176424	5	Pv09944|Pv09946|Pv09947|Pv09948|Pv09949
1	45234220	6.741	45240960	2	Pv09959|Pv09961
1	45255221	2.07	45257290	2	Pv09962|Pv09963
1	45270824	3.705	45274528	2	Pv09968|Pv09969
1	45283582	0.907	45284488	2	Pv09974|Pv09975
1	45294621	5.623	45300243	2	Pv09979|Pv09980
1	45327005	1.824	45328828	2	Pv09987|Pv09988
1	45337519	0.75	45338268	2	Pv09992|Pv09993
1	45347020	8.118	45355137	3	Pv09995|Pv09996|Pv09997
1	45376655	7.079	45383733	2	Pv10002|Pv10003
1	45396633	1.805	45398437	2	Pv10008|Pv10009
1	45401658	4.4	45406057	2	Pv10010|Pv10011
1	45417824	2.715	45420538	2	Pv10016|Pv10017
1	45441709	14.306	45456014	4	Pv10022|Pv10023|Pv10024|Pv10026
1	45512463	4.338	45516800	2	Pv10040|Pv10041
1	45585476	17.253	45602728	3	Pv10058|Pv10060|Pv10061
1	45638051	15.927	45653977	2	Pv10068|Pv10069
1	45664711	12.366	45677076	5	Pv10071|Pv10072|Pv10073|Pv10074|Pv10075
1	45707273	0.897	45708169	2	Pv10084|Pv10085
1	45711348	8.747	45720094	2	Pv10086|Pv10087
1	45730017	3.474	45733490	2	Pv10091|Pv10092
1	45765907	10.549	45776455	3	Pv10100|Pv10101|Pv10102
1	45790086	8.808	45798893	2	Pv10106|Pv10107
1	45819364	0.723	45820086	2	Pv10112|Pv10113
1	45834460	3.827	45838286	2	Pv10118|Pv10119
1	45851174	7.946	45859119	2	Pv10122|Pv10124
1	45872754	9.169	45881922	2	Pv10126|Pv10127
1	45883517	0.773	45884289	2	Pv10129|Pv10130
1	45897824	3.069	45900892	2	Pv10137|Pv10138
1	45918009	4.483	45922491	2	Pv10143|Pv10144
1	45927787	6.083	45933869	2	Pv10147|Pv10148
1	45969497	0.912	45970408	2	Pv10155|Pv10156
1	45977273	12.122	45989394	3	Pv10157|Pv10159|Pv10161
1	45999070	3.689	46002758	2	Pv10163|Pv10164
1	46034907	2.792	46037698	2	Pv10169|Pv10170
1	46041522	2.067	46043588	2	Pv10172|Pv10173
1	46045065	2.257	46047321	2	Pv10175|Pv10176
1	46060647	3.275	46063921	2	Pv10178|Pv10179
1	46081033	18.16	46099192	6	Pv10186|Pv10187|Pv10188|Pv10189|Pv10190|Pv10191
1	46110727	1.028	46111754	2	Pv10194|Pv10195
1	46123304	6.074	46129377	2	Pv10197|Pv10198
1	46140169	6.015	46146183	3	Pv10204|Pv10205|Pv10206
1	46276060	1.586	46277645	2	Pv10234|Pv10235
1	46309591	5.263	46314853	3	Pv10241|Pv10242|Pv10243
1	46324670	21.389	46346058	3	Pv10246|Pv10247|Pv10248
1	46353056	17.739	46370794	5	Pv10251|Pv10252|Pv10253|Pv10254|Pv10255
1	46393665	5.801	46399465	2	Pv10260|Pv10262
1	46413921	4.244	46418164	2	Pv10265|Pv10267
1	46452399	6.39	46458788	3	Pv10274|Pv10275|Pv10276
1	46491392	1.442	46492833	2	Pv10282|Pv10283
1	46501510	50.135	46551644	17	Pv10287|Pv10288|Pv10289|Pv10290|Pv10291|Pv10292|Pv10294|Pv10295|Pv10297|Pv10298|Pv10299|Pv10301|Pv10302|Pv10303|Pv10304|Pv10305|Pv10306
1	46552432	2.776	46555207	2	Pv10307|Pv10308
1	46579588	8.72	46588307	2	Pv10312|Pv10313
1	46598500	9.595	46608094	5	Pv10315|Pv10316|Pv10317|Pv10318|Pv10320
1	46621609	2.871	46624479	3	Pv10324|Pv10325|Pv10326
1	46625979	7.867	46633845	6	Pv10327|Pv10328|Pv10329|Pv10330|Pv10331|Pv10332
1	46643731	10.912	46654642	3	Pv10334|Pv10335|Pv10336
1	46659733	4.709	46664441	2	Pv10338|Pv10339
1	46672635	5.555	46678189	3	Pv10341|Pv10342|Pv10343
1	46689619	4.277	46693895	3	Pv10347|Pv10348|Pv10349
1	46712192	3.262	46715453	2	Pv10356|Pv10357
1	46765782	2.252	46768033	2	Pv10363|Pv10364
1	46775215	22.848	46798062	4	Pv10365|Pv10366|Pv10367|Pv10368
1	46807911	6.984	46814894	3	Pv10371|Pv10372|Pv10373
1	46860099	12.266	46872364	5	Pv10383|Pv10384|Pv10385|Pv10386|Pv10387
1	46887463	13.333	46900795	3	Pv10390|Pv10391|Pv10392
1	46915211	3.694	46918904	2	Pv10395|Pv10396
1	46928864	1.79	46930653	2	Pv10399|Pv10400
1	46942782	8.682	46951463	3	Pv10406|Pv10407|Pv10408
1	46992720	0.826	46993545	2	Pv10418|Pv10419
1	47020290	4.431	47024720	2	Pv10427|Pv10428
1	47035583	2.325	47037907	2	Pv10431|Pv10432
1	47043412	14.282	47057693	2	Pv10433|Pv10435
1	47060085	1.684	47061768	2	Pv10438|Pv10439
1	47088779	2.231	47091009	2	Pv10444|Pv10445
1	47100342	7.373	47107714	2	Pv10447|Pv10448
1	47180489	18.263	47198751	3	Pv10463|Pv10464|Pv10465
1	47232901	5.273	47238173	2	Pv10473|Pv10474
1	47298584	2.741	47301324	2	Pv10487|Pv10488
1	47369120	3.49	47372609	2	Pv10507|Pv10508
1	47392892	0.353	47393244	2	Pv10515|Pv10516
1	47401118	4.158	47405275	2	Pv10518|Pv10519
1	47441413	3.28	47444692	2	Pv10529|Pv10530
1	47451388	4.46	47455847	2	Pv10532|Pv10533
1	47468525	1.329	47469853	2	Pv10536|Pv10537
1	47486134	4.954	47491087	2	Pv10540|Pv10541
1	47505183	4.724	47509906	3	Pv10544|Pv10545|Pv10546
1	47510336	29.869	47540204	10	Pv10547|Pv10548|Pv10549|Pv10550|Pv10551|Pv10552|Pv10553|Pv10554|Pv10555|Pv10556
1	47566236	1.153	47567388	2	Pv10565|Pv10566
1	47569951	21.761	47591711	3	Pv10567|Pv10570|Pv10571
1	47606041	1.641	47607681	2	Pv10578|Pv10579
1	47619607	0.571	47620177	2	Pv10581|Pv10582
1	47637852	5.927	47643778	2	Pv10586|Pv10587
1	47654560	1.923	47656482	2	Pv10590|Pv10591
1	47661025	9.602	47670626	3	Pv10593|Pv10594|Pv10595
1	47698692	2.132	47700823	2	Pv10601|Pv10602
1	47718762	2.518	47721279	2	Pv10604|Pv10605
1	47724863	8.952	47733814	4	Pv10606|Pv10607|Pv10608|Pv10609
1	47751213	2.708	47753920	2	Pv10612|Pv10613
1	47765072	1.581	47766652	2	Pv10617|Pv10618
1	47795995	6.219	47802213	2	Pv10624|Pv10625
1	47928829	3.038	47931866	2	Pv10652|Pv10653

## Sheet: Chr2
CHR	BP1	KB	BP2	NSNPS	SNPS
2	59961	1.522	61482	2	Pv26147|Pv26148
2	76173	16.437	92609	2	Pv26153|Pv26154
2	95585	5.977	101561	4	Pv26155|Pv26156|Pv26157|Pv26158
2	110417	8.837	119253	3	Pv26161|Pv26162|Pv26163
2	240872	2.137	243008	2	Pv26170|Pv26171
2	254503	5.286	259788	4	Pv26176|Pv26177|Pv26178|Pv26179
2	265137	6.628	271764	2	Pv26181|Pv26182
2	310428	2.343	312770	2	Pv26188|Pv26189
2	329605	4.961	334565	2	Pv26194|Pv26195
2	342633	6.851	349483	5	Pv26198|Pv26199|Pv26200|Pv26201|Pv26202
2	355532	1.167	356698	2	Pv26207|Pv26208
2	360662	16.887	377548	2	Pv26210|Pv26212
2	381961	7.193	389153	2	Pv26214|Pv26215
2	394677	8.162	402838	3	Pv26217|Pv26218|Pv26219
2	416195	48.182	464376	5	Pv26222|Pv26223|Pv26224|Pv26225|Pv26227
2	488689	10.646	499334	6	Pv26230|Pv26231|Pv26232|Pv26233|Pv26234|Pv26235
2	518584	7.76	526343	3	Pv26238|Pv26239|Pv26240
2	532922	2.657	535578	2	Pv26241|Pv26242
2	848274	1.259	849532	2	Pv26264|Pv26265
2	853782	1.057	854838	2	Pv26266|Pv26267
2	862616	1.676	864291	2	Pv26273|Pv26274
2	918001	7.298	925298	3	Pv26281|Pv26282|Pv26283
2	947875	14.786	962660	2	Pv26286|Pv26287
2	976204	5.771	981974	2	Pv26291|Pv26292
2	998591	0.546	999136	2	Pv26296|Pv26297
2	1003945	4.222	1008166	2	Pv26298|Pv26299
2	1044788	1.333	1046120	2	Pv26305|Pv26306
2	1057727	20.278	1078004	5	Pv26312|Pv26313|Pv26315|Pv26316|Pv26317
2	1121630	1.673	1123302	2	Pv26328|Pv26329
2	1162243	7.484	1169726	2	Pv26337|Pv26338
2	1179887	6.749	1186635	3	Pv26340|Pv26341|Pv26342
2	1230019	2.498	1232516	2	Pv26355|Pv26356
2	1246690	3.051	1249740	3	Pv26360|Pv26361|Pv26362
2	1262772	5.25	1268021	2	Pv26365|Pv26367
2	1285180	9.771	1294950	2	Pv26371|Pv26372
2	1298639	0.655	1299293	2	Pv26374|Pv26375
2	1360809	5.453	1366261	2	Pv26380|Pv26381
2	1367240	5.704	1372943	3	Pv26382|Pv26383|Pv26384
2	1403750	0.671	1404420	2	Pv26392|Pv26393
2	1405902	7.759	1413660	2	Pv26394|Pv26396
2	1415313	0.88	1416192	2	Pv26398|Pv26399
2	1427936	4.04	1431975	3	Pv26403|Pv26404|Pv26405
2	1515530	3.316	1518845	2	Pv26430|Pv26431
2	1533248	7.106	1540353	3	Pv26436|Pv26437|Pv26438
2	1582582	8.446	1591027	2	Pv26446|Pv26447
2	1597160	2.805	1599964	2	Pv26451|Pv26453
2	1621018	11.798	1632815	3	Pv26460|Pv26461|Pv26462
2	1634426	1.503	1635928	2	Pv26463|Pv26464
2	1651204	3.033	1654236	2	Pv26468|Pv26469
2	1663122	6.725	1669846	3	Pv26473|Pv26474|Pv26475
2	1672884	10.037	1682920	2	Pv26476|Pv26477
2	1692064	7.667	1699730	2	Pv26479|Pv26480
2	1726999	7.16	1734158	2	Pv26488|Pv26489
2	1772338	7.437	1779774	2	Pv26501|Pv26502
2	1984390	21.706	2006095	3	Pv26516|Pv26517|Pv26518
2	2325659	2.869	2328527	3	Pv26534|Pv26535|Pv26536
2	2368511	9.94	2378450	3	Pv26548|Pv26549|Pv26550
2	2387992	0.861	2388852	2	Pv26552|Pv26553
2	2425538	8.843	2434380	2	Pv26566|Pv26567
2	2442415	0.919	2443333	2	Pv26571|Pv26572
2	2484466	6.262	2490727	2	Pv26578|Pv26579
2	2501299	6.861	2508159	2	Pv26581|Pv26582
2	2544750	4.096	2548845	2	Pv26594|Pv26595
2	2552067	2.383	2554449	2	Pv26597|Pv26598
2	2571501	5.212	2576712	2	Pv26603|Pv26604
2	2590231	5.315	2595545	3	Pv26609|Pv26610|Pv26611
2	2612500	4.468	2616967	2	Pv26615|Pv26617
2	2653371	3.738	2657108	2	Pv26631|Pv26632
2	2688548	5.455	2694002	3	Pv26635|Pv26636|Pv26637
2	2725405	4.21	2729614	2	Pv26645|Pv26646
2	2803961	0.131	2804091	2	Pv26661|Pv26662
2	2840155	2.925	2843079	2	Pv26668|Pv26669
2	2888483	28.279	2916761	8	Pv26684|Pv26685|Pv26686|Pv26687|Pv26688|Pv26689|Pv26690|Pv26691
2	2945240	6.783	2952022	2	Pv26701|Pv26702
2	2969016	9.293	2978308	3	Pv26706|Pv26707|Pv26708
2	2998326	6.499	3004824	2	Pv26712|Pv26713
2	3016707	11.053	3027759	2	Pv26716|Pv26717
2	3042574	10.171	3052744	2	Pv26723|Pv26724
2	3065359	2.202	3067560	2	Pv26728|Pv26729
2	3079974	0.329	3080302	2	Pv26731|Pv26732
2	3083157	12.192	3095348	3	Pv26733|Pv26734|Pv26735
2	3150072	4.528	3154599	3	Pv26746|Pv26748|Pv26749
2	3170508	3.555	3174062	2	Pv26754|Pv26755
2	3180301	4.466	3184766	2	Pv26760|Pv26761
2	3205045	0.97	3206014	2	Pv26766|Pv26767
2	3218671	1.776	3220446	2	Pv26772|Pv26773
2	3235478	2.272	3237749	2	Pv26775|Pv26776
2	3279689	3.347	3283035	2	Pv26788|Pv26789
2	3303255	2.477	3305731	2	Pv26794|Pv26795
2	3396771	9.495	3406265	3	Pv26806|Pv26807|Pv26808
2	3423435	2.153	3425587	2	Pv26812|Pv26813
2	3445281	1.798	3447078	2	Pv26816|Pv26817
2	3480812	21.221	3502032	3	Pv26825|Pv26826|Pv26827
2	3526890	1.843	3528732	2	Pv26835|Pv26836
2	3593198	3.892	3597089	2	Pv26858|Pv26859
2	3610760	3.334	3614093	3	Pv26863|Pv26864|Pv26865
2	3633844	2.657	3636500	3	Pv26870|Pv26871|Pv26872
2	3668954	4.547	3673500	3	Pv26882|Pv26883|Pv26884
2	3713788	1.146	3714933	2	Pv26890|Pv26891
2	3759020	9.97	3768989	2	Pv26897|Pv26898
2	3808009	1.237	3809245	2	Pv26907|Pv26908
2	3844326	1.845	3846170	2	Pv26919|Pv26920
2	3853435	1.191	3854625	2	Pv26922|Pv26923
2	3873453	5.19	3878642	3	Pv26929|Pv26930|Pv26931
2	3897145	1.575	3898719	2	Pv26937|Pv26938
2	3900996	3.239	3904234	3	Pv26940|Pv26941|Pv26942
2	3943412	1.094	3944505	2	Pv26950|Pv26951
2	3966615	12.555	3979169	3	Pv26954|Pv26955|Pv26956
2	3988372	14.225	4002596	2	Pv26959|Pv26960
2	4059065	2.995	4062059	2	Pv26973|Pv26974
2	4074958	4.469	4079426	3	Pv26976|Pv26977|Pv26978
2	4098228	4.634	4102861	2	Pv26983|Pv26984
2	4104035	8.44	4112474	2	Pv26985|Pv26986
2	4124940	7.394	4132333	2	Pv26992|Pv26993
2	4258938	13.086	4272023	3	Pv27028|Pv27029|Pv27030
2	4320704	12.552	4333255	2	Pv27038|Pv27040
2	4370371	3.308	4373678	2	Pv27047|Pv27048
2	4523854	1.438	4525291	2	Pv27076|Pv27077
2	4593519	9.322	4602840	2	Pv27092|Pv27093
2	4620779	1.577	4622355	2	Pv27100|Pv27101
2	4627119	2.589	4629707	2	Pv27102|Pv27103
2	4710263	6.9	4717162	2	Pv27117|Pv27118
2	4724253	0.828	4725080	2	Pv27120|Pv27121
2	4797320	7.438	4804757	2	Pv27128|Pv27129
2	4866405	8.823	4875227	4	Pv27137|Pv27138|Pv27139|Pv27140
2	4901150	29.226	4930375	3	Pv27145|Pv27146|Pv27149
2	4963312	1.785	4965096	2	Pv27153|Pv27154
2	4976485	6.264	4982748	2	Pv27159|Pv27160
2	5005683	2.51	5008192	2	Pv27163|Pv27164
2	5018325	14.215	5032539	2	Pv27168|Pv27170
2	5064094	27.892	5091985	4	Pv27178|Pv27179|Pv27180|Pv27181
2	5117373	16.349	5133721	3	Pv27183|Pv27184|Pv27185
2	5181511	14.81	5196320	3	Pv27190|Pv27191|Pv27192
2	5239760	31.99	5271749	5	Pv27195|Pv27196|Pv27197|Pv27198|Pv27199
2	5343331	1.523	5344853	2	Pv27206|Pv27207
2	5382019	8.697	5390715	2	Pv27211|Pv27212
2	5511393	0.647	5512039	2	Pv27225|Pv27226
2	5588190	0.994	5589183	2	Pv27229|Pv27230
2	5605186	3.026	5608211	2	Pv27237|Pv27239
2	5666066	12.396	5678461	3	Pv27246|Pv27247|Pv27248
2	5714074	2.33	5716403	2	Pv27252|Pv27253
2	5733446	10.933	5744378	3	Pv27258|Pv27259|Pv27260
2	5778427	5.611	5784037	2	Pv27269|Pv27270
2	5863001	12.729	5875729	7	Pv27281|Pv27282|Pv27283|Pv27284|Pv27285|Pv27287|Pv27288
2	5980881	8.279	5989159	3	Pv27312|Pv27313|Pv27314
2	6040466	3.685	6044150	2	Pv27325|Pv27326
2	6051354	10.875	6062228	3	Pv27328|Pv27329|Pv27330
2	6170907	8.774	6179680	3	Pv27350|Pv27351|Pv27352
2	6250174	42.928	6293101	5	Pv27358|Pv27359|Pv27360|Pv27361|Pv27362
2	6319597	14.893	6334489	5	Pv27367|Pv27368|Pv27369|Pv27370|Pv27371
2	6335204	9.561	6344764	3	Pv27372|Pv27373|Pv27374
2	6383931	7.289	6391219	3	Pv27382|Pv27383|Pv27384
2	6401829	4.203	6406031	3	Pv27388|Pv27389|Pv27391
2	6426061	23.472	6449532	5	Pv27394|Pv27395|Pv27396|Pv27397|Pv27398
2	6478641	7.471	6486111	2	Pv27401|Pv27403
2	6514243	8.895	6523137	3	Pv27408|Pv27409|Pv27410
2	6541543	0.548	6542090	2	Pv27412|Pv27413
2	6561885	0.454	6562338	2	Pv27416|Pv27417
2	6576642	1.876	6578517	2	Pv27421|Pv27422
2	6582839	24.96	6607798	5	Pv27425|Pv27426|Pv27427|Pv27428|Pv27429
2	6641257	21.743	6662999	3	Pv27432|Pv27433|Pv27434
2	6688829	13.507	6702335	3	Pv27437|Pv27439|Pv27440
2	6714481	0.864	6715344	2	Pv27442|Pv27443
2	6733866	0.774	6734639	2	Pv27446|Pv27447
2	6736441	12.926	6749366	5	Pv27448|Pv27449|Pv27450|Pv27451|Pv27452
2	6777861	8.25	6786110	3	Pv27453|Pv27454|Pv27455
2	6796228	2.526	6798753	2	Pv27456|Pv27457
2	6808119	21.135	6829253	3	Pv27460|Pv27461|Pv27463
2	6832325	27.112	6859436	8	Pv27466|Pv27467|Pv27468|Pv27469|Pv27470|Pv27471|Pv27472|Pv27473
2	6872965	0.691	6873655	2	Pv27479|Pv27480
2	6878746	0.266	6879011	2	Pv27481|Pv27482
2	6912833	11.035	6923867	2	Pv27493|Pv27495
2	6952392	4.567	6956958	3	Pv27500|Pv27501|Pv27502
2	6985225	5.162	6990386	2	Pv27507|Pv27508
2	7015360	14.05	7029409	2	Pv27513|Pv27514
2	7031571	9.603	7041173	2	Pv27515|Pv27516
2	7062693	3.201	7065893	2	Pv27524|Pv27525
2	7114782	0.887	7115668	2	Pv27534|Pv27535
2	7144252	9.608	7153859	2	Pv27539|Pv27540
2	7170443	8.346	7178788	4	Pv27546|Pv27547|Pv27548|Pv27549
2	7180940	2.926	7183865	2	Pv27550|Pv27551
2	7200335	7.925	7208259	5	Pv27556|Pv27557|Pv27558|Pv27559|Pv27560
2	7225895	17.531	7243425	5	Pv27564|Pv27565|Pv27566|Pv27567|Pv27568
2	7280980	7.212	7288191	2	Pv27576|Pv27577
2	7295385	2.796	7298180	2	Pv27580|Pv27581
2	7320407	1.118	7321524	2	Pv27584|Pv27585
2	7334149	15.052	7349200	2	Pv27589|Pv27590
2	7368379	0.895	7369273	2	Pv27595|Pv27596
2	7386639	2.258	7388896	2	Pv27599|Pv27600
2	7422491	11.997	7434487	2	Pv27608|Pv27610
2	7453283	3.061	7456343	2	Pv27615|Pv27616
2	7541319	0.956	7542274	2	Pv27642|Pv27643
2	7569155	2.826	7571980	2	Pv27648|Pv27649
2	7613250	4.387	7617636	2	Pv27654|Pv27655
2	7630368	4.513	7634880	2	Pv27661|Pv27662
2	7642578	0.497	7643074	2	Pv27666|Pv27667
2	7647369	1.122	7648490	2	Pv27669|Pv27670
2	7658538	27.633	7686170	5	Pv27672|Pv27673|Pv27674|Pv27675|Pv27676
2	7745275	39.14	7784414	8	Pv27684|Pv27685|Pv27686|Pv27687|Pv27688|Pv27689|Pv27690|Pv27691
2	7804157	10.436	7814592	4	Pv27697|Pv27698|Pv27699|Pv27700
2	7848891	3.52	7852410	3	Pv27713|Pv27714|Pv27715
2	7874493	11.948	7886440	4	Pv27724|Pv27725|Pv27726|Pv27727
2	7912371	16.586	7928956	7	Pv27733|Pv27734|Pv27735|Pv27736|Pv27737|Pv27738|Pv27739
2	7976691	0.831	7977521	2	Pv27751|Pv27752
2	7978270	3.558	7981827	2	Pv27753|Pv27754
2	8023137	7.769	8030905	3	Pv27764|Pv27765|Pv27766
2	8036234	38.926	8075159	11	Pv27767|Pv27768|Pv27769|Pv27770|Pv27771|Pv27772|Pv27773|Pv27774|Pv27775|Pv27777|Pv27778
2	8084266	11.402	8095667	3	Pv27779|Pv27780|Pv27782
2	8137655	10.283	8147937	2	Pv27790|Pv27792
2	8174324	3.528	8177851	2	Pv27799|Pv27800
2	8237019	1.801	8238819	2	Pv27815|Pv27816
2	8259350	7.639	8266988	2	Pv27822|Pv27824
2	8329777	0.861	8330637	2	Pv27841|Pv27842
2	8447017	9.721	8456737	2	Pv27873|Pv27874
2	8475015	5.227	8480241	3	Pv27878|Pv27879|Pv27880
2	8489290	5.171	8494460	2	Pv27882|Pv27883
2	8528421	24.956	8553376	5	Pv27890|Pv27891|Pv27892|Pv27893|Pv27894
2	8601496	4.438	8605933	2	Pv27910|Pv27911
2	8675695	1.674	8677368	2	Pv27927|Pv27928
2	8739087	12.296	8751382	2	Pv27935|Pv27936
2	8755267	1.55	8756816	2	Pv27938|Pv27939
2	8858808	2.781	8861588	3	Pv27951|Pv27952|Pv27953
2	8892812	2.757	8895568	2	Pv27962|Pv27963
2	8918168	6.906	8925073	6	Pv27969|Pv27970|Pv27971|Pv27972|Pv27973|Pv27974
2	8935176	4.527	8939702	2	Pv27978|Pv27979
2	8964530	10.32	8974849	3	Pv27987|Pv27988|Pv27989
2	8976581	4.13	8980710	2	Pv27990|Pv27991
2	8982995	5.893	8988887	3	Pv27993|Pv27994|Pv27995
2	8997600	5.251	9002850	2	Pv27997|Pv27998
2	9011565	3.89	9015454	3	Pv28001|Pv28002|Pv28003
2	9019610	1.318	9020927	2	Pv28004|Pv28005
2	9085329	6.606	9091934	2	Pv28024|Pv28025
2	9094644	0.86	9095503	2	Pv28028|Pv28029
2	9264551	5.354	9269904	3	Pv28050|Pv28051|Pv28052
2	9286008	34.535	9320542	4	Pv28053|Pv28054|Pv28056|Pv28057
2	9463998	10.455	9474452	2	Pv28068|Pv28069
2	9523080	5.818	9528897	3	Pv28085|Pv28086|Pv28087
2	9530574	4.964	9535537	2	Pv28089|Pv28090
2	9560925	14.561	9575485	2	Pv28094|Pv28095
2	9577168	2.521	9579688	2	Pv28097|Pv28098
2	9583753	14.403	9598155	5	Pv28099|Pv28100|Pv28101|Pv28102|Pv28103
2	9605618	2.597	9608214	2	Pv28105|Pv28106
2	9625290	8.993	9634282	3	Pv28113|Pv28115|Pv28116
2	9724039	9.711	9733749	4	Pv28140|Pv28141|Pv28142|Pv28143
2	9744986	4.167	9749152	2	Pv28145|Pv28147
2	9760983	2.068	9763050	2	Pv28152|Pv28153
2	9782367	1.91	9784276	3	Pv28160|Pv28161|Pv28162
2	9791936	4.961	9796896	2	Pv28165|Pv28166
2	9837420	6.199	9843618	2	Pv28173|Pv28174
2	9847956	7.156	9855111	3	Pv28177|Pv28178|Pv28179
2	9871620	7.443	9879062	2	Pv28180|Pv28182
2	9884955	15.416	9900370	5	Pv28184|Pv28185|Pv28186|Pv28187|Pv28188
2	10023298	0.916	10024213	2	Pv28206|Pv28207
2	10084632	6.937	10091568	2	Pv28214|Pv28215
2	10097538	7.776	10105313	2	Pv28216|Pv28217
2	10107802	22.028	10129829	3	Pv28218|Pv28219|Pv28220
2	10135085	38.881	10173965	7	Pv28221|Pv28222|Pv28224|Pv28225|Pv28226|Pv28228|Pv28229
2	10292092	16.953	10309044	5	Pv28256|Pv28257|Pv28258|Pv28259|Pv28260
2	10355599	1.141	10356739	2	Pv28272|Pv28273
2	10387377	3.43	10390806	2	Pv28282|Pv28284
2	10392706	3.045	10395750	3	Pv28286|Pv28287|Pv28288
2	10456380	0.762	10457141	2	Pv28305|Pv28306
2	10515252	3.711	10518962	3	Pv28316|Pv28317|Pv28318
2	10525188	5.426	10530613	2	Pv28320|Pv28321
2	10534391	2.397	10536787	2	Pv28323|Pv28324
2	10587892	1.847	10589738	2	Pv28342|Pv28343
2	10595792	0.297	10596088	2	Pv28344|Pv28345
2	10617029	15.205	10632233	6	Pv28351|Pv28352|Pv28353|Pv28354|Pv28355|Pv28356
2	10639810	4.27	10644079	2	Pv28359|Pv28360
2	10658351	2.068	10660418	2	Pv28363|Pv28364
2	10663349	7.825	10671173	3	Pv28365|Pv28366|Pv28367
2	10680922	4.64	10685561	2	Pv28370|Pv28371
2	10691630	1.108	10692737	2	Pv28373|Pv28374
2	10708295	1.109	10709403	2	Pv28381|Pv28382
2	10726827	0.19	10727016	2	Pv28386|Pv28387
2	10749563	11.933	10761495	5	Pv28391|Pv28393|Pv28395|Pv28396|Pv28397
2	10804448	1.09	10805537	2	Pv28404|Pv28405
2	10861991	8.209	10870199	3	Pv28417|Pv28418|Pv28419
2	10874538	11.503	10886040	3	Pv28421|Pv28422|Pv28423
2	10895322	1.723	10897044	2	Pv28428|Pv28429
2	10947285	5.861	10953145	2	Pv28439|Pv28440
2	10978894	2.242	10981135	3	Pv28446|Pv28447|Pv28448
2	10984764	7.258	10992021	2	Pv28450|Pv28451
2	11008050	2.573	11010622	2	Pv28456|Pv28457
2	11026852	5.787	11032638	2	Pv28462|Pv28464
2	11112474	24.486	11136959	5	Pv28484|Pv28485|Pv28486|Pv28487|Pv28488
2	11182652	1.288	11183939	2	Pv28503|Pv28504
2	11191442	4.766	11196207	2	Pv28508|Pv28509
2	11210006	21.163	11231168	5	Pv28513|Pv28515|Pv28516|Pv28517|Pv28518
2	11249164	4.086	11253249	2	Pv28528|Pv28530
2	11287587	3.704	11291290	2	Pv28538|Pv28539
2	11298631	0.612	11299242	2	Pv28541|Pv28542
2	11308173	3.065	11311237	2	Pv28544|Pv28545
2	11312385	2.531	11314915	2	Pv28546|Pv28547
2	11374815	2.056	11376870	2	Pv28561|Pv28562
2	11388554	4.428	11392981	3	Pv28567|Pv28568|Pv28569
2	11415847	23.459	11439305	3	Pv28575|Pv28576|Pv28578
2	11447285	1.568	11448852	2	Pv28580|Pv28581
2	11467592	1.465	11469056	3	Pv28585|Pv28586|Pv28587
2	11497466	25.772	11523237	7	Pv28593|Pv28594|Pv28595|Pv28596|Pv28597|Pv28598|Pv28601
2	11540448	2.179	11542626	2	Pv28603|Pv28604
2	11546056	12.186	11558241	3	Pv28605|Pv28606|Pv28607
2	11615935	16.793	11632727	2	Pv28621|Pv28623
2	11634989	0.161	11635149	2	Pv28625|Pv28626
2	11717636	10.163	11727798	2	Pv28649|Pv28650
2	11731811	2.074	11733884	2	Pv28653|Pv28654
2	11739437	1.766	11741202	2	Pv28657|Pv28658
2	11773062	1.705	11774766	2	Pv28668|Pv28669
2	11796448	17.922	11814369	3	Pv28671|Pv28672|Pv28673
2	11830793	0.581	11831373	2	Pv28675|Pv28676
2	11839997	6.231	11846227	3	Pv28679|Pv28680|Pv28681
2	11988794	3.526	11992319	2	Pv28703|Pv28704
2	11999063	3.506	12002568	2	Pv28706|Pv28707
2	12054641	12.269	12066909	3	Pv28721|Pv28722|Pv28723
2	12085190	15.5	12100689	2	Pv28726|Pv28727
2	12164861	4.496	12169356	3	Pv28740|Pv28741|Pv28742
2	12177101	5.47	12182570	3	Pv28744|Pv28745|Pv28746
2	12186780	10.133	12196912	3	Pv28748|Pv28749|Pv28750
2	12204997	0.48	12205476	2	Pv28755|Pv28756
2	12206342	1.281	12207622	2	Pv28757|Pv28758
2	12235944	15.919	12251862	3	Pv28770|Pv28771|Pv28772
2	12256722	4.975	12261696	2	Pv28774|Pv28775
2	12264973	2.753	12267725	2	Pv28777|Pv28779
2	12276674	4.943	12281616	2	Pv28781|Pv28782
2	12288999	3.033	12292031	2	Pv28784|Pv28786
2	12298694	16.371	12315064	5	Pv28787|Pv28788|Pv28789|Pv28790|Pv28791
2	12328143	10.922	12339064	2	Pv28794|Pv28795
2	12340490	31.894	12372383	6	Pv28796|Pv28797|Pv28798|Pv28799|Pv28800|Pv28801
2	12437042	7.897	12444938	2	Pv28819|Pv28822
2	12454944	6.948	12461891	3	Pv28827|Pv28828|Pv28829
2	12467492	1.775	12469266	2	Pv28831|Pv28832
2	12477744	6.9	12484643	3	Pv28834|Pv28835|Pv28836
2	12502817	10.485	12513301	5	Pv28843|Pv28844|Pv28845|Pv28846|Pv28847
2	12515073	12.96	12528032	3	Pv28849|Pv28850|Pv28851
2	12542218	8.614	12550831	3	Pv28855|Pv28856|Pv28857
2	12557611	8.214	12565824	3	Pv28859|Pv28860|Pv28861
2	12568183	1.635	12569817	2	Pv28862|Pv28863
2	12603989	6.609	12610597	2	Pv28870|Pv28872
2	12654130	7.32	12661449	2	Pv28883|Pv28884
2	12665068	7.863	12672930	2	Pv28886|Pv28887
2	12751778	7.489	12759266	2	Pv28910|Pv28911
2	12779447	3.639	12783085	2	Pv28913|Pv28914
2	12798939	2.724	12801662	2	Pv28918|Pv28919
2	12810635	1.043	12811677	2	Pv28921|Pv28922
2	12828936	1.693	12830628	2	Pv28928|Pv28929
2	12848260	9.858	12858117	2	Pv28935|Pv28936
2	12859998	6.674	12866671	2	Pv28937|Pv28938
2	12868204	0.85	12869053	2	Pv28939|Pv28940
2	12927617	4.176	12931792	2	Pv28954|Pv28955
2	12936152	3.101	12939252	3	Pv28960|Pv28961|Pv28962
2	12943113	10.283	12953395	2	Pv28964|Pv28965
2	12955911	13.843	12969753	2	Pv28967|Pv28968
2	13001128	3.687	13004814	2	Pv28973|Pv28974
2	13100293	7.049	13107341	2	Pv28992|Pv28994
2	13129313	16.317	13145629	2	Pv28999|Pv29000
2	13150305	18.942	13169246	5	Pv29002|Pv29003|Pv29004|Pv29006|Pv29007
2	13189690	3.968	13193657	2	Pv29011|Pv29013
2	13211927	0.268	13212194	2	Pv29017|Pv29018
2	13265781	11.091	13276871	5	Pv29033|Pv29035|Pv29036|Pv29037|Pv29038
2	13296066	7.05	13303115	2	Pv29047|Pv29048
2	13305543	6.839	13312381	4	Pv29050|Pv29051|Pv29052|Pv29053
2	13344768	2.79	13347557	2	Pv29060|Pv29061
2	13371094	4.396	13375489	3	Pv29068|Pv29069|Pv29070
2	13410262	2.527	13412788	2	Pv29079|Pv29080
2	13425274	1.455	13426728	2	Pv29087|Pv29088
2	13437981	1.872	13439852	2	Pv29092|Pv29093
2	13485510	4.184	13489693	2	Pv29102|Pv29103
2	13496890	22.203	13519092	3	Pv29106|Pv29107|Pv29109
2	13550073	2.501	13552573	3	Pv29121|Pv29122|Pv29123
2	13576819	3.864	13580682	2	Pv29134|Pv29135
2	13596266	6.623	13602888	3	Pv29141|Pv29142|Pv29143
2	13629406	1.244	13630649	2	Pv29151|Pv29152
2	13644448	5.537	13649984	3	Pv29160|Pv29162|Pv29163
2	13683639	5.511	13689149	2	Pv29172|Pv29173
2	13696934	4.558	13701491	2	Pv29177|Pv29179
2	13739366	1.424	13740789	2	Pv29187|Pv29188
2	13881353	4.834	13886186	3	Pv29236|Pv29237|Pv29238
2	14044623	1.174	14045796	2	Pv29292|Pv29293
2	14065117	21.24	14086356	4	Pv29301|Pv29302|Pv29303|Pv29304
2	14168291	4.522	14172812	3	Pv29329|Pv29330|Pv29331
2	14202033	3.102	14205134	2	Pv29345|Pv29346
2	14253333	23.801	14277133	3	Pv29354|Pv29355|Pv29357
2	14306344	2.358	14308701	2	Pv29365|Pv29366
2	14311587	20.517	14332103	5	Pv29368|Pv29369|Pv29371|Pv29372|Pv29373
2	14339324	0.96	14340283	2	Pv29376|Pv29377
2	14386752	0.276	14387027	2	Pv29387|Pv29388
2	14394750	6.141	14400890	2	Pv29390|Pv29392
2	14454718	3.427	14458144	2	Pv29411|Pv29412
2	14643500	1.732	14645231	2	Pv29452|Pv29453
2	14655319	3.303	14658621	3	Pv29457|Pv29458|Pv29459
2	14673432	11.295	14684726	3	Pv29463|Pv29464|Pv29465
2	14697654	1.572	14699225	3	Pv29467|Pv29468|Pv29469
2	14784254	4.463	14788716	2	Pv29483|Pv29484
2	14873150	4.889	14878038	3	Pv29504|Pv29505|Pv29506
2	14885611	0.936	14886546	2	Pv29507|Pv29508
2	14897119	6.083	14903201	2	Pv29513|Pv29514
2	14909549	1.189	14910737	2	Pv29516|Pv29517
2	14912819	2.148	14914966	3	Pv29518|Pv29519|Pv29520
2	14924507	3.923	14928429	2	Pv29526|Pv29527
2	14952728	2.623	14955350	2	Pv29536|Pv29537
2	15000378	41.753	15042130	9	Pv29540|Pv29541|Pv29542|Pv29543|Pv29544|Pv29545|Pv29546|Pv29547|Pv29548
2	15079042	6.409	15085450	2	Pv29555|Pv29556
2	15153401	0.954	15154354	2	Pv29563|Pv29564
2	15241802	5.006	15246807	2	Pv29575|Pv29576
2	15307692	18.24	15325931	3	Pv29586|Pv29587|Pv29588
2	15338887	0.481	15339367	2	Pv29591|Pv29592
2	15352676	8.963	15361638	2	Pv29597|Pv29598
2	15365515	2.021	15367535	2	Pv29599|Pv29600
2	15369893	4.794	15374686	2	Pv29601|Pv29602
2	15393863	6.31	15400172	2	Pv29607|Pv29608
2	15491786	9.326	15501111	2	Pv29635|Pv29637
2	15539614	19.226	15558839	2	Pv29645|Pv29647
2	15560129	3.826	15563954	4	Pv29649|Pv29650|Pv29651|Pv29652
2	15585575	21.927	15607501	3	Pv29657|Pv29658|Pv29659
2	15644426	4.037	15648462	2	Pv29667|Pv29668
2	15667279	6.159	15673437	3	Pv29671|Pv29672|Pv29673
2	15705321	4.845	15710165	3	Pv29679|Pv29680|Pv29681
2	15762580	59.467	15822046	7	Pv29692|Pv29693|Pv29694|Pv29695|Pv29696|Pv29697|Pv29699
2	16051256	1.441	16052696	2	Pv29725|Pv29726
2	16115899	4.206	16120104	3	Pv29732|Pv29733|Pv29734
2	16222455	8.615	16231069	3	Pv29744|Pv29745|Pv29746
2	16262607	13.381	16275987	4	Pv29749|Pv29750|Pv29751|Pv29752
2	16322870	10.677	16333546	2	Pv29766|Pv29767
2	16338866	3.349	16342214	4	Pv29769|Pv29770|Pv29771|Pv29772
2	16491166	1.451	16492616	2	Pv29794|Pv29795
2	16547533	6.889	16554421	2	Pv29807|Pv29808
2	16589023	8.531	16597553	2	Pv29815|Pv29816
2	16600392	5.038	16605429	3	Pv29818|Pv29819|Pv29820
2	16648110	1.852	16649961	2	Pv29831|Pv29832
2	16666494	9.604	16676097	3	Pv29841|Pv29842|Pv29843
2	16703992	0.03	16704021	2	Pv29849|Pv29850
2	16719274	20.9	16740173	6	Pv29854|Pv29856|Pv29857|Pv29858|Pv29859|Pv29860
2	16792630	11.815	16804444	2	Pv29873|Pv29874
2	16844504	6.969	16851472	2	Pv29889|Pv29890
2	16891522	22.761	16914282	5	Pv29897|Pv29898|Pv29899|Pv29900|Pv29901
2	16915467	6.845	16922311	2	Pv29902|Pv29903
2	16933574	0.485	16934058	2	Pv29907|Pv29908
2	17008113	7.039	17015151	3	Pv29929|Pv29930|Pv29931
2	17056181	3.283	17059463	2	Pv29947|Pv29948
2	17067975	9.128	17077102	3	Pv29949|Pv29950|Pv29951
2	17110278	1.269	17111546	2	Pv29961|Pv29962
2	17153347	2.318	17155664	2	Pv29973|Pv29974
2	17230088	2.895	17232982	2	Pv29993|Pv29995
2	17331498	1.853	17333350	2	Pv30027|Pv30028
2	17348659	2.241	17350899	2	Pv30030|Pv30031
2	17392720	15.175	17407894	3	Pv30041|Pv30042|Pv30045
2	17424617	2.339	17426955	2	Pv30048|Pv30049
2	17427484	4.734	17432217	2	Pv30050|Pv30051
2	17433663	1.995	17435657	2	Pv30052|Pv30053
2	17485692	0.591	17486282	2	Pv30064|Pv30065
2	17493656	0.665	17494320	2	Pv30069|Pv30070
2	17518636	13.541	17532176	4	Pv30075|Pv30076|Pv30077|Pv30078
2	17561515	12.558	17574072	3	Pv30087|Pv30088|Pv30089
2	17620043	24.121	17644163	3	Pv30097|Pv30098|Pv30099
2	17655819	7.12	17662938	3	Pv30101|Pv30102|Pv30103
2	17669450	17.174	17686623	2	Pv30106|Pv30107
2	17695569	6.209	17701777	2	Pv30110|Pv30111
2	17705457	2.404	17707860	3	Pv30114|Pv30115|Pv30116
2	17742895	67.16	17810054	4	Pv30122|Pv30123|Pv30125|Pv30126
2	17964742	36.675	18001416	5	Pv30142|Pv30143|Pv30144|Pv30145|Pv30146
2	18019424	0.786	18020209	2	Pv30148|Pv30149
2	18103872	4.684	18108555	2	Pv30154|Pv30155
2	18269492	1.193	18270684	2	Pv30168|Pv30169
2	18305922	11.144	18317065	2	Pv30177|Pv30179
2	18411295	42.507	18453801	6	Pv30185|Pv30186|Pv30187|Pv30188|Pv30189|Pv30190
2	18561498	2.056	18563553	2	Pv30217|Pv30218
2	18612734	27.418	18640151	7	Pv30226|Pv30227|Pv30228|Pv30230|Pv30231|Pv30232|Pv30233
2	18655539	15.988	18671526	2	Pv30238|Pv30240
2	18685770	6.711	18692480	3	Pv30244|Pv30245|Pv30246
2	18723456	34.448	18757903	8	Pv30251|Pv30252|Pv30253|Pv30254|Pv30255|Pv30256|Pv30259|Pv30261
2	18776267	42.103	18818369	6	Pv30265|Pv30268|Pv30270|Pv30271|Pv30272|Pv30273
2	18853992	10.91	18864901	5	Pv30286|Pv30287|Pv30288|Pv30289|Pv30290
2	18942847	5.799	18948645	3	Pv30303|Pv30304|Pv30305
2	18960947	3.704	18964650	2	Pv30309|Pv30310
2	18995324	2.584	18997907	2	Pv30322|Pv30323
2	19007896	9.182	19017077	4	Pv30326|Pv30327|Pv30328|Pv30329
2	19030364	4.859	19035222	2	Pv30335|Pv30336
2	19055458	3.136	19058593	2	Pv30340|Pv30341
2	19160650	2.34	19162989	2	Pv30366|Pv30367
2	19184317	3.006	19187322	2	Pv30380|Pv30381
2	19229908	3.568	19233475	2	Pv30390|Pv30391
2	19280446	34.169	19314614	8	Pv30398|Pv30399|Pv30400|Pv30401|Pv30402|Pv30404|Pv30405|Pv30406
2	19330767	2.607	19333373	3	Pv30409|Pv30410|Pv30411
2	19345062	1.507	19346568	2	Pv30415|Pv30416
2	19352976	0.264	19353239	2	Pv30419|Pv30420
2	19358114	2.496	19360609	2	Pv30422|Pv30423
2	19429621	2.7	19432320	2	Pv30435|Pv30436
2	19460210	19.857	19480066	3	Pv30443|Pv30444|Pv30445
2	19483306	3.706	19487011	3	Pv30448|Pv30449|Pv30450
2	19491665	3.543	19495207	2	Pv30451|Pv30452
2	19510555	9.947	19520501	3	Pv30456|Pv30457|Pv30459
2	19525220	8.844	19534063	2	Pv30461|Pv30462
2	19552600	8.005	19560604	4	Pv30465|Pv30466|Pv30467|Pv30468
2	19573525	4.162	19577686	2	Pv30471|Pv30472
2	19670561	10.091	19680651	3	Pv30489|Pv30490|Pv30491
2	19733082	4.614	19737695	2	Pv30503|Pv30504
2	19744884	10.04	19754923	3	Pv30508|Pv30509|Pv30510
2	19777351	1.821	19779171	2	Pv30517|Pv30518
2	19822094	10.265	19832358	4	Pv30525|Pv30526|Pv30527|Pv30528
2	19846043	2.16	19848202	2	Pv30532|Pv30533
2	19882981	1.949	19884929	2	Pv30542|Pv30543
2	19923118	16.064	19939181	3	Pv30555|Pv30556|Pv30558
2	20005138	2.867	20008004	2	Pv30577|Pv30578
2	20043929	1.115	20045043	2	Pv30587|Pv30588
2	20046999	0.084	20047082	2	Pv30589|Pv30590
2	20052860	0.579	20053438	2	Pv30591|Pv30592
2	20067500	1.543	20069042	3	Pv30598|Pv30599|Pv30600
2	20083356	3.06	20086415	2	Pv30606|Pv30607
2	20097246	1.445	20098690	2	Pv30611|Pv30612
2	20103473	2.257	20105729	2	Pv30614|Pv30615
2	20185097	9.251	20194347	3	Pv30636|Pv30637|Pv30638
2	20195111	3.282	20198392	2	Pv30639|Pv30640
2	20203887	14.235	20218121	3	Pv30642|Pv30644|Pv30645
2	20227903	6.961	20234863	2	Pv30647|Pv30648
2	20283402	7.159	20290560	2	Pv30659|Pv30660
2	20307505	10.637	20318141	4	Pv30668|Pv30669|Pv30670|Pv30671
2	20329053	7.312	20336364	2	Pv30674|Pv30675
2	20347624	7.161	20354784	2	Pv30679|Pv30682
2	20365575	2.267	20367841	3	Pv30688|Pv30689|Pv30690
2	20369503	18.524	20388026	5	Pv30691|Pv30692|Pv30693|Pv30694|Pv30695
2	20414641	3.368	20418008	2	Pv30704|Pv30705
2	20466930	42.497	20509426	8	Pv30720|Pv30721|Pv30722|Pv30723|Pv30724|Pv30725|Pv30726|Pv30727
2	20591253	2.782	20594034	2	Pv30737|Pv30738
2	20597924	19.312	20617235	2	Pv30739|Pv30741
2	20688742	3.776	20692517	2	Pv30758|Pv30759
2	20731013	1.784	20732796	2	Pv30768|Pv30769
2	20740928	2.13	20743057	2	Pv30773|Pv30774
2	20746845	1.418	20748262	2	Pv30775|Pv30777
2	20811685	2.184	20813868	2	Pv30788|Pv30789
2	20815441	1.006	20816446	2	Pv30791|Pv30792
2	20821096	6.422	20827517	2	Pv30794|Pv30795
2	20834264	2.03	20836293	2	Pv30798|Pv30799
2	20891877	8.324	20900200	2	Pv30814|Pv30816
2	20934171	1.356	20935526	2	Pv30825|Pv30826
2	20944269	3.541	20947809	2	Pv30827|Pv30828
2	20959706	6.709	20966414	2	Pv30832|Pv30833
2	20970924	1.771	20972694	2	Pv30836|Pv30837
2	21037170	2.145	21039314	2	Pv30852|Pv30853
2	21042537	7.819	21050355	2	Pv30855|Pv30857
2	21055266	2.467	21057732	2	Pv30859|Pv30860
2	21073443	2.13	21075572	2	Pv30864|Pv30865
2	21085195	2.677	21087871	2	Pv30869|Pv30870
2	21152526	5.806	21158331	2	Pv30888|Pv30889
2	21171829	15.118	21186946	2	Pv30890|Pv30892
2	21210264	17.387	21227650	3	Pv30900|Pv30901|Pv30902
2	21270508	4.869	21275376	2	Pv30913|Pv30915
2	21280935	3.31	21284244	3	Pv30918|Pv30919|Pv30920
2	21316232	17.321	21333552	4	Pv30928|Pv30929|Pv30930|Pv30931
2	21342966	10.686	21353651	3	Pv30935|Pv30936|Pv30937
2	21358392	6.027	21364418	2	Pv30939|Pv30940
2	21371618	5.245	21376862	3	Pv30942|Pv30943|Pv30944
2	21400450	4.876	21405325	2	Pv30953|Pv30954
2	21414517	2.063	21416579	2	Pv30957|Pv30958
2	21429987	9.891	21439877	3	Pv30961|Pv30962|Pv30963
2	21494436	3.234	21497669	2	Pv30978|Pv30979
2	21505898	2.71	21508607	2	Pv30982|Pv30983
2	21538225	10.686	21548910	3	Pv30990|Pv30991|Pv30992
2	21608928	2.646	21611573	2	Pv31001|Pv31002
2	21617886	2.77	21620655	2	Pv31004|Pv31005
2	21638053	12.903	21650955	4	Pv31007|Pv31008|Pv31009|Pv31010
2	21660384	1.728	21662111	2	Pv31013|Pv31014
2	21664794	18.263	21683056	4	Pv31015|Pv31016|Pv31017|Pv31018
2	21716759	4.265	21721023	3	Pv31028|Pv31029|Pv31030
2	21734976	7.81	21742785	2	Pv31034|Pv31035
2	21785669	15.394	21801062	4	Pv31050|Pv31051|Pv31052|Pv31053
2	21837044	8.879	21845922	3	Pv31067|Pv31068|Pv31069
2	21862105	5.098	21867202	3	Pv31075|Pv31076|Pv31077
2	21916221	26.554	21942774	7	Pv31081|Pv31082|Pv31083|Pv31084|Pv31085|Pv31086|Pv31088
2	21966344	1.43	21967773	2	Pv31094|Pv31095
2	21986705	24.294	22010998	3	Pv31100|Pv31101|Pv31103
2	22034409	0.672	22035080	2	Pv31108|Pv31109
2	22044080	1.758	22045837	2	Pv31114|Pv31115
2	22046490	1.392	22047881	2	Pv31116|Pv31117
2	22051831	2.239	22054069	2	Pv31119|Pv31120
2	22056433	3.888	22060320	2	Pv31121|Pv31122
2	22076308	24.457	22100764	5	Pv31128|Pv31130|Pv31131|Pv31132|Pv31133
2	22141058	1.88	22142937	2	Pv31146|Pv31147
2	22191756	4.463	22196218	2	Pv31158|Pv31160
2	22216173	1.341	22217513	2	Pv31166|Pv31167
2	22253385	29.777	22283161	5	Pv31174|Pv31175|Pv31176|Pv31177|Pv31178
2	22297524	1.387	22298910	2	Pv31182|Pv31183
2	22337721	1.748	22339468	2	Pv31193|Pv31194
2	22380679	1.496	22382174	2	Pv31204|Pv31205
2	22458099	11.408	22469506	2	Pv31228|Pv31230
2	22479566	0.996	22480561	2	Pv31233|Pv31234
2	22525742	2.044	22527785	2	Pv31250|Pv31252
2	22649112	2.638	22651749	3	Pv31277|Pv31278|Pv31279
2	22715218	11.645	22726862	3	Pv31290|Pv31291|Pv31292
2	22751542	1.359	22752900	2	Pv31297|Pv31298
2	22795302	3.277	22798578	2	Pv31308|Pv31310
2	22816598	6.86	22823457	3	Pv31316|Pv31317|Pv31318
2	22886632	13.582	22900213	2	Pv31340|Pv31341
2	22922464	8.025	22930488	2	Pv31344|Pv31345
2	23079819	1.861	23081679	2	Pv31384|Pv31385
2	23090999	4.287	23095285	2	Pv31389|Pv31391
2	23125590	8.183	23133772	2	Pv31397|Pv31398
2	23134232	6.685	23140916	3	Pv31399|Pv31400|Pv31401
2	23171822	4.89	23176711	2	Pv31410|Pv31411
2	23200866	1.194	23202059	2	Pv31418|Pv31419
2	23286021	17.765	23303785	5	Pv31450|Pv31452|Pv31453|Pv31454|Pv31455
2	23309856	0.217	23310072	2	Pv31459|Pv31460
2	23358731	0.65	23359380	2	Pv31473|Pv31474
2	23440385	2.479	23442863	2	Pv31501|Pv31502
2	23451341	1.667	23453007	2	Pv31505|Pv31506
2	24057606	1.267	24058872	2	Pv31542|Pv31543
2	24076221	3.588	24079808	2	Pv31550|Pv31551
2	24147285	13.169	24160453	5	Pv31565|Pv31566|Pv31567|Pv31568|Pv31569
2	24188859	6.067	24194925	2	Pv31576|Pv31577
2	24227209	21.036	24248244	4	Pv31587|Pv31588|Pv31589|Pv31590
2	24375869	5.238	24381106	2	Pv31612|Pv31613
2	24391399	1.971	24393369	2	Pv31616|Pv31617
2	24422302	3.31	24425611	2	Pv31624|Pv31625
2	24516205	4.402	24520606	4	Pv31632|Pv31633|Pv31634|Pv31635
2	24544622	8.319	24552940	3	Pv31642|Pv31643|Pv31644
2	24604976	3.563	24608538	2	Pv31652|Pv31653
2	24628988	2.166	24631153	3	Pv31659|Pv31660|Pv31661
2	24657267	2.479	24659745	2	Pv31667|Pv31668
2	24695983	1.02	24697002	2	Pv31676|Pv31677
2	24770445	5.638	24776082	3	Pv31701|Pv31702|Pv31703
2	24900421	16.452	24916872	3	Pv31732|Pv31733|Pv31736
2	24948328	3.36	24951687	2	Pv31746|Pv31747
2	25045211	4.462	25049672	2	Pv31766|Pv31768
2	25084879	1.206	25086084	2	Pv31782|Pv31783
2	25092925	6.831	25099755	2	Pv31786|Pv31787
2	25143651	1.275	25144925	2	Pv31803|Pv31804
2	25162090	12.992	25175081	2	Pv31808|Pv31810
2	25177885	4.722	25182606	2	Pv31811|Pv31812
2	25212652	6.25	25218901	2	Pv31817|Pv31818
2	25346987	24.204	25371190	3	Pv31837|Pv31838|Pv31839
2	25454487	2.301	25456787	2	Pv31858|Pv31859
2	25478657	0.709	25479365	2	Pv31869|Pv31870
2	25500014	5.217	25505230	2	Pv31877|Pv31879
2	25544678	1.957	25546634	2	Pv31894|Pv31895
2	25559156	1.953	25561108	2	Pv31900|Pv31901
2	25584278	7.515	25591792	3	Pv31909|Pv31910|Pv31911
2	25640529	10.561	25651089	2	Pv31925|Pv31926
2	25678333	0.773	25679105	2	Pv31935|Pv31936
2	25680015	6.765	25686779	2	Pv31937|Pv31938
2	25692918	14.391	25707308	4	Pv31940|Pv31942|Pv31943|Pv31944
2	25718259	2.801	25721059	2	Pv31945|Pv31946
2	25761948	1.748	25763695	2	Pv31959|Pv31960
2	25769716	5.686	25775401	2	Pv31963|Pv31964
2	25854044	22.904	25876947	3	Pv31984|Pv31985|Pv31987
2	25900035	15.361	25915395	2	Pv31991|Pv31993
2	25923145	3.956	25927100	2	Pv31995|Pv31996
2	25936756	8.967	25945722	3	Pv31999|Pv32000|Pv32001
2	26052563	0.923	26053485	2	Pv32026|Pv32027
2	26056662	0.836	26057497	2	Pv32028|Pv32029
2	26067455	5.362	26072816	3	Pv32033|Pv32034|Pv32035
2	26086162	33.352	26119513	5	Pv32040|Pv32041|Pv32042|Pv32043|Pv32045
2	26144356	6.31	26150665	2	Pv32052|Pv32053
2	26176218	4	26180217	2	Pv32060|Pv32061
2	26193207	1.058	26194264	2	Pv32065|Pv32066
2	26296869	2.644	26299512	2	Pv32075|Pv32076
2	26302904	5.858	26308761	4	Pv32078|Pv32079|Pv32080|Pv32081
2	26311022	13.354	26324375	3	Pv32082|Pv32083|Pv32084
2	26349046	6.754	26355799	2	Pv32087|Pv32088
2	26356982	1.144	26358125	2	Pv32089|Pv32090
2	26413830	3.572	26417401	2	Pv32107|Pv32109
2	26426583	5.357	26431939	3	Pv32113|Pv32114|Pv32115
2	26517994	14.538	26532531	3	Pv32132|Pv32134|Pv32135
2	26582200	11.722	26593921	2	Pv32136|Pv32138
2	26655734	1.525	26657258	2	Pv32150|Pv32151
2	26668048	2.873	26670920	2	Pv32154|Pv32155
2	26686161	7.635	26693795	3	Pv32159|Pv32160|Pv32162
2	26704425	2.045	26706469	2	Pv32169|Pv32170
2	26714733	8.142	26722874	2	Pv32173|Pv32174
2	26741085	0.977	26742061	2	Pv32177|Pv32178
2	26784302	7.242	26791543	2	Pv32192|Pv32193
2	26820991	2.939	26823929	2	Pv32201|Pv32202
2	26858145	11.47	26869614	3	Pv32215|Pv32216|Pv32217
2	26983778	6.237	26990014	2	Pv32240|Pv32242
2	27032441	6.831	27039271	3	Pv32249|Pv32250|Pv32252
2	27095309	0.962	27096270	2	Pv32269|Pv32270
2	27111309	5.628	27116936	2	Pv32275|Pv32276
2	27152939	6.208	27159146	3	Pv32285|Pv32286|Pv32287
2	27184830	2.903	27187732	2	Pv32290|Pv32291
2	27290267	2.759	27293025	2	Pv32311|Pv32312
2	27313483	0.929	27314411	2	Pv32320|Pv32321
2	27316336	3.784	27320119	2	Pv32322|Pv32324
2	27325208	3.433	27328640	2	Pv32327|Pv32329
2	27332162	3.913	27336074	2	Pv32330|Pv32331
2	27385778	11.844	27397621	3	Pv32345|Pv32346|Pv32347
2	27442490	1.87	27444359	2	Pv32359|Pv32360
2	27466290	3.431	27469720	2	Pv32366|Pv32367
2	27471123	3.087	27474209	2	Pv32368|Pv32369
2	27484763	15.421	27500183	3	Pv32374|Pv32375|Pv32376
2	27519685	2.631	27522315	2	Pv32380|Pv32381
2	27563114	9.558	27572671	6	Pv32389|Pv32390|Pv32391|Pv32392|Pv32393|Pv32394
2	27574382	1.103	27575484	2	Pv32395|Pv32396
2	27587072	3.812	27590883	2	Pv32400|Pv32401
2	27637489	4.205	27641693	2	Pv32414|Pv32415
2	27653479	0.928	27654406	2	Pv32418|Pv32419
2	27702515	4.271	27706785	2	Pv32430|Pv32431
2	27795952	7.13	27803081	3	Pv32441|Pv32442|Pv32443
2	27843366	12.561	27855926	2	Pv32454|Pv32455
2	27872612	1.116	27873727	2	Pv32459|Pv32460
2	27944919	14.441	27959359	5	Pv32476|Pv32477|Pv32478|Pv32479|Pv32480
2	27977031	2.322	27979352	2	Pv32487|Pv32489
2	27995833	15.121	28010953	3	Pv32497|Pv32499|Pv32500
2	28067733	5.358	28073090	3	Pv32508|Pv32509|Pv32510
2	28122898	4.852	28127749	2	Pv32524|Pv32525
2	28178357	4.435	28182791	2	Pv32538|Pv32539
2	28187300	14.089	28201388	3	Pv32540|Pv32541|Pv32544
2	28212864	2.056	28214919	2	Pv32550|Pv32551
2	28395603	6.427	28402029	2	Pv32603|Pv32604
2	28426663	6.877	28433539	3	Pv32609|Pv32610|Pv32611
2	28465700	6.525	28472224	2	Pv32621|Pv32622
2	28482654	11.802	28494455	3	Pv32623|Pv32624|Pv32625
2	28498957	29.451	28528407	6	Pv32626|Pv32627|Pv32628|Pv32630|Pv32631|Pv32632
2	28571806	16.596	28588401	3	Pv32644|Pv32645|Pv32646
2	28694262	5.443	28699704	2	Pv32666|Pv32667
2	28739879	13.975	28753853	3	Pv32679|Pv32680|Pv32681
2	28763263	2.69	28765952	2	Pv32686|Pv32687
2	28802561	5.794	28808354	2	Pv32697|Pv32699
2	28825552	3.831	28829382	3	Pv32705|Pv32706|Pv32707
2	28858374	8.05	28866423	2	Pv32711|Pv32712
2	28905353	12.544	28917896	5	Pv32728|Pv32729|Pv32730|Pv32731|Pv32732
2	28939240	2.15	28941389	2	Pv32741|Pv32743
2	29289736	0.613	29290348	2	Pv32841|Pv32842
2	29333776	1.062	29334837	2	Pv32856|Pv32857
2	29412947	16.471	29429417	7	Pv32878|Pv32879|Pv32881|Pv32882|Pv32883|Pv32884|Pv32885
2	29493292	1.523	29494814	2	Pv32894|Pv32895
2	29596767	19.577	29616343	4	Pv32919|Pv32920|Pv32921|Pv32922
2	29622257	17.591	29639847	3	Pv32924|Pv32925|Pv32928
2	29647057	3.796	29650852	2	Pv32931|Pv32932
2	29692711	11.045	29703755	2	Pv32946|Pv32947
2	29708217	2.62	29710836	2	Pv32950|Pv32951
2	29733648	7.253	29740900	3	Pv32958|Pv32959|Pv32960
2	29770015	1.593	29771607	2	Pv32968|Pv32969
2	29835749	0.532	29836280	2	Pv32990|Pv32991
2	29871378	12	29883377	2	Pv33004|Pv33006
2	29886932	12.04	29898971	5	Pv33007|Pv33008|Pv33010|Pv33011|Pv33012
2	29921942	6.187	29928128	2	Pv33015|Pv33016
2	29944077	25.643	29969719	3	Pv33019|Pv33020|Pv33021
2	29995137	3.421	29998557	2	Pv33031|Pv33032
2	30086331	1.643	30087973	2	Pv33057|Pv33058
2	30148736	0.281	30149016	2	Pv33074|Pv33075
2	30166625	8.643	30175267	3	Pv33079|Pv33080|Pv33081
2	30182890	12.716	30195605	3	Pv33084|Pv33085|Pv33086
2	30220845	2.784	30223628	2	Pv33097|Pv33098
2	30250647	1.879	30252525	2	Pv33106|Pv33107
2	30271004	1.813	30272816	2	Pv33116|Pv33117
2	30375709	15.832	30391540	4	Pv33133|Pv33134|Pv33136|Pv33137
2	30443372	4.808	30448179	3	Pv33150|Pv33151|Pv33152
2	30579345	0.866	30580210	2	Pv33168|Pv33169
2	30589561	13.868	30603428	4	Pv33175|Pv33176|Pv33177|Pv33178
2	30613805	0.362	30614166	2	Pv33181|Pv33182
2	30624399	3.613	30628011	2	Pv33184|Pv33185
2	30639670	3.127	30642796	2	Pv33188|Pv33189
2	30643690	5.847	30649536	2	Pv33190|Pv33191
2	30652293	2.171	30654463	2	Pv33192|Pv33193
2	30672206	13.273	30685478	2	Pv33195|Pv33196
2	30697066	9.456	30706521	2	Pv33198|Pv33199
2	30725147	26.579	30751725	7	Pv33207|Pv33208|Pv33209|Pv33210|Pv33213|Pv33214|Pv33216
2	30763171	4.518	30767688	2	Pv33219|Pv33220
2	30804189	3.608	30807796	3	Pv33231|Pv33232|Pv33233
2	30808695	9.748	30818442	3	Pv33234|Pv33235|Pv33236
2	30858357	15.151	30873507	2	Pv33246|Pv33248
2	30898376	2.532	30900907	2	Pv33254|Pv33255
2	30974247	12.402	30986648	3	Pv33275|Pv33276|Pv33277
2	31000731	2.033	31002763	2	Pv33281|Pv33282
2	31084818	8.985	31093802	3	Pv33303|Pv33304|Pv33305
2	31127212	2.734	31129945	2	Pv33315|Pv33316
2	31141435	0.867	31142301	2	Pv33321|Pv33322
2	31200222	1.219	31201440	2	Pv33341|Pv33342
2	31208192	6.733	31214924	2	Pv33346|Pv33347
2	31227742	9.325	31237066	4	Pv33351|Pv33352|Pv33353|Pv33354
2	31326143	2.222	31328364	2	Pv33378|Pv33379
2	31332600	3.837	31336436	3	Pv33380|Pv33381|Pv33382
2	31337419	13.554	31350972	2	Pv33383|Pv33385
2	31368260	6.027	31374286	3	Pv33388|Pv33389|Pv33390
2	31484777	4.689	31489465	3	Pv33402|Pv33403|Pv33405
2	31530534	1.259	31531792	2	Pv33421|Pv33422
2	31589893	2.615	31592507	2	Pv33439|Pv33440
2	31597915	0.666	31598580	2	Pv33441|Pv33442
2	31607184	7.164	31614347	2	Pv33446|Pv33448
2	31664583	0.821	31665403	2	Pv33460|Pv33461
2	31691407	3.393	31694799	2	Pv33468|Pv33469
2	31695583	0.536	31696118	2	Pv33470|Pv33471
2	31725640	0.593	31726232	2	Pv33477|Pv33478
2	31741737	8.067	31749803	3	Pv33483|Pv33484|Pv33485
2	31750814	0.785	31751598	2	Pv33486|Pv33487
2	31756390	12.581	31768970	3	Pv33488|Pv33489|Pv33490
2	31785145	7.354	31792498	2	Pv33496|Pv33497
2	31862909	5.794	31868702	3	Pv33517|Pv33518|Pv33519
2	31871983	14.964	31886946	2	Pv33520|Pv33521
2	31918054	8.271	31926324	2	Pv33528|Pv33529
2	31931610	9.851	31941460	2	Pv33532|Pv33533
2	31946094	1.843	31947936	2	Pv33535|Pv33536
2	31986626	23.22	32009845	5	Pv33550|Pv33551|Pv33552|Pv33554|Pv33555
2	32042264	6.764	32049027	3	Pv33567|Pv33568|Pv33569
2	32113895	6.752	32120646	2	Pv33582|Pv33583
2	32139076	7.866	32146941	3	Pv33590|Pv33591|Pv33592
2	32156529	0.881	32157409	2	Pv33600|Pv33601
2	32172500	2.509	32175008	2	Pv33605|Pv33606
2	32178056	4.666	32182721	3	Pv33607|Pv33608|Pv33609
2	32194179	1.583	32195761	2	Pv33615|Pv33616
2	32223208	3.992	32227199	2	Pv33622|Pv33623
2	32252242	4.686	32256927	2	Pv33631|Pv33632
2	32257281	7.402	32264682	2	Pv33633|Pv33634
2	32265904	7.497	32273400	2	Pv33635|Pv33636
2	32294868	1.91	32296777	2	Pv33647|Pv33648
2	32324405	21.813	32346217	4	Pv33658|Pv33659|Pv33660|Pv33662
2	32361527	1.25	32362776	2	Pv33670|Pv33671
2	32382222	3.218	32385439	2	Pv33677|Pv33678
2	32393369	27.369	32420737	3	Pv33680|Pv33681|Pv33682
2	32426327	15.772	32442098	2	Pv33683|Pv33685
2	32503158	5.718	32508875	2	Pv33704|Pv33705
2	32518647	13.612	32532258	4	Pv33708|Pv33709|Pv33710|Pv33711
2	32552314	20.639	32572952	4	Pv33718|Pv33719|Pv33721|Pv33722
2	32573128	2.643	32575770	2	Pv33723|Pv33724
2	32615004	7.01	32622013	3	Pv33732|Pv33733|Pv33734
2	32628175	6.131	32634305	2	Pv33737|Pv33738
2	32705335	4.97	32710304	2	Pv33757|Pv33758
2	32727285	15.109	32742393	4	Pv33764|Pv33765|Pv33766|Pv33767
2	32760266	3.379	32763644	2	Pv33771|Pv33772
2	32769053	3.799	32772851	3	Pv33775|Pv33776|Pv33777
2	32804527	3.675	32808201	2	Pv33784|Pv33785
2	32874472	0.814	32875285	2	Pv33798|Pv33799
2	32876733	0.682	32877414	2	Pv33800|Pv33801
2	32888335	4.939	32893273	2	Pv33804|Pv33805
2	32894476	3.303	32897778	2	Pv33806|Pv33807
2	32901440	6.768	32908207	3	Pv33809|Pv33810|Pv33812
2	32979832	2.142	32981973	2	Pv33829|Pv33830
2	32996017	15.062	33011078	3	Pv33832|Pv33833|Pv33834
2	33063133	76.751	33139883	9	Pv33837|Pv33839|Pv33842|Pv33843|Pv33844|Pv33845|Pv33846|Pv33847|Pv33848
2	33152320	38.305	33190624	9	Pv33850|Pv33851|Pv33852|Pv33853|Pv33854|Pv33855|Pv33856|Pv33857|Pv33858
2	33203277	7.491	33210767	3	Pv33863|Pv33864|Pv33865
2	33248083	33.968	33282050	8	Pv33871|Pv33872|Pv33874|Pv33876|Pv33877|Pv33878|Pv33879|Pv33880
2	33297049	4.196	33301244	2	Pv33885|Pv33886
2	33302912	2.439	33305350	2	Pv33887|Pv33888
2	33332406	1.268	33333673	2	Pv33897|Pv33898
2	33372915	4.907	33377821	2	Pv33910|Pv33911
2	33382517	2.777	33385293	2	Pv33914|Pv33915
2	33394813	1.792	33396604	2	Pv33918|Pv33919
2	33411082	7.076	33418157	3	Pv33921|Pv33922|Pv33923
2	33424119	10.424	33434542	6	Pv33926|Pv33927|Pv33928|Pv33929|Pv33930|Pv33931
2	33445541	7.239	33452779	3	Pv33936|Pv33937|Pv33938
2	33464658	9.241	33473898	5	Pv33943|Pv33944|Pv33945|Pv33947|Pv33948
2	33479128	4.427	33483554	3	Pv33951|Pv33952|Pv33953
2	33507049	2.991	33510039	3	Pv33957|Pv33958|Pv33959
2	33519758	7.893	33527650	6	Pv33961|Pv33962|Pv33963|Pv33964|Pv33965|Pv33966
2	33537207	8.812	33546018	3	Pv33970|Pv33971|Pv33972
2	33599849	1.396	33601244	2	Pv33979|Pv33980
2	33670799	0.397	33671195	2	Pv33997|Pv33998
2	33708996	6.569	33715564	2	Pv34009|Pv34010
2	33718380	49.388	33767767	5	Pv34011|Pv34012|Pv34013|Pv34014|Pv34015
2	33783496	26.407	33809902	6	Pv34023|Pv34024|Pv34025|Pv34026|Pv34027|Pv34028
2	33813637	2.116	33815752	2	Pv34030|Pv34031
2	33862833	4.061	33866893	3	Pv34041|Pv34042|Pv34043
2	33889272	3.913	33893184	2	Pv34048|Pv34049
2	33905729	16.789	33922517	3	Pv34052|Pv34053|Pv34056
2	33931974	10.662	33942635	3	Pv34058|Pv34059|Pv34060
2	33960921	18.94	33979860	2	Pv34064|Pv34065
2	34007150	12.425	34019574	2	Pv34071|Pv34072
2	34027953	14.289	34042241	5	Pv34075|Pv34076|Pv34077|Pv34078|Pv34079
2	34044183	1.958	34046140	2	Pv34080|Pv34081
2	34049561	10.122	34059682	4	Pv34082|Pv34083|Pv34084|Pv34085
2	34075940	8.146	34084085	2	Pv34091|Pv34092
2	34121692	4.156	34125847	3	Pv34103|Pv34104|Pv34105
2	34130158	20.422	34150579	5	Pv34106|Pv34108|Pv34110|Pv34111|Pv34112
2	34180894	6.747	34187640	3	Pv34119|Pv34120|Pv34121
2	34239782	14.233	34254014	3	Pv34130|Pv34131|Pv34132
2	34299436	4.907	34304342	3	Pv34143|Pv34144|Pv34145
2	34375713	22.289	34398001	6	Pv34156|Pv34157|Pv34158|Pv34159|Pv34160|Pv34161
2	34486724	5.191	34491914	4	Pv34181|Pv34182|Pv34183|Pv34184
2	34555969	1.302	34557270	2	Pv34199|Pv34200
2	34569249	9.661	34578909	2	Pv34205|Pv34206
2	34609673	2.296	34611968	2	Pv34214|Pv34215
2	34619597	2.098	34621694	2	Pv34218|Pv34219
2	34799154	5.303	34804456	3	Pv34277|Pv34278|Pv34279
2	34812558	1.218	34813775	2	Pv34281|Pv34282
2	35015721	17.437	35033157	4	Pv34316|Pv34317|Pv34319|Pv34320
2	35043874	0.157	35044030	2	Pv34323|Pv34324
2	35101763	11.637	35113399	3	Pv34338|Pv34340|Pv34342
2	35118692	8.329	35127020	3	Pv34344|Pv34345|Pv34346
2	35152524	4.131	35156654	2	Pv34352|Pv34354
2	35195617	2.646	35198262	2	Pv34366|Pv34367
2	35275815	2.775	35278589	2	Pv34379|Pv34380
2	35293995	14.272	35308266	3	Pv34385|Pv34386|Pv34387
2	35330647	9.291	35339937	2	Pv34391|Pv34392
2	35546525	6.832	35553356	2	Pv34414|Pv34415
2	35561099	5.677	35566775	2	Pv34422|Pv34423
2	35600332	0.778	35601109	2	Pv34431|Pv34432
2	35646566	1.498	35648063	2	Pv34444|Pv34445
2	35654060	33.94	35687999	5	Pv34446|Pv34447|Pv34449|Pv34450|Pv34451
2	35738641	3.281	35741921	2	Pv34455|Pv34456
2	35778955	2.363	35781317	2	Pv34467|Pv34468
2	35861604	7.282	35868885	3	Pv34481|Pv34482|Pv34483
2	35901944	56.673	35958616	7	Pv34487|Pv34488|Pv34489|Pv34490|Pv34492|Pv34493|Pv34494
2	36017013	11.754	36028766	5	Pv34503|Pv34504|Pv34505|Pv34506|Pv34507
2	36046996	2.688	36049683	3	Pv34512|Pv34513|Pv34514
2	36071760	1.306	36073065	2	Pv34520|Pv34521
2	36077551	2.401	36079951	2	Pv34523|Pv34524
2	36121436	1.951	36123386	2	Pv34533|Pv34534
2	36158783	14.396	36173178	2	Pv34537|Pv34538
2	36214047	14.437	36228483	2	Pv34544|Pv34546
2	36258832	12.829	36271660	3	Pv34554|Pv34555|Pv34557
2	36305260	3.603	36308862	2	Pv34561|Pv34562
2	36330054	9.115	36339168	2	Pv34566|Pv34567
2	36383757	5.222	36388978	3	Pv34583|Pv34584|Pv34585
2	36498079	2.867	36500945	2	Pv34620|Pv34621
2	36543737	6.938	36550674	3	Pv34626|Pv34627|Pv34628
2	36568390	8.131	36576520	2	Pv34633|Pv34634
2	36593546	4.728	36598273	2	Pv34641|Pv34642
2	36709844	8.484	36718327	2	Pv34666|Pv34667
2	36744493	7.651	36752143	2	Pv34675|Pv34677
2	36786013	11.983	36797995	3	Pv34688|Pv34690|Pv34691
2	36846518	5.954	36852471	2	Pv34702|Pv34703
2	37021196	8.649	37029844	3	Pv34732|Pv34733|Pv34734
2	37126317	4.336	37130652	2	Pv34763|Pv34764
2	37173106	4.538	37177643	3	Pv34772|Pv34773|Pv34774
2	37201397	1.576	37202972	2	Pv34779|Pv34780
2	37225964	35.069	37261032	5	Pv34784|Pv34785|Pv34787|Pv34788|Pv34789
2	37390460	23.784	37414243	5	Pv34813|Pv34814|Pv34815|Pv34816|Pv34817
2	37439102	1.385	37440486	2	Pv34825|Pv34826
2	37448161	4.808	37452968	3	Pv34832|Pv34833|Pv34834
2	37472350	8.448	37480797	2	Pv34839|Pv34840
2	37500611	5.459	37506069	2	Pv34845|Pv34846
2	37517771	19.195	37536965	2	Pv34848|Pv34849
2	37539993	1.695	37541687	2	Pv34851|Pv34852
2	37542094	1.352	37543445	2	Pv34853|Pv34854
2	37574035	10.04	37584074	2	Pv34869|Pv34870
2	37598588	2.112	37600699	2	Pv34873|Pv34874
2	37610036	9.076	37619111	2	Pv34877|Pv34879
2	37631243	5.213	37636455	2	Pv34884|Pv34885
2	37639307	23.634	37662940	5	Pv34888|Pv34889|Pv34890|Pv34891|Pv34892
2	37667142	2.58	37669721	3	Pv34895|Pv34896|Pv34897
2	37696153	3.827	37699979	2	Pv34904|Pv34905
2	37731329	6.963	37738291	3	Pv34911|Pv34912|Pv34913
2	37759574	5.231	37764804	2	Pv34918|Pv34919
2	37808947	4.088	37813034	2	Pv34938|Pv34939
2	37816948	2.252	37819199	2	Pv34941|Pv34942
2	37857759	3.733	37861491	2	Pv34951|Pv34952
2	37876814	24.307	37901120	3	Pv34956|Pv34958|Pv34959
2	37936617	2.317	37938933	2	Pv34972|Pv34973
2	37969869	11.795	37981663	4	Pv34981|Pv34982|Pv34984|Pv34985
2	37994686	6.291	38000976	2	Pv34988|Pv34989
2	38008556	1.103	38009658	2	Pv34991|Pv34992
2	38030972	1.31	38032281	2	Pv34998|Pv34999
2	38041726	2.632	38044357	2	Pv35001|Pv35002
2	38068673	2.14	38070812	2	Pv35008|Pv35009
2	38071121	3.529	38074649	2	Pv35010|Pv35011
2	38125451	6.332	38131782	3	Pv35022|Pv35023|Pv35024
2	38156658	3.453	38160110	2	Pv35031|Pv35032
2	38186361	9.465	38195825	3	Pv35040|Pv35041|Pv35042
2	38245073	1.858	38246930	2	Pv35048|Pv35049
2	38251021	6.56	38257580	2	Pv35050|Pv35051
2	38258477	6.936	38265412	2	Pv35052|Pv35053
2	38288090	1.859	38289948	2	Pv35062|Pv35063
2	38399172	6.685	38405856	2	Pv35087|Pv35088
2	38414951	4.003	38418953	2	Pv35091|Pv35092
2	38453704	3.904	38457607	2	Pv35102|Pv35103
2	38460958	2.142	38463099	2	Pv35105|Pv35106
2	38475348	1.607	38476954	2	Pv35109|Pv35110
2	38478113	2.423	38480535	3	Pv35111|Pv35112|Pv35113
2	38505529	1.288	38506816	2	Pv35124|Pv35125
2	38565321	12.533	38577853	2	Pv35152|Pv35153
2	38638357	1.865	38640221	2	Pv35159|Pv35160
2	38645141	1.595	38646735	2	Pv35162|Pv35163
2	38702903	22.784	38725686	3	Pv35176|Pv35177|Pv35179
2	38740715	5.261	38745975	2	Pv35185|Pv35186
2	38752763	6.092	38758854	3	Pv35188|Pv35189|Pv35190
2	38783571	1.737	38785307	2	Pv35199|Pv35200
2	38804722	7.218	38811939	3	Pv35204|Pv35205|Pv35206
2	38849288	10.032	38859319	3	Pv35215|Pv35216|Pv35217
2	38889097	5.313	38894409	2	Pv35223|Pv35224
2	38902248	9.684	38911931	2	Pv35226|Pv35227
2	38922418	3.532	38925949	2	Pv35231|Pv35232
2	38936129	4.662	38940790	3	Pv35235|Pv35236|Pv35237
2	38961089	3.469	38964557	2	Pv35248|Pv35249
2	38981804	13.278	38995081	2	Pv35253|Pv35254
2	39008457	1.379	39009835	2	Pv35256|Pv35257
2	39034670	5.206	39039875	2	Pv35263|Pv35265
2	39043439	9.206	39052644	3	Pv35267|Pv35268|Pv35270
2	39107251	7.744	39114994	3	Pv35283|Pv35284|Pv35285
2	39133669	1.103	39134771	2	Pv35290|Pv35291
2	39152176	16.127	39168302	7	Pv35296|Pv35297|Pv35298|Pv35299|Pv35301|Pv35302|Pv35303
2	39170422	6.028	39176449	2	Pv35305|Pv35307
2	39183519	1.946	39185464	2	Pv35308|Pv35309
2	39264062	10.6	39274661	3	Pv35337|Pv35338|Pv35339
2	39337468	2.019	39339486	2	Pv35359|Pv35360
2	39442999	0.063	39443061	2	Pv35377|Pv35378
2	39447782	0.277	39448058	2	Pv35380|Pv35381
2	39470372	4.89	39475261	3	Pv35387|Pv35388|Pv35389
2	39493707	0.546	39494252	2	Pv35396|Pv35397
2	39520240	5.861	39526100	2	Pv35409|Pv35410
2	39536545	6.634	39543178	2	Pv35415|Pv35416
2	39576496	4.887	39581382	2	Pv35421|Pv35422
2	39602594	3.172	39605765	2	Pv35426|Pv35427
2	39629046	1.784	39630829	2	Pv35432|Pv35433
2	39791646	1.9	39793545	2	Pv35476|Pv35477
2	39813644	1.824	39815467	2	Pv35481|Pv35482
2	39850052	7.292	39857343	3	Pv35486|Pv35487|Pv35488
2	39899551	25.679	39925229	4	Pv35493|Pv35494|Pv35495|Pv35496
2	40035086	13.655	40048740	2	Pv35516|Pv35517
2	40075283	2.617	40077899	2	Pv35525|Pv35526
2	40088885	0.371	40089255	2	Pv35530|Pv35531
2	40109045	3.792	40112836	2	Pv35536|Pv35537
2	40117669	21.253	40138921	3	Pv35538|Pv35539|Pv35540
2	40150303	6.073	40156375	2	Pv35542|Pv35543
2	40168965	2.654	40171618	2	Pv35547|Pv35548
2	40180992	4.955	40185946	2	Pv35550|Pv35551
2	40231458	8.378	40239835	3	Pv35564|Pv35565|Pv35566
2	40257062	17.865	40274926	5	Pv35567|Pv35568|Pv35569|Pv35570|Pv35571
2	40316337	2.93	40319266	2	Pv35584|Pv35585
2	40355026	6.287	40361312	4	Pv35596|Pv35597|Pv35598|Pv35599
2	40712075	3.526	40715600	2	Pv35682|Pv35683
2	40763062	4.314	40767375	2	Pv35701|Pv35702
2	40788910	10.13	40799039	2	Pv35710|Pv35711
2	40801811	1.414	40803224	2	Pv35712|Pv35713
2	40857830	13.245	40871074	4	Pv35724|Pv35726|Pv35727|Pv35729
2	40913996	4.779	40918774	3	Pv35743|Pv35744|Pv35745
2	40968530	18.198	40986727	3	Pv35759|Pv35760|Pv35761
2	41022536	11.973	41034508	4	Pv35773|Pv35774|Pv35776|Pv35777
2	41096153	11.044	41107196	5	Pv35790|Pv35791|Pv35792|Pv35793|Pv35794
2	41116882	0.488	41117369	2	Pv35797|Pv35798
2	41118632	8.577	41127208	2	Pv35799|Pv35801
2	41168588	14.028	41182615	2	Pv35813|Pv35814
2	41200642	2.083	41202724	2	Pv35818|Pv35819
2	41218321	0.968	41219288	2	Pv35824|Pv35825
2	41223802	2.691	41226492	3	Pv35827|Pv35828|Pv35829
2	41233957	2.921	41236877	2	Pv35831|Pv35832
2	41291436	8.349	41299784	4	Pv35842|Pv35843|Pv35844|Pv35846
2	41307603	0.463	41308065	2	Pv35847|Pv35848
2	41400740	0.989	41401728	2	Pv35870|Pv35871
2	41488321	5.598	41493918	2	Pv35890|Pv35891
2	41512036	12.723	41524758	2	Pv35896|Pv35897
2	41534540	8.301	41542840	2	Pv35898|Pv35899
2	41556109	6.413	41562521	2	Pv35904|Pv35905
2	41583185	8.197	41591381	2	Pv35913|Pv35914
2	41599041	17.978	41617018	2	Pv35918|Pv35919
2	41647532	10.434	41657965	2	Pv35928|Pv35929
2	41731259	6.902	41738160	2	Pv35947|Pv35948
2	41753093	5.277	41758369	3	Pv35952|Pv35953|Pv35954
2	41772304	11.463	41783766	3	Pv35960|Pv35961|Pv35962
2	41856683	7.118	41863800	2	Pv35973|Pv35974
2	42018017	1.011	42019027	2	Pv36022|Pv36023
2	42031754	6.664	42038417	3	Pv36026|Pv36027|Pv36028
2	42087300	11.171	42098470	3	Pv36034|Pv36036|Pv36037
2	42362946	0.121	42363066	2	Pv36058|Pv36059
2	42504806	9.903	42514708	3	Pv36065|Pv36066|Pv36067
2	42540272	18.647	42558918	3	Pv36071|Pv36072|Pv36074
2	42795247	8.623	42803869	3	Pv36091|Pv36092|Pv36093
2	42929389	8.341	42937729	2	Pv36105|Pv36106
2	43027785	3.072	43030856	2	Pv36117|Pv36118
2	43066068	1.111	43067178	2	Pv36129|Pv36130
2	43076926	21.641	43098566	4	Pv36132|Pv36133|Pv36134|Pv36135
2	43131534	4.606	43136139	2	Pv36142|Pv36143
2	43152414	29.283	43181696	3	Pv36147|Pv36148|Pv36149
2	43187558	2.917	43190474	2	Pv36151|Pv36152
2	43199148	9.35	43208497	2	Pv36155|Pv36156
2	43238098	13.667	43251764	2	Pv36164|Pv36165
2	43267313	3.441	43270753	2	Pv36169|Pv36170
2	43327697	9.134	43336830	2	Pv36179|Pv36180
2	43371838	0.618	43372455	2	Pv36188|Pv36189
2	43384263	10.192	43394454	3	Pv36192|Pv36193|Pv36194
2	43420626	2.351	43422976	2	Pv36200|Pv36201
2	43468454	17.918	43486371	2	Pv36212|Pv36214
2	43521766	5.606	43527371	2	Pv36220|Pv36221
2	43568890	1.314	43570203	2	Pv36230|Pv36231
2	43622589	7.345	43629933	2	Pv36241|Pv36242
2	43695228	2.424	43697651	3	Pv36255|Pv36256|Pv36257
2	43737505	30.35	43767854	6	Pv36267|Pv36268|Pv36269|Pv36270|Pv36271|Pv36272
2	43820495	9.708	43830202	2	Pv36284|Pv36285
2	43847972	6.302	43854273	2	Pv36291|Pv36292
2	43903694	6.451	43910144	2	Pv36301|Pv36302
2	43915412	17.551	43932962	5	Pv36304|Pv36305|Pv36306|Pv36307|Pv36308
2	44024945	18.648	44043592	6	Pv36333|Pv36334|Pv36335|Pv36336|Pv36338|Pv36339
2	44063079	5.641	44068719	2	Pv36344|Pv36345
2	44128487	0.842	44129328	2	Pv36359|Pv36360
2	44163992	22.41	44186401	7	Pv36364|Pv36365|Pv36366|Pv36367|Pv36368|Pv36369|Pv36370
2	44248358	8.335	44256692	2	Pv36379|Pv36380
2	44257661	1.568	44259228	2	Pv36381|Pv36382
2	44320019	7.571	44327589	3	Pv36399|Pv36400|Pv36401
2	44337112	3.906	44341017	2	Pv36404|Pv36405
2	44369130	1.9	44371029	2	Pv36413|Pv36414
2	44452559	8	44460558	3	Pv36431|Pv36432|Pv36433
2	44475568	5.668	44481235	3	Pv36441|Pv36442|Pv36443
2	44494785	2.401	44497185	3	Pv36448|Pv36449|Pv36450
2	44508970	3.819	44512788	2	Pv36454|Pv36455
2	44538120	3.398	44541517	2	Pv36461|Pv36462
2	44591146	2.377	44593522	3	Pv36472|Pv36473|Pv36474
2	44623883	4.548	44628430	3	Pv36480|Pv36481|Pv36482
2	44684281	17.05	44701330	2	Pv36492|Pv36494
2	44732310	9.309	44741618	2	Pv36498|Pv36500
2	44749438	4.169	44753606	3	Pv36503|Pv36504|Pv36505
2	44758161	17.294	44775454	5	Pv36508|Pv36509|Pv36510|Pv36511|Pv36512
2	44839111	2.155	44841265	2	Pv36528|Pv36530
2	44879772	3.585	44883356	3	Pv36538|Pv36539|Pv36540
2	44945360	1.099	44946458	2	Pv36542|Pv36543
2	44955916	7.581	44963496	2	Pv36549|Pv36550
2	45005219	5.415	45010633	2	Pv36563|Pv36564
2	45013664	2.55	45016213	2	Pv36565|Pv36566
2	45047201	4.697	45051897	2	Pv36575|Pv36576
2	45052103	24.812	45076914	3	Pv36577|Pv36578|Pv36579
2	45081996	6.786	45088781	3	Pv36581|Pv36582|Pv36583
2	45135990	13.89	45149879	3	Pv36588|Pv36589|Pv36590
2	45152113	7.718	45159830	3	Pv36591|Pv36592|Pv36593
2	45260057	6.436	45266492	2	Pv36616|Pv36617
2	45272451	7.271	45279721	2	Pv36619|Pv36620
2	45287728	1.189	45288916	2	Pv36623|Pv36624
2	45291633	7.314	45298946	3	Pv36626|Pv36629|Pv36630
2	45327695	2.192	45329886	2	Pv36638|Pv36639
2	45350431	4.977	45355407	3	Pv36645|Pv36646|Pv36647
2	45388737	23.928	45412664	6	Pv36653|Pv36654|Pv36655|Pv36656|Pv36658|Pv36659
2	45464401	2.645	45467045	2	Pv36669|Pv36670
2	45469698	11.349	45481046	3	Pv36671|Pv36672|Pv36674
2	45507158	3.851	45511008	2	Pv36681|Pv36682
2	45517940	0.888	45518827	2	Pv36683|Pv36684
2	45598756	1.329	45600084	2	Pv36700|Pv36701

## Sheet: Chr3
CHR	BP1	KB	BP2	NSNPS	SNPS
3	11059	11.183	22241	3	Pv36707|Pv36708|Pv36709
3	74430	3.858	78287	3	Pv36722|Pv36723|Pv36724
3	95106	5.486	100591	3	Pv36730|Pv36731|Pv36732
3	115592	9.865	125456	3	Pv36735|Pv36736|Pv36737
3	129054	1.488	130541	2	Pv36739|Pv36740
3	225590	1.842	227431	2	Pv36758|Pv36759
3	265710	5.562	271271	2	Pv36765|Pv36766
3	303370	1.114	304483	2	Pv36775|Pv36776
3	353252	8.021	361272	3	Pv36778|Pv36779|Pv36780
3	373700	1.224	374923	2	Pv36784|Pv36785
3	457582	10.953	468534	2	Pv36803|Pv36804
3	645975	17.459	663433	2	Pv36819|Pv36820
3	730943	2.175	733117	2	Pv36830|Pv36831
3	791458	8.057	799514	3	Pv36840|Pv36841|Pv36842
3	833352	13.936	847287	3	Pv36852|Pv36853|Pv36854
3	855612	1.961	857572	2	Pv36858|Pv36859
3	865619	16.444	882062	5	Pv36861|Pv36862|Pv36863|Pv36865|Pv36866
3	950339	3.688	954026	2	Pv36880|Pv36881
3	975685	10.074	985758	3	Pv36887|Pv36888|Pv36889
3	1007693	2.118	1009810	2	Pv36892|Pv36893
3	1012497	13.342	1025838	2	Pv36894|Pv36897
3	1055299	3.381	1058679	2	Pv36907|Pv36908
3	1098905	4.012	1102916	2	Pv36922|Pv36923
3	1141976	4.768	1146743	3	Pv36929|Pv36930|Pv36931
3	1238845	6.291	1245135	3	Pv36946|Pv36947|Pv36948
3	1251666	1.936	1253601	3	Pv36950|Pv36951|Pv36952
3	1321832	1.001	1322832	2	Pv36959|Pv36960
3	1374502	15.55	1390051	5	Pv36965|Pv36966|Pv36967|Pv36969|Pv36970
3	1405009	2.438	1407446	2	Pv36977|Pv36978
3	1495747	0.364	1496110	2	Pv36991|Pv36992
3	1541371	19.572	1560942	4	Pv36997|Pv36998|Pv36999|Pv37000
3	1656714	2.972	1659685	2	Pv37024|Pv37025
3	1686729	2.438	1689166	2	Pv37033|Pv37034
3	1697429	2.222	1699650	2	Pv37039|Pv37040
3	1704743	11.544	1716286	3	Pv37041|Pv37042|Pv37043
3	1724045	1.876	1725920	2	Pv37045|Pv37046
3	1736325	5.186	1741510	3	Pv37050|Pv37051|Pv37052
3	1828346	12.536	1840881	2	Pv37077|Pv37078
3	1924720	4.807	1929526	2	Pv37088|Pv37089
3	1943734	15.29	1959023	5	Pv37093|Pv37094|Pv37096|Pv37097|Pv37098
3	1966452	1.256	1967707	2	Pv37101|Pv37102
3	2020058	3.678	2023735	2	Pv37115|Pv37116
3	2030638	0.369	2031006	2	Pv37119|Pv37120
3	2075788	8.567	2084354	4	Pv37125|Pv37126|Pv37127|Pv37128
3	2127165	3.555	2130719	2	Pv37140|Pv37141
3	2131622	1.162	2132783	2	Pv37142|Pv37143
3	2142588	14.301	2156888	3	Pv37147|Pv37149|Pv37150
3	2174046	1.398	2175443	2	Pv37154|Pv37155
3	2207422	2.725	2210146	2	Pv37166|Pv37167
3	2243179	0.942	2244120	2	Pv37178|Pv37179
3	2250943	9.251	2260193	3	Pv37180|Pv37181|Pv37182
3	2303276	6.439	2309714	3	Pv37191|Pv37192|Pv37193
3	2362958	8.637	2371594	3	Pv37203|Pv37204|Pv37205
3	2412520	9.009	2421528	3	Pv37216|Pv37217|Pv37218
3	2441832	2.035	2443866	2	Pv37222|Pv37223
3	2460810	6.587	2467396	3	Pv37227|Pv37228|Pv37229
3	2514563	3.866	2518428	2	Pv37246|Pv37247
3	2549797	1.45	2551246	2	Pv37254|Pv37255
3	2611276	13.216	2624491	2	Pv37271|Pv37272
3	2659936	6.883	2666818	3	Pv37282|Pv37283|Pv37284
3	2717655	4.912	2722566	3	Pv37299|Pv37300|Pv37301
3	2727884	13.863	2741746	3	Pv37303|Pv37304|Pv37305
3	2787813	1.31	2789122	3	Pv37313|Pv37314|Pv37315
3	2815789	0.629	2816417	2	Pv37324|Pv37325
3	2824920	14.052	2838971	5	Pv37328|Pv37329|Pv37330|Pv37331|Pv37332
3	2841040	4.618	2845657	3	Pv37334|Pv37335|Pv37336
3	2900289	11.587	2911875	3	Pv37351|Pv37352|Pv37353
3	2965902	14.754	2980655	2	Pv37367|Pv37368
3	3049573	2.387	3051959	2	Pv37378|Pv37379
3	3066238	9.008	3075245	3	Pv37384|Pv37385|Pv37386
3	3099405	6.02	3105424	2	Pv37397|Pv37398
3	3187531	9.204	3196734	2	Pv37414|Pv37415
3	3230503	5.854	3236356	2	Pv37422|Pv37423
3	3248871	5.708	3254578	3	Pv37429|Pv37430|Pv37431
3	3299465	19.09	3318554	6	Pv37438|Pv37439|Pv37440|Pv37441|Pv37442|Pv37443
3	3346564	6.641	3353204	4	Pv37448|Pv37449|Pv37450|Pv37451
3	3358192	4.532	3362723	2	Pv37453|Pv37454
3	3382661	4.721	3387381	3	Pv37460|Pv37461|Pv37462
3	3433213	9.91	3443122	2	Pv37464|Pv37466
3	3449538	1.123	3450660	2	Pv37469|Pv37470
3	3454288	6.281	3460568	2	Pv37472|Pv37473
3	3476004	3.701	3479704	2	Pv37479|Pv37480
3	3506614	3.65	3510263	2	Pv37488|Pv37489
3	3525643	3.118	3528760	2	Pv37492|Pv37493
3	3544066	1.84	3545905	2	Pv37498|Pv37499
3	3586989	1.252	3588240	2	Pv37506|Pv37507
3	3635058	3.106	3638163	2	Pv37514|Pv37515
3	3701134	1.73	3702863	2	Pv37531|Pv37532
3	3716970	4.702	3721671	2	Pv37534|Pv37535
3	3734425	6.398	3740822	2	Pv37539|Pv37541
3	3753119	2.771	3755889	2	Pv37545|Pv37546
3	3790197	2.114	3792310	2	Pv37556|Pv37557
3	3839607	33.737	3873343	6	Pv37563|Pv37564|Pv37565|Pv37566|Pv37567|Pv37568
3	3896054	7.793	3903846	3	Pv37574|Pv37575|Pv37576
3	3949852	7.538	3957389	2	Pv37585|Pv37586
3	3976282	3.723	3980004	3	Pv37589|Pv37590|Pv37591
3	3986980	3.329	3990308	2	Pv37593|Pv37594
3	3992366	3.825	3996190	3	Pv37596|Pv37598|Pv37599
3	4037831	1.999	4039829	2	Pv37609|Pv37610
3	4058866	4.397	4063262	2	Pv37615|Pv37616
3	4109751	8.022	4117772	3	Pv37627|Pv37628|Pv37630
3	4157867	3.953	4161819	2	Pv37639|Pv37640
3	4178567	6.41	4184976	2	Pv37644|Pv37645
3	4225303	9.151	4234453	3	Pv37654|Pv37655|Pv37656
3	4264388	5.794	4270181	2	Pv37665|Pv37666
3	4331565	6.69	4338254	3	Pv37682|Pv37683|Pv37684
3	4356839	5.975	4362813	3	Pv37691|Pv37692|Pv37693
3	4423562	4.772	4428333	3	Pv37708|Pv37709|Pv37710
3	4432610	26.969	4459578	8	Pv37713|Pv37714|Pv37715|Pv37716|Pv37717|Pv37718|Pv37719|Pv37720
3	4478851	7.487	4486337	3	Pv37729|Pv37730|Pv37731
3	4513395	5.236	4518630	2	Pv37739|Pv37740
3	4538985	1.923	4540907	2	Pv37747|Pv37748
3	4541968	9.188	4551155	5	Pv37749|Pv37750|Pv37752|Pv37753|Pv37754
3	4579162	2.557	4581718	2	Pv37763|Pv37764
3	4595159	23.981	4619139	3	Pv37769|Pv37770|Pv37771
3	4685525	2.306	4687830	3	Pv37788|Pv37789|Pv37790
3	4708453	2.118	4710570	2	Pv37798|Pv37799
3	4753258	10.778	4764035	3	Pv37810|Pv37811|Pv37812
3	4914681	6.235	4920915	3	Pv37842|Pv37843|Pv37844
3	4935939	1.779	4937717	2	Pv37847|Pv37848
3	4964138	1.256	4965393	2	Pv37854|Pv37855
3	4969440	22.138	4991577	5	Pv37857|Pv37858|Pv37859|Pv37860|Pv37861
3	5062805	0.296	5063100	2	Pv37880|Pv37881
3	5084521	2.88	5087400	2	Pv37885|Pv37887
3	5225349	0.782	5226130	2	Pv37928|Pv37929
3	5323648	9.179	5332826	2	Pv37962|Pv37963
3	5368014	22.032	5390045	3	Pv37966|Pv37967|Pv37968
3	5415623	5.861	5421483	2	Pv37976|Pv37977
3	5495628	8.282	5503909	2	Pv37994|Pv37995
3	5572600	0.546	5573145	2	Pv38008|Pv38009
3	5591160	1.507	5592666	2	Pv38017|Pv38018
3	5648612	14.151	5662762	3	Pv38033|Pv38034|Pv38035
3	5676703	3.356	5680058	3	Pv38040|Pv38041|Pv38042
3	5683391	3.663	5687053	2	Pv38045|Pv38046
3	5688564	0.875	5689438	2	Pv38047|Pv38048
3	5708689	0.559	5709247	2	Pv38054|Pv38055
3	5714578	1.399	5715976	2	Pv38056|Pv38057
3	5716039	7.106	5723144	2	Pv38058|Pv38060
3	5737110	2.753	5739862	2	Pv38066|Pv38067
3	5745919	10.63	5756548	3	Pv38068|Pv38069|Pv38070
3	5835382	6.593	5841974	2	Pv38085|Pv38086
3	5872902	1.104	5874005	2	Pv38093|Pv38094
3	5888719	3.976	5892694	2	Pv38097|Pv38098
3	5911414	10.758	5922171	5	Pv38104|Pv38105|Pv38106|Pv38107|Pv38108
3	5930454	6.243	5936696	2	Pv38111|Pv38113
3	5967225	4.565	5971789	4	Pv38122|Pv38123|Pv38124|Pv38125
3	5977341	1.529	5978869	2	Pv38127|Pv38128
3	5997257	8.582	6005838	2	Pv38133|Pv38134
3	6038064	3.347	6041410	2	Pv38144|Pv38146
3	6048871	4.61	6053480	2	Pv38149|Pv38151
3	6057228	7.638	6064865	3	Pv38153|Pv38154|Pv38155
3	6090287	2.803	6093089	3	Pv38164|Pv38165|Pv38166
3	6128612	17.466	6146077	3	Pv38178|Pv38179|Pv38180
3	6164650	7.151	6171800	2	Pv38185|Pv38186
3	6192469	4.745	6197213	2	Pv38192|Pv38193
3	6206078	2.281	6208358	2	Pv38194|Pv38195
3	6210040	6.696	6216735	3	Pv38197|Pv38198|Pv38199
3	6228567	8.348	6236914	3	Pv38201|Pv38202|Pv38203
3	6287433	15.875	6303307	4	Pv38220|Pv38221|Pv38222|Pv38223
3	6347334	8.155	6355488	2	Pv38230|Pv38231
3	6400617	9.172	6409788	3	Pv38240|Pv38242|Pv38243
3	6432924	0.412	6433335	2	Pv38250|Pv38251
3	6446656	1.279	6447934	2	Pv38254|Pv38255
3	6457025	7.789	6464813	4	Pv38257|Pv38258|Pv38259|Pv38261
3	6490978	1.432	6492409	3	Pv38268|Pv38269|Pv38270
3	6504116	3.143	6507258	3	Pv38273|Pv38274|Pv38275
3	6515203	3.767	6518969	3	Pv38280|Pv38281|Pv38282
3	6541769	3.711	6545479	2	Pv38288|Pv38289
3	6550740	4.679	6555418	3	Pv38292|Pv38293|Pv38294
3	6557405	3.867	6561271	2	Pv38296|Pv38297
3	6563683	4.941	6568623	3	Pv38298|Pv38299|Pv38300
3	6588297	1.074	6589370	2	Pv38301|Pv38302
3	6631964	7.819	6639782	4	Pv38312|Pv38313|Pv38314|Pv38315
3	6683563	9.365	6692927	3	Pv38332|Pv38333|Pv38334
3	6693468	2.494	6695961	2	Pv38335|Pv38336
3	6780783	3.299	6784081	3	Pv38359|Pv38360|Pv38361
3	6801193	13.824	6815016	3	Pv38369|Pv38370|Pv38371
3	6825959	5.28	6831238	2	Pv38373|Pv38374
3	6878091	11.24	6889330	5	Pv38388|Pv38389|Pv38390|Pv38391|Pv38392
3	6900442	6.579	6907020	2	Pv38398|Pv38399
3	6944054	7.939	6951992	2	Pv38406|Pv38408
3	6989774	2.854	6992627	2	Pv38417|Pv38418
3	7023326	11.318	7034643	3	Pv38427|Pv38429|Pv38430
3	7041765	2.287	7044051	2	Pv38433|Pv38434
3	7046065	2.941	7049005	2	Pv38436|Pv38438
3	7079510	0.764	7080273	2	Pv38449|Pv38450
3	7131258	4.466	7135723	2	Pv38461|Pv38462
3	7154500	1.129	7155628	2	Pv38466|Pv38467
3	7161248	6.484	7167731	3	Pv38469|Pv38470|Pv38471
3	7252379	12.137	7264515	2	Pv38494|Pv38495
3	7298406	4.085	7302490	2	Pv38502|Pv38503
3	7313318	7.015	7320332	3	Pv38505|Pv38506|Pv38507
3	7399965	2.875	7402839	2	Pv38515|Pv38516
3	7450769	1.852	7452620	3	Pv38524|Pv38525|Pv38526
3	7456781	4.613	7461393	2	Pv38528|Pv38529
3	7551217	2.066	7553282	2	Pv38550|Pv38551
3	7561188	11.948	7573135	3	Pv38552|Pv38553|Pv38554
3	7605067	4.908	7609974	2	Pv38564|Pv38565
3	7652591	0.804	7653394	2	Pv38575|Pv38576
3	7655079	8.699	7663777	3	Pv38578|Pv38580|Pv38581
3	7682910	8.822	7691731	3	Pv38588|Pv38589|Pv38590
3	7702300	3.122	7705421	3	Pv38595|Pv38596|Pv38597
3	7723972	2.726	7726697	2	Pv38602|Pv38603
3	7845136	3.975	7849110	4	Pv38627|Pv38628|Pv38629|Pv38630
3	7857078	1.905	7858982	2	Pv38633|Pv38634
3	7869702	1.741	7871442	2	Pv38636|Pv38637
3	7967552	2.595	7970146	2	Pv38660|Pv38661
3	7980738	3.715	7984452	2	Pv38663|Pv38664
3	7996871	15.128	8011998	3	Pv38669|Pv38671|Pv38672
3	8063478	4.365	8067842	2	Pv38685|Pv38686
3	8089292	3.768	8093059	2	Pv38693|Pv38694
3	8094409	1.848	8096256	2	Pv38695|Pv38696
3	8102639	8.605	8111243	2	Pv38700|Pv38701
3	8168039	7.49	8175528	2	Pv38710|Pv38711
3	8198127	8.256	8206382	3	Pv38715|Pv38716|Pv38717
3	8227897	0.56	8228456	2	Pv38721|Pv38722
3	8233542	15.915	8249456	4	Pv38725|Pv38726|Pv38727|Pv38728
3	8261947	1.298	8263244	2	Pv38731|Pv38732
3	8294317	5.556	8299872	2	Pv38741|Pv38742
3	8315493	1.75	8317242	2	Pv38749|Pv38750
3	8318980	7.359	8326338	3	Pv38751|Pv38752|Pv38753
3	8329195	1.265	8330459	2	Pv38754|Pv38755
3	8374017	14.697	8388713	3	Pv38770|Pv38771|Pv38772
3	8419286	2.15	8421435	3	Pv38776|Pv38777|Pv38778
3	8428181	7.436	8435616	3	Pv38781|Pv38782|Pv38783
3	8436083	4.249	8440331	2	Pv38784|Pv38785
3	8442114	3.471	8445584	3	Pv38786|Pv38787|Pv38788
3	8454774	20.708	8475481	5	Pv38790|Pv38791|Pv38792|Pv38793|Pv38794
3	8479990	4.507	8484496	3	Pv38796|Pv38797|Pv38798
3	8517421	5.501	8522921	3	Pv38802|Pv38803|Pv38804
3	8524931	3.477	8528407	2	Pv38805|Pv38806
3	8542198	12.703	8554900	3	Pv38812|Pv38814|Pv38816
3	8561771	0.516	8562286	2	Pv38817|Pv38818
3	8589477	17.112	8606588	2	Pv38825|Pv38826
3	8630586	0.557	8631142	2	Pv38834|Pv38835
3	8647202	3.42	8650621	3	Pv38841|Pv38842|Pv38843
3	8656710	8.237	8664946	2	Pv38847|Pv38848
3	8678326	1.108	8679433	2	Pv38852|Pv38853
3	8694361	0.882	8695242	2	Pv38855|Pv38856
3	8729024	3.926	8732949	2	Pv38866|Pv38867
3	8734152	19.216	8753367	5	Pv38868|Pv38869|Pv38870|Pv38871|Pv38872
3	8766699	8.229	8774927	3	Pv38876|Pv38878|Pv38879
3	8780088	4.61	8784697	2	Pv38883|Pv38884
3	8820275	4.953	8825227	3	Pv38897|Pv38898|Pv38899
3	8833248	2.756	8836003	2	Pv38901|Pv38902
3	8864718	7.99	8872707	2	Pv38912|Pv38913
3	8929643	18.747	8948389	2	Pv38932|Pv38933
3	9012751	1.433	9014183	2	Pv38950|Pv38951
3	9032983	2.054	9035036	2	Pv38956|Pv38957
3	9041339	12.414	9053752	3	Pv38960|Pv38961|Pv38963
3	9088010	2.461	9090470	2	Pv38973|Pv38974
3	9108598	1.41	9110007	2	Pv38980|Pv38981
3	9124361	10.779	9135139	4	Pv38986|Pv38987|Pv38988|Pv38989
3	9256775	1.397	9258171	2	Pv39023|Pv39024
3	9261546	4.242	9265787	2	Pv39025|Pv39026
3	9284067	14.403	9298469	2	Pv39028|Pv39029
3	9307992	1.754	9309745	2	Pv39030|Pv39031
3	9321989	0.146	9322134	2	Pv39035|Pv39036
3	9359948	3.586	9363533	2	Pv39049|Pv39050
3	9419085	3.943	9423027	3	Pv39061|Pv39062|Pv39063
3	9466472	3.737	9470208	2	Pv39079|Pv39080
3	9590282	3.049	9593330	2	Pv39095|Pv39096
3	9614016	12.627	9626642	2	Pv39099|Pv39100
3	9647313	5.65	9652962	3	Pv39103|Pv39104|Pv39105
3	9842545	14.009	9856553	2	Pv39135|Pv39136
3	9870549	10.412	9880960	3	Pv39142|Pv39144|Pv39145
3	10000819	2.648	10003466	3	Pv39178|Pv39179|Pv39180
3	10036151	8.568	10044718	3	Pv39188|Pv39189|Pv39190
3	10063128	2.037	10065164	2	Pv39195|Pv39196
3	10188951	4.992	10193942	2	Pv39215|Pv39216
3	10208981	5.321	10214301	2	Pv39222|Pv39223
3	10276605	12.281	10288885	3	Pv39240|Pv39241|Pv39242
3	10343999	1.408	10345406	2	Pv39256|Pv39257
3	10360241	28.125	10388365	5	Pv39259|Pv39260|Pv39261|Pv39262|Pv39263
3	10400057	8.273	10408329	2	Pv39265|Pv39266
3	10530886	2.78	10533665	3	Pv39311|Pv39312|Pv39313
3	10534175	3.67	10537844	2	Pv39314|Pv39315
3	10705134	4.505	10709638	2	Pv39349|Pv39350
3	10722025	10.075	10732099	2	Pv39353|Pv39354
3	10773297	4.118	10777414	2	Pv39363|Pv39364
3	10827826	1.536	10829361	2	Pv39384|Pv39385
3	10891158	9.292	10900449	2	Pv39406|Pv39407
3	10919555	6.493	10926047	2	Pv39412|Pv39413
3	10932342	4.923	10937264	2	Pv39415|Pv39416
3	10940250	4.565	10944814	2	Pv39419|Pv39420
3	10968485	2.521	10971005	2	Pv39424|Pv39425
3	10979485	7.692	10987176	2	Pv39427|Pv39429
3	10997408	9.477	11006884	3	Pv39433|Pv39434|Pv39435
3	11016635	3.907	11020541	2	Pv39438|Pv39439
3	11038078	3.924	11042001	2	Pv39446|Pv39447
3	11073305	4.033	11077337	2	Pv39452|Pv39453
3	11123309	6.021	11129329	3	Pv39460|Pv39461|Pv39462
3	11149908	1.34	11151247	2	Pv39465|Pv39466
3	11176241	11.943	11188183	3	Pv39468|Pv39469|Pv39470
3	11189991	0.369	11190359	2	Pv39471|Pv39472
3	11193214	14.94	11208153	2	Pv39475|Pv39477
3	11234952	1.822	11236773	3	Pv39485|Pv39486|Pv39487
3	11271727	3.397	11275123	2	Pv39499|Pv39500
3	11289349	6.459	11295807	2	Pv39506|Pv39507
3	11313793	1.411	11315203	3	Pv39512|Pv39513|Pv39514
3	11362905	0.134	11363038	2	Pv39529|Pv39530
3	11369462	5.562	11375023	2	Pv39534|Pv39535
3	11391217	2.241	11393457	2	Pv39539|Pv39540
3	11417887	1.532	11419418	2	Pv39549|Pv39550
3	11477218	3.398	11480615	2	Pv39566|Pv39567
3	11559866	0.492	11560357	2	Pv39588|Pv39589
3	11739447	1.058	11740504	2	Pv39636|Pv39637
3	11853209	7.198	11860406	2	Pv39665|Pv39666
3	11863372	5.064	11868435	2	Pv39667|Pv39668
3	11893443	6.203	11899645	3	Pv39672|Pv39674|Pv39675
3	12078735	1.809	12080543	2	Pv39721|Pv39722
3	12091170	2.315	12093484	2	Pv39726|Pv39727
3	12099495	5.028	12104522	2	Pv39728|Pv39729
3	12275549	1.716	12277264	2	Pv39767|Pv39768
3	12401482	0.807	12402288	2	Pv39785|Pv39786
3	12420854	3.518	12424371	2	Pv39790|Pv39791
3	12469938	29.647	12499584	3	Pv39798|Pv39799|Pv39800
3	12521293	2.083	12523375	2	Pv39804|Pv39805
3	12528297	0.717	12529013	2	Pv39807|Pv39808
3	12597798	3.366	12601163	3	Pv39816|Pv39817|Pv39818
3	12649727	10.94	12660666	2	Pv39824|Pv39826
3	12667765	0.593	12668357	2	Pv39828|Pv39829
3	12672088	9.55	12681637	3	Pv39830|Pv39831|Pv39832
3	12701939	2.32	12704258	3	Pv39834|Pv39835|Pv39836
3	12861821	1.41	12863230	2	Pv39861|Pv39862
3	12889050	3.407	12892456	2	Pv39867|Pv39868
3	12979848	17.535	12997382	3	Pv39881|Pv39883|Pv39884
3	13073430	9.76	13083189	3	Pv39898|Pv39899|Pv39900
3	13231160	7.265	13238424	2	Pv39922|Pv39923
3	13309831	3.934	13313764	2	Pv39944|Pv39945
3	13358588	0.647	13359234	2	Pv39954|Pv39955
3	13420322	8.705	13429026	3	Pv39973|Pv39975|Pv39976
3	13456988	34.616	13491603	5	Pv39980|Pv39981|Pv39982|Pv39983|Pv39985
3	13509424	31.159	13540582	6	Pv39988|Pv39989|Pv39990|Pv39991|Pv39992|Pv39993
3	13549870	6.473	13556342	2	Pv39996|Pv39998
3	13584352	1.004	13585355	2	Pv40004|Pv40005
3	13610362	6.108	13616469	3	Pv40015|Pv40016|Pv40017
3	13658397	17.639	13676035	3	Pv40025|Pv40026|Pv40027
3	13687622	2.24	13689861	2	Pv40030|Pv40031
3	13783570	4.439	13788008	2	Pv40057|Pv40058
3	13848676	6.393	13855068	2	Pv40067|Pv40068
3	13862415	1.496	13863910	2	Pv40070|Pv40071
3	13874950	5.123	13880072	2	Pv40074|Pv40075
3	13945222	2.772	13947993	2	Pv40087|Pv40088
3	14002344	4.886	14007229	3	Pv40098|Pv40099|Pv40100
3	14089932	1.996	14091927	2	Pv40115|Pv40116
3	14113153	0.851	14114003	2	Pv40122|Pv40123
3	14117127	5.825	14122951	2	Pv40125|Pv40126
3	14133587	16.154	14149740	3	Pv40127|Pv40129|Pv40130
3	14272804	10.528	14283331	3	Pv40159|Pv40160|Pv40161
3	14338593	2.618	14341210	2	Pv40175|Pv40176
3	14366171	1.323	14367493	2	Pv40180|Pv40181
3	14419084	2.882	14421965	2	Pv40196|Pv40197
3	14571115	3.481	14574595	3	Pv40220|Pv40221|Pv40222
3	14656971	9.334	14666304	2	Pv40239|Pv40241
3	14801835	6.342	14808176	4	Pv40272|Pv40273|Pv40274|Pv40275
3	14973247	2.186	14975432	2	Pv40306|Pv40307
3	14992703	3.888	14996590	3	Pv40311|Pv40312|Pv40313
3	14998336	6.979	15005314	4	Pv40315|Pv40316|Pv40317|Pv40318
3	15038859	1.293	15040151	2	Pv40326|Pv40327
3	15060214	1.836	15062049	2	Pv40335|Pv40336
3	15135434	10.615	15146048	2	Pv40348|Pv40351
3	15150952	19.411	15170362	3	Pv40353|Pv40354|Pv40355
3	15386160	5.483	15391642	2	Pv40380|Pv40381
3	15507508	2.727	15510234	2	Pv40400|Pv40401
3	15518035	1.504	15519538	2	Pv40403|Pv40404
3	15523927	2.108	15526034	2	Pv40405|Pv40407
3	15531018	2.109	15533126	2	Pv40409|Pv40410
3	15615846	2.299	15618144	2	Pv40430|Pv40432
3	15667129	1.866	15668994	2	Pv40449|Pv40450
3	15719171	2.899	15722069	2	Pv40459|Pv40461
3	15732710	0.319	15733028	2	Pv40464|Pv40465
3	15820736	15.334	15836069	3	Pv40485|Pv40486|Pv40487
3	15839678	1.692	15841369	2	Pv40489|Pv40490
3	15916656	4.442	15921097	3	Pv40507|Pv40508|Pv40509
3	15979539	5.134	15984672	3	Pv40518|Pv40519|Pv40520
3	16175631	7.577	16183207	2	Pv40546|Pv40547
3	16252857	6.206	16259062	3	Pv40562|Pv40563|Pv40564
3	16321450	3.001	16324450	2	Pv40568|Pv40569
3	16399596	1.43	16401025	2	Pv40582|Pv40583
3	16449963	15.055	16465017	3	Pv40592|Pv40593|Pv40594
3	16529281	39.264	16568544	5	Pv40602|Pv40603|Pv40604|Pv40605|Pv40606
3	16914660	57.57	16972229	5	Pv40624|Pv40625|Pv40626|Pv40628|Pv40629
3	16988050	45.775	17033824	5	Pv40634|Pv40635|Pv40637|Pv40638|Pv40639
3	17119745	4.586	17124330	2	Pv40650|Pv40651
3	17149598	10.608	17160205	2	Pv40654|Pv40655
3	17195892	18.698	17214589	2	Pv40663|Pv40664
3	17284716	5.573	17290288	3	Pv40677|Pv40678|Pv40679
3	17322740	2.955	17325694	2	Pv40683|Pv40684
3	17428264	2.678	17430941	3	Pv40709|Pv40710|Pv40711
3	17598678	13.129	17611806	2	Pv40737|Pv40738
3	17616164	23.321	17639484	3	Pv40741|Pv40742|Pv40743
3	17652802	0.249	17653050	2	Pv40748|Pv40749
3	17761619	13.571	17775189	3	Pv40766|Pv40767|Pv40768
3	17801013	9.044	17810056	3	Pv40772|Pv40773|Pv40774
3	17984218	5.917	17990134	2	Pv40801|Pv40802
3	18056393	1.176	18057568	2	Pv40811|Pv40812
3	18066377	15.535	18081911	3	Pv40818|Pv40819|Pv40820
3	18109570	3.305	18112874	2	Pv40827|Pv40829
3	18116393	13.587	18129979	2	Pv40831|Pv40833
3	18130268	8.304	18138571	2	Pv40834|Pv40835
3	18209775	4.838	18214612	3	Pv40859|Pv40860|Pv40861
3	18217565	7.412	18224976	3	Pv40862|Pv40863|Pv40864
3	18270802	1.56	18272361	2	Pv40878|Pv40879
3	18283875	1.254	18285128	2	Pv40883|Pv40884
3	18357940	2.396	18360335	2	Pv40899|Pv40900
3	18402044	6.328	18408371	3	Pv40910|Pv40911|Pv40912
3	18520871	9.459	18530329	3	Pv40944|Pv40945|Pv40946
3	18553503	1.5	18555002	2	Pv40951|Pv40952
3	18620679	7.304	18627982	2	Pv40957|Pv40958
3	18652388	11.689	18664076	2	Pv40961|Pv40962
3	18684129	1.202	18685330	2	Pv40964|Pv40965
3	18750117	4.007	18754123	2	Pv40979|Pv40980
3	18756065	16.55	18772614	2	Pv40981|Pv40982
3	18860799	1.918	18862716	2	Pv40996|Pv40997
3	18880448	16.546	18896993	2	Pv41004|Pv41005
3	18906739	1.067	18907805	2	Pv41008|Pv41009
3	18969530	8.23	18977759	2	Pv41030|Pv41031
3	18978892	0.535	18979426	2	Pv41032|Pv41033
3	18983214	1.532	18984745	2	Pv41036|Pv41037
3	19040653	10.088	19050740	3	Pv41051|Pv41052|Pv41054
3	19087298	1.138	19088435	2	Pv41064|Pv41065
3	19262076	1.48	19263555	2	Pv41095|Pv41096
3	19269011	14.991	19284001	4	Pv41097|Pv41099|Pv41100|Pv41101
3	19318591	2.916	19321506	2	Pv41109|Pv41110
3	19349622	10.548	19360169	4	Pv41116|Pv41117|Pv41118|Pv41119
3	19395918	2.486	19398403	2	Pv41123|Pv41124
3	19414899	2.969	19417867	2	Pv41127|Pv41128
3	19619376	14.442	19633817	2	Pv41153|Pv41154
3	19635622	1.476	19637097	2	Pv41155|Pv41156
3	19643478	1.561	19645038	2	Pv41157|Pv41158
3	19774645	1.773	19776417	2	Pv41180|Pv41181
3	19783332	10.215	19793546	2	Pv41183|Pv41184
3	19908604	9.72	19918323	2	Pv41198|Pv41199
3	20006895	5.128	20012022	3	Pv41204|Pv41205|Pv41206
3	20040590	10.138	20050727	3	Pv41210|Pv41211|Pv41212
3	20070099	6.321	20076419	4	Pv41219|Pv41220|Pv41221|Pv41222
3	20409071	7.108	20416178	2	Pv41253|Pv41254
3	20434073	1.861	20435933	2	Pv41257|Pv41258
3	20439902	15.242	20455143	2	Pv41259|Pv41260
3	20568639	6.996	20575634	2	Pv41269|Pv41271
3	20709711	12.686	20722396	2	Pv41286|Pv41287
3	20844393	4.588	20848980	2	Pv41295|Pv41296
3	20946947	16.559	20963505	2	Pv41309|Pv41310
3	20987044	58.288	21045331	6	Pv41316|Pv41317|Pv41318|Pv41319|Pv41321|Pv41322
3	21215917	0.424	21216340	2	Pv41340|Pv41341
3	21411020	18.949	21429968	2	Pv41354|Pv41355
3	21461678	18.984	21480661	2	Pv41356|Pv41357
3	21494516	55.516	21550031	6	Pv41359|Pv41360|Pv41361|Pv41362|Pv41364|Pv41366
3	21654058	3.381	21657438	2	Pv41386|Pv41387
3	21658654	9.295	21667948	3	Pv41388|Pv41389|Pv41390
3	21672076	21.18	21693255	6	Pv41392|Pv41393|Pv41394|Pv41395|Pv41396|Pv41397
3	21790600	1.584	21792183	2	Pv41415|Pv41416
3	21798931	31.914	21830844	7	Pv41418|Pv41419|Pv41420|Pv41421|Pv41423|Pv41424|Pv41425
3	21978073	1.866	21979938	2	Pv41433|Pv41434
3	22065710	19.615	22085324	3	Pv41450|Pv41451|Pv41453
3	22145359	3.671	22149029	2	Pv41464|Pv41465
3	22173938	28.84	22202777	6	Pv41470|Pv41471|Pv41472|Pv41473|Pv41474|Pv41475
3	22276311	4.044	22280354	2	Pv41490|Pv41491
3	22290246	3.524	22293769	2	Pv41495|Pv41496
3	22385779	6.761	22392539	2	Pv41512|Pv41513
3	22407234	1.281	22408514	2	Pv41518|Pv41519
3	22415401	14.308	22429708	3	Pv41520|Pv41521|Pv41522
3	22559344	28.032	22587375	3	Pv41535|Pv41537|Pv41539
3	22616704	0.679	22617382	2	Pv41544|Pv41545
3	22618686	13.868	22632553	2	Pv41546|Pv41548
3	22699414	17.125	22716538	2	Pv41566|Pv41567
3	22724140	5.476	22729615	2	Pv41569|Pv41570
3	22803779	25.747	22829525	3	Pv41577|Pv41578|Pv41579
3	22972678	1.31	22973987	2	Pv41600|Pv41601
3	23002211	1.099	23003309	2	Pv41603|Pv41604
3	23007332	2.719	23010050	2	Pv41605|Pv41606
3	23044798	69.474	23114271	6	Pv41611|Pv41612|Pv41614|Pv41615|Pv41616|Pv41617
3	23196817	9.138	23205954	2	Pv41627|Pv41629
3	23208663	9.685	23218347	2	Pv41630|Pv41632
3	23245944	1.981	23247924	2	Pv41634|Pv41635
3	23314668	1.608	23316275	2	Pv41646|Pv41647
3	23384664	10.916	23395579	3	Pv41659|Pv41661|Pv41662
3	23450683	2.365	23453047	3	Pv41672|Pv41673|Pv41674
3	23487114	37.676	23524789	6	Pv41678|Pv41679|Pv41680|Pv41681|Pv41683|Pv41684
3	23536391	10.498	23546888	2	Pv41689|Pv41690
3	23571740	5.88	23577619	2	Pv41699|Pv41700
3	23643023	9.024	23652046	3	Pv41709|Pv41710|Pv41711
3	23653280	7.112	23660391	2	Pv41712|Pv41713
3	23690323	4.119	23694441	3	Pv41718|Pv41720|Pv41721
3	23704202	17.865	23722066	5	Pv41722|Pv41723|Pv41724|Pv41725|Pv41727
3	23723511	29.768	23753278	6	Pv41728|Pv41732|Pv41733|Pv41734|Pv41735|Pv41736
3	23767951	0.989	23768939	2	Pv41740|Pv41741
3	23813174	48.679	23861852	6	Pv41751|Pv41752|Pv41753|Pv41754|Pv41755|Pv41758
3	23894557	17.183	23911739	5	Pv41767|Pv41768|Pv41769|Pv41770|Pv41771
3	23969608	10.864	23980471	3	Pv41792|Pv41793|Pv41794
3	24095850	0.271	24096120	2	Pv41803|Pv41804
3	24263287	2.443	24265729	2	Pv41844|Pv41845
3	24312432	5.277	24317708	2	Pv41856|Pv41857
3	24321739	9.953	24331691	2	Pv41859|Pv41860
3	24415395	6.933	24422327	2	Pv41879|Pv41880
3	24440668	4.818	24445485	3	Pv41882|Pv41883|Pv41884
3	24447256	4.423	24451678	2	Pv41885|Pv41886
3	24468810	5.25	24474059	2	Pv41889|Pv41890
3	24478115	9.145	24487259	3	Pv41892|Pv41893|Pv41894
3	24529986	4.488	24534473	2	Pv41901|Pv41902
3	24539201	2.136	24541336	2	Pv41904|Pv41905
3	24544762	3.041	24547802	2	Pv41908|Pv41909
3	24577229	7.883	24585111	3	Pv41917|Pv41918|Pv41919
3	24594051	8.462	24602512	2	Pv41921|Pv41922
3	24667172	5.185	24672356	2	Pv41938|Pv41939
3	24807714	14.429	24822142	3	Pv41971|Pv41972|Pv41973
3	24838879	0.393	24839271	2	Pv41975|Pv41976
3	24884028	1.057	24885084	2	Pv41988|Pv41989
3	24905427	15.538	24920964	5	Pv41993|Pv41994|Pv41995|Pv41996|Pv41997
3	24946397	1.881	24948277	2	Pv42009|Pv42010
3	24952203	3.363	24955565	3	Pv42012|Pv42013|Pv42014
3	25016178	6.25	25022427	2	Pv42025|Pv42026
3	25040629	3.177	25043805	2	Pv42033|Pv42034
3	25115251	12.246	25127496	2	Pv42055|Pv42056
3	25150539	5.628	25156166	3	Pv42067|Pv42068|Pv42069
3	25160076	2.342	25162417	3	Pv42071|Pv42072|Pv42073
3	25179937	0.362	25180298	2	Pv42079|Pv42080
3	25187582	3.754	25191335	2	Pv42083|Pv42084
3	25200006	2.9	25202905	2	Pv42090|Pv42091
3	25204455	0.693	25205147	2	Pv42092|Pv42093
3	25216166	0.992	25217157	2	Pv42096|Pv42097
3	25238877	3.21	25242086	3	Pv42104|Pv42105|Pv42106
3	25251512	1.283	25252794	2	Pv42109|Pv42110
3	25372506	0.756	25373261	2	Pv42140|Pv42141
3	25378431	14.684	25393114	3	Pv42142|Pv42143|Pv42144
3	25412171	5.84	25418010	3	Pv42148|Pv42149|Pv42150
3	25465668	0.81	25466477	2	Pv42155|Pv42156
3	25484366	4.602	25488967	2	Pv42159|Pv42160
3	25566347	6.274	25572620	3	Pv42168|Pv42169|Pv42170
3	25625503	9.583	25635085	2	Pv42182|Pv42183
3	25638411	13.518	25651928	3	Pv42185|Pv42186|Pv42187
3	25708135	5.652	25713786	3	Pv42195|Pv42196|Pv42197
3	25776996	16.181	25793176	4	Pv42203|Pv42204|Pv42205|Pv42206
3	25960349	3.725	25964073	2	Pv42243|Pv42245
3	25969577	5.755	25975331	2	Pv42247|Pv42248
3	26000146	3.027	26003172	2	Pv42254|Pv42255
3	26006177	1.4	26007576	2	Pv42258|Pv42259
3	26061611	17.857	26079467	3	Pv42273|Pv42274|Pv42275
3	26099640	2.1	26101739	2	Pv42281|Pv42282
3	26132965	3.863	26136827	2	Pv42290|Pv42291
3	26167035	5.455	26172489	3	Pv42297|Pv42298|Pv42299
3	26179987	4.781	26184767	4	Pv42300|Pv42301|Pv42302|Pv42303
3	26429172	6.254	26435425	2	Pv42334|Pv42335
3	26477583	3.345	26480927	2	Pv42344|Pv42345
3	26493740	15.149	26508888	5	Pv42347|Pv42348|Pv42349|Pv42350|Pv42351
3	26606141	4.631	26610771	2	Pv42371|Pv42372
3	26641585	1.456	26643040	2	Pv42380|Pv42381
3	26667008	3.051	26670058	3	Pv42391|Pv42392|Pv42393
3	26680326	6.327	26686652	2	Pv42395|Pv42396
3	26748913	3.591	26752503	2	Pv42410|Pv42411
3	26759554	11.85	26771403	4	Pv42414|Pv42415|Pv42416|Pv42417
3	26869831	2.622	26872452	2	Pv42439|Pv42440
3	26879991	3.443	26883433	2	Pv42443|Pv42444
3	26949159	3.841	26952999	2	Pv42461|Pv42462
3	27018687	1.404	27020090	2	Pv42484|Pv42485
3	27336987	12.252	27349238	2	Pv42533|Pv42535
3	27424347	7.634	27431980	2	Pv42553|Pv42555
3	27622458	3.5	27625957	2	Pv42578|Pv42579
3	27654473	5.457	27659929	3	Pv42587|Pv42588|Pv42589
3	27740610	4.187	27744796	3	Pv42618|Pv42619|Pv42620
3	27803505	7.74	27811244	2	Pv42632|Pv42633
3	27848223	1.58	27849802	2	Pv42646|Pv42647
3	27853897	6.473	27860369	3	Pv42648|Pv42649|Pv42650
3	27886687	16.37	27903056	2	Pv42655|Pv42656
3	27965817	7.838	27973654	3	Pv42664|Pv42665|Pv42666
3	27987631	2.497	27990127	2	Pv42674|Pv42675
3	28019473	4.799	28024271	2	Pv42685|Pv42687
3	28057747	11.233	28068979	2	Pv42692|Pv42693
3	28163596	16.51	28180105	5	Pv42712|Pv42713|Pv42714|Pv42716|Pv42717
3	28210841	3.843	28214683	2	Pv42719|Pv42721
3	28215253	0.803	28216055	2	Pv42722|Pv42723
3	28217574	0.824	28218397	2	Pv42724|Pv42725
3	28239544	0.612	28240155	2	Pv42728|Pv42729
3	28331829	2.879	28334707	2	Pv42749|Pv42750
3	28489494	2.148	28491641	2	Pv42782|Pv42783
3	28505375	1.36	28506734	2	Pv42788|Pv42789
3	28542749	4.843	28547591	3	Pv42796|Pv42797|Pv42798
3	28610344	1.008	28611351	2	Pv42811|Pv42812
3	28614166	4.883	28619048	2	Pv42813|Pv42814
3	28624304	2.384	28626687	2	Pv42816|Pv42818
3	28649086	2.88	28651965	2	Pv42823|Pv42824
3	28656594	1.953	28658546	3	Pv42827|Pv42828|Pv42829
3	28687047	15.186	28702232	2	Pv42837|Pv42838
3	28722204	3.096	28725299	2	Pv42841|Pv42842
3	28727643	6.812	28734454	3	Pv42843|Pv42844|Pv42845
3	28753328	6.609	28759936	2	Pv42850|Pv42851
3	28776484	1.72	28778203	2	Pv42855|Pv42856
3	28793178	3.742	28796919	3	Pv42860|Pv42861|Pv42862
3	28798821	7.27	28806090	3	Pv42864|Pv42865|Pv42866
3	28818306	2.115	28820420	2	Pv42869|Pv42870
3	28880543	6.141	28886683	3	Pv42893|Pv42894|Pv42895
3	28890309	9.448	28899756	2	Pv42897|Pv42898
3	28914066	2.746	28916811	2	Pv42902|Pv42903
3	28967296	5.3	28972595	3	Pv42920|Pv42922|Pv42923
3	29038450	3.387	29041836	2	Pv42947|Pv42948
3	29093230	15.766	29108995	2	Pv42962|Pv42963
3	29133457	3.457	29136913	2	Pv42972|Pv42973
3	29143741	2.01	29145750	2	Pv42975|Pv42976
3	29155680	1.026	29156705	2	Pv42980|Pv42981
3	29206020	1.484	29207503	2	Pv42995|Pv42996
3	29210762	2.595	29213356	3	Pv42998|Pv42999|Pv43000
3	29247904	0.38	29248283	2	Pv43011|Pv43012
3	29281104	1.838	29282941	2	Pv43021|Pv43022
3	29301929	18.695	29320623	5	Pv43029|Pv43030|Pv43031|Pv43032|Pv43033
3	29329052	2.647	29331698	2	Pv43036|Pv43037
3	29366257	5.302	29371558	3	Pv43043|Pv43044|Pv43045
3	29379614	24.862	29404475	3	Pv43048|Pv43049|Pv43050
3	29425323	1.699	29427021	2	Pv43053|Pv43054
3	29440653	6.97	29447622	2	Pv43057|Pv43058
3	29451821	9.663	29461483	3	Pv43061|Pv43062|Pv43064
3	29474663	4.628	29479290	2	Pv43070|Pv43071
3	29540230	11.152	29551381	3	Pv43087|Pv43088|Pv43089
3	29556895	2.084	29558978	2	Pv43093|Pv43095
3	29566887	10.643	29577529	3	Pv43098|Pv43099|Pv43100
3	29579082	4.977	29584058	2	Pv43101|Pv43102
3	29644891	15.781	29660671	5	Pv43115|Pv43116|Pv43117|Pv43118|Pv43120
3	29700589	0.677	29701265	2	Pv43132|Pv43133
3	29710185	2.001	29712185	2	Pv43137|Pv43138
3	29717995	0.113	29718107	2	Pv43142|Pv43143
3	29751487	11.801	29763287	4	Pv43156|Pv43157|Pv43158|Pv43159
3	29788845	2.616	29791460	3	Pv43164|Pv43165|Pv43166
3	29792012	6.015	29798026	3	Pv43167|Pv43168|Pv43169
3	29820538	24.491	29845028	6	Pv43172|Pv43173|Pv43174|Pv43176|Pv43177|Pv43178
3	29857528	1.431	29858958	2	Pv43183|Pv43184
3	29864435	11.521	29875955	3	Pv43187|Pv43188|Pv43189
3	29894269	3.015	29897283	2	Pv43193|Pv43194
3	29931792	8.29	29940081	3	Pv43203|Pv43204|Pv43205
3	29972370	9.664	29982033	4	Pv43215|Pv43216|Pv43217|Pv43218
3	30053904	1.41	30055313	2	Pv43235|Pv43236
3	30101107	12.236	30113342	3	Pv43244|Pv43245|Pv43246
3	30115972	2.124	30118095	2	Pv43247|Pv43248
3	30192517	11.523	30204039	3	Pv43257|Pv43258|Pv43260
3	30211741	2.172	30213912	2	Pv43261|Pv43262
3	30250426	1.626	30252051	2	Pv43271|Pv43272
3	30271677	1.761	30273437	2	Pv43276|Pv43277
3	30291491	1.258	30292748	2	Pv43284|Pv43285
3	30305684	29.011	30334694	3	Pv43293|Pv43294|Pv43295
3	30372984	2.571	30375554	2	Pv43309|Pv43310
3	30398007	2.519	30400525	2	Pv43315|Pv43316
3	30416398	2.034	30418431	2	Pv43321|Pv43322
3	30444542	11.494	30456035	5	Pv43327|Pv43328|Pv43329|Pv43330|Pv43332
3	30457057	1.966	30459022	2	Pv43333|Pv43334
3	30629938	4.518	30634455	2	Pv43384|Pv43385
3	30652710	6.091	30658800	2	Pv43389|Pv43390
3	30673819	9.588	30683406	2	Pv43394|Pv43395
3	30753627	2.188	30755814	2	Pv43412|Pv43413
3	30802937	1.868	30804804	3	Pv43423|Pv43424|Pv43425
3	30836334	2.466	30838799	2	Pv43435|Pv43436
3	30978202	2.695	30980896	3	Pv43476|Pv43477|Pv43478
3	30999856	7.481	31007336	3	Pv43487|Pv43488|Pv43489
3	31042364	3.668	31046031	3	Pv43496|Pv43497|Pv43498
3	31071651	12.634	31084284	3	Pv43503|Pv43504|Pv43505
3	31104838	4.834	31109671	2	Pv43511|Pv43512
3	31134018	1.481	31135498	2	Pv43521|Pv43522
3	31151340	2.774	31154113	2	Pv43525|Pv43526
3	31157354	5.604	31162957	2	Pv43528|Pv43529
3	31178901	7.206	31186106	3	Pv43533|Pv43535|Pv43536
3	31191836	6.427	31198262	2	Pv43539|Pv43541
3	31225363	3.006	31228368	2	Pv43553|Pv43554
3	31338937	13.097	31352033	2	Pv43579|Pv43580
3	31357997	0.967	31358963	2	Pv43582|Pv43583
3	31392129	7.717	31399845	3	Pv43593|Pv43594|Pv43595
3	31546442	1.829	31548270	2	Pv43615|Pv43616
3	31578566	10.938	31589503	2	Pv43619|Pv43621
3	31597977	2.732	31600708	2	Pv43623|Pv43624
3	31616885	3.378	31620262	2	Pv43627|Pv43628
3	31776666	39.882	31816547	5	Pv43664|Pv43665|Pv43667|Pv43669|Pv43671
3	31831263	10.237	31841499	2	Pv43674|Pv43676
3	31868815	13.102	31881916	3	Pv43682|Pv43684|Pv43685
3	31913105	0.945	31914049	2	Pv43689|Pv43690
3	31983791	4.184	31987974	3	Pv43713|Pv43714|Pv43715
3	31988387	8.029	31996415	2	Pv43716|Pv43717
3	32070298	5.552	32075849	2	Pv43743|Pv43744
3	32132370	5.868	32138237	2	Pv43758|Pv43759
3	32237205	3.297	32240501	2	Pv43784|Pv43786
3	32245756	17.1	32262855	3	Pv43788|Pv43789|Pv43791
3	32322658	11.342	32333999	2	Pv43809|Pv43811
3	32344252	7.44	32351691	2	Pv43813|Pv43815
3	32390239	2.971	32393209	3	Pv43823|Pv43824|Pv43825
3	32397977	4.898	32402874	2	Pv43826|Pv43827
3	32479727	21.193	32500919	3	Pv43847|Pv43849|Pv43850
3	32524211	1.191	32525401	2	Pv43858|Pv43859
3	32577479	2.632	32580110	2	Pv43873|Pv43875
3	32587090	9.206	32596295	3	Pv43877|Pv43878|Pv43880
3	32599558	8.811	32608368	3	Pv43881|Pv43883|Pv43884
3	32620190	1.98	32622169	2	Pv43887|Pv43888
3	32674141	12.546	32686686	5	Pv43900|Pv43901|Pv43903|Pv43904|Pv43905
3	32763129	9.563	32772691	2	Pv43930|Pv43931
3	32800596	12.062	32812657	2	Pv43942|Pv43943
3	32835965	0.775	32836739	2	Pv43951|Pv43952
3	32860329	4.495	32864823	2	Pv43960|Pv43961
3	32880565	7.209	32887773	3	Pv43967|Pv43968|Pv43970
3	32952728	0.77	32953497	2	Pv43982|Pv43983
3	32991469	10.065	33001533	4	Pv43994|Pv43995|Pv43996|Pv43997
3	33055078	5.88	33060957	3	Pv44011|Pv44012|Pv44014
3	33100462	3.713	33104174	2	Pv44020|Pv44021
3	33394081	16.904	33410984	3	Pv44086|Pv44087|Pv44088
3	33445644	2.798	33448441	3	Pv44093|Pv44094|Pv44095
3	33454132	3.048	33457179	2	Pv44099|Pv44100
3	33478657	4.298	33482954	2	Pv44105|Pv44106
3	33488206	8.179	33496384	3	Pv44108|Pv44109|Pv44110
3	33510706	0.711	33511416	2	Pv44116|Pv44117
3	33515822	6.697	33522518	2	Pv44119|Pv44120
3	33554219	4.239	33558457	2	Pv44130|Pv44131
3	33592810	0.551	33593360	2	Pv44137|Pv44138
3	33675625	3.057	33678681	2	Pv44155|Pv44156
3	33709053	9.72	33718772	3	Pv44168|Pv44169|Pv44170
3	33737522	1.077	33738598	2	Pv44174|Pv44175
3	33792141	7.334	33799474	2	Pv44183|Pv44185
3	33860075	2.699	33862773	2	Pv44190|Pv44191
3	33884154	3.067	33887220	2	Pv44195|Pv44196
3	33925775	11.215	33936989	3	Pv44204|Pv44205|Pv44206
3	33972105	6.024	33978128	2	Pv44215|Pv44216
3	34051108	2.823	34053930	2	Pv44237|Pv44238
3	34105763	4.179	34109941	3	Pv44252|Pv44253|Pv44254
3	34136035	1.637	34137671	2	Pv44263|Pv44264
3	34139097	4.257	34143353	3	Pv44265|Pv44266|Pv44267
3	34321982	4.892	34326873	2	Pv44290|Pv44291
3	34333075	2.579	34335653	2	Pv44297|Pv44298
3	34348767	9.271	34358037	2	Pv44303|Pv44304
3	34378954	8.561	34387514	3	Pv44312|Pv44313|Pv44314
3	34391710	3.654	34395363	3	Pv44316|Pv44317|Pv44318
3	34396755	1.24	34397994	2	Pv44319|Pv44320
3	34404754	1.288	34406041	2	Pv44321|Pv44322
3	34446580	8.534	34455113	2	Pv44331|Pv44332
3	34486070	12.587	34498656	3	Pv44340|Pv44341|Pv44342
3	34565210	28.394	34593603	3	Pv44359|Pv44360|Pv44362
3	34644398	1.516	34645913	2	Pv44382|Pv44383
3	34801213	10.99	34812202	2	Pv44413|Pv44414
3	34879007	1.139	34880145	2	Pv44429|Pv44430
3	34907496	5.5	34912995	2	Pv44437|Pv44438
3	34922210	0.884	34923093	2	Pv44443|Pv44444
3	35057892	7.97	35065861	3	Pv44469|Pv44471|Pv44472
3	35230352	15.124	35245475	3	Pv44509|Pv44511|Pv44512
3	35313379	3.747	35317125	2	Pv44535|Pv44536
3	35342060	10.009	35352068	2	Pv44543|Pv44544
3	35373663	3.794	35377456	3	Pv44550|Pv44551|Pv44552
3	35443084	14.805	35457888	5	Pv44567|Pv44568|Pv44569|Pv44570|Pv44571
3	35458349	6.74	35465088	2	Pv44572|Pv44573
3	35468020	4.161	35472180	2	Pv44575|Pv44576
3	35588727	0.781	35589507	2	Pv44609|Pv44610
3	35609404	4.832	35614235	2	Pv44618|Pv44619
3	35619990	8.008	35627997	2	Pv44623|Pv44624
3	35631976	6.627	35638602	2	Pv44625|Pv44626
3	35706575	8.733	35715307	3	Pv44644|Pv44645|Pv44646
3	35738898	1.658	35740555	2	Pv44656|Pv44657
3	35745951	11.292	35757242	2	Pv44658|Pv44659
3	35824189	7.426	35831614	2	Pv44667|Pv44668
3	35907708	6.477	35914184	3	Pv44682|Pv44683|Pv44684
3	36068327	7.816	36076142	3	Pv44726|Pv44727|Pv44728
3	36086664	6.529	36093192	2	Pv44733|Pv44734
3	36111248	3.08	36114327	2	Pv44738|Pv44739
3	36132886	12.527	36145412	3	Pv44745|Pv44746|Pv44747
3	36154446	0.635	36155080	2	Pv44751|Pv44752
3	36305469	1.437	36306905	2	Pv44791|Pv44792
3	36326268	0.982	36327249	2	Pv44794|Pv44795
3	36372071	7.938	36380008	2	Pv44806|Pv44807
3	36438191	0.83	36439020	2	Pv44818|Pv44819
3	36450890	8.514	36459403	2	Pv44821|Pv44822
3	36477194	3.223	36480416	2	Pv44826|Pv44827
3	36492072	22.165	36514236	6	Pv44832|Pv44833|Pv44834|Pv44835|Pv44837|Pv44838
3	36520303	4.456	36524758	2	Pv44839|Pv44840
3	36525992	4.106	36530097	5	Pv44841|Pv44842|Pv44843|Pv44844|Pv44845
3	36567365	9.041	36576405	2	Pv44859|Pv44860
3	36585690	15.139	36600828	6	Pv44861|Pv44862|Pv44864|Pv44865|Pv44867|Pv44868
3	36601841	2.702	36604542	2	Pv44869|Pv44870
3	36620271	14.251	36634521	2	Pv44875|Pv44877
3	36639746	2.943	36642688	2	Pv44880|Pv44881
3	36678424	3.751	36682174	2	Pv44889|Pv44890
3	36696951	6.413	36703363	4	Pv44894|Pv44895|Pv44896|Pv44897
3	36741467	4.994	36746460	3	Pv44912|Pv44913|Pv44914
3	36750601	10.301	36760901	3	Pv44915|Pv44916|Pv44918
3	36792861	14.62	36807480	2	Pv44925|Pv44927
3	36808467	0.89	36809356	2	Pv44928|Pv44929
3	36825692	1.265	36826956	2	Pv44931|Pv44932
3	36831625	14.652	36846276	2	Pv44933|Pv44935
3	36965605	5.969	36971573	2	Pv44978|Pv44979
3	36987168	3.408	36990575	2	Pv44983|Pv44984
3	37013866	2.428	37016293	2	Pv44993|Pv44994
3	37051774	13.554	37065327	5	Pv45004|Pv45005|Pv45006|Pv45007|Pv45008
3	37069499	5.749	37075247	2	Pv45010|Pv45011
3	37120408	9.142	37129549	2	Pv45022|Pv45023
3	37140068	7.284	37147351	2	Pv45026|Pv45027
3	37226722	18.34	37245061	2	Pv45044|Pv45045
3	37259968	10.968	37270935	2	Pv45046|Pv45047
3	37274564	27.238	37301801	5	Pv45050|Pv45051|Pv45052|Pv45053|Pv45054
3	37319112	10.019	37329130	2	Pv45059|Pv45060
3	37339048	8.18	37347227	3	Pv45062|Pv45064|Pv45065
3	37350501	4.556	37355056	3	Pv45067|Pv45068|Pv45069
3	37360290	9.046	37369335	3	Pv45071|Pv45072|Pv45074
3	37379933	35.985	37415917	8	Pv45077|Pv45078|Pv45079|Pv45080|Pv45081|Pv45082|Pv45083|Pv45084
3	37439947	0.618	37440564	2	Pv45088|Pv45089
3	37593677	0.424	37594100	2	Pv45124|Pv45125
3	37642672	12.647	37655318	3	Pv45132|Pv45133|Pv45134
3	37682963	6.516	37689478	3	Pv45141|Pv45142|Pv45143
3	37696007	7.038	37703044	2	Pv45145|Pv45146
3	37705055	17.754	37722808	2	Pv45147|Pv45148
3	37742029	1.269	37743297	2	Pv45152|Pv45153
3	37753665	0.987	37754651	2	Pv45156|Pv45157
3	37791985	4.043	37796027	2	Pv45167|Pv45168
3	37813428	7.627	37821054	2	Pv45171|Pv45173
3	37823215	4.873	37828087	3	Pv45174|Pv45175|Pv45176
3	37838079	4.075	37842153	2	Pv45177|Pv45178
3	37875730	0.281	37876010	2	Pv45187|Pv45188
3	37904105	6.619	37910723	3	Pv45195|Pv45196|Pv45197
3	37937502	6.537	37944038	2	Pv45203|Pv45204
3	37994819	10.288	38005106	2	Pv45217|Pv45218
3	38033290	4.92	38038209	2	Pv45226|Pv45227
3	38055406	1.966	38057371	2	Pv45229|Pv45230
3	38117595	2.381	38119975	2	Pv45245|Pv45246
3	38130694	22.807	38153500	3	Pv45248|Pv45249|Pv45250
3	38163532	1.624	38165155	3	Pv45253|Pv45254|Pv45255
3	38191643	3.349	38194991	2	Pv45265|Pv45266
3	38195334	32.275	38227608	6	Pv45267|Pv45268|Pv45269|Pv45270|Pv45271|Pv45272
3	38272532	2.764	38275295	2	Pv45278|Pv45279
3	38295462	2.365	38297826	2	Pv45284|Pv45285
3	38315843	4.349	38320191	2	Pv45292|Pv45294
3	38434872	10.884	38445755	2	Pv45322|Pv45323
3	38505774	2.789	38508562	2	Pv45338|Pv45339
3	38517538	2.779	38520316	2	Pv45341|Pv45342
3	38524596	6.263	38530858	2	Pv45344|Pv45345
3	38542937	3.845	38546781	2	Pv45349|Pv45350
3	38647665	3.638	38651302	2	Pv45375|Pv45376
3	38719926	2.954	38722879	2	Pv45393|Pv45394
3	38804670	8.175	38812844	3	Pv45416|Pv45417|Pv45418
3	38870654	4.934	38875587	2	Pv45433|Pv45434
3	38890849	0.386	38891234	2	Pv45436|Pv45437
3	38949208	1.862	38951069	2	Pv45455|Pv45456
3	38966230	13.03	38979259	2	Pv45460|Pv45461
3	39088190	1.568	39089757	2	Pv45487|Pv45488
3	39103288	3.013	39106300	3	Pv45492|Pv45493|Pv45494
3	39162770	9.097	39171866	2	Pv45514|Pv45515
3	39245651	13.376	39259026	5	Pv45534|Pv45535|Pv45536|Pv45537|Pv45538
3	39303240	1.357	39304596	2	Pv45555|Pv45556
3	39329779	8.322	39338100	2	Pv45566|Pv45567
3	39376072	2.89	39378961	2	Pv45576|Pv45577
3	39382203	1.962	39384164	2	Pv45578|Pv45579
3	39396024	1.931	39397954	2	Pv45584|Pv45585
3	39454282	2.669	39456950	2	Pv45600|Pv45601
3	39464871	6.931	39471801	2	Pv45604|Pv45605
3	39474369	1.097	39475465	2	Pv45606|Pv45607
3	39528195	12.99	39541184	4	Pv45614|Pv45615|Pv45616|Pv45617
3	39596897	3.7	39600596	3	Pv45629|Pv45630|Pv45631
3	39609038	16.006	39625043	4	Pv45635|Pv45636|Pv45637|Pv45638
3	39765919	1.164	39767082	2	Pv45651|Pv45652
3	39770776	7.192	39777967	4	Pv45654|Pv45655|Pv45657|Pv45658
3	39790528	0.894	39791421	2	Pv45663|Pv45664
3	39900187	1.044	39901230	2	Pv45682|Pv45683
3	40006878	0.189	40007066	2	Pv45713|Pv45714
3	40046310	2.94	40049249	2	Pv45723|Pv45724
3	40053432	25.972	40079403	4	Pv45725|Pv45726|Pv45727|Pv45728
3	40119609	1.057	40120665	2	Pv45733|Pv45734
3	40239914	1.735	40241648	2	Pv45760|Pv45761
3	40304141	12.408	40316548	6	Pv45772|Pv45773|Pv45774|Pv45775|Pv45776|Pv45777
3	40363118	6.325	40369442	3	Pv45790|Pv45792|Pv45793
3	40372442	3.244	40375685	2	Pv45795|Pv45796
3	40386568	2.88	40389447	3	Pv45800|Pv45801|Pv45802
3	40496994	18.877	40515870	4	Pv45831|Pv45832|Pv45833|Pv45834
3	40554798	13.245	40568042	2	Pv45841|Pv45843
3	40574938	1.28	40576217	2	Pv45846|Pv45847
3	40599093	2.447	40601539	3	Pv45855|Pv45856|Pv45857
3	40658848	5.303	40664150	2	Pv45868|Pv45869
3	40697317	20.923	40718239	3	Pv45876|Pv45877|Pv45879
3	40822449	1.33	40823778	2	Pv45903|Pv45904
3	40832649	4.161	40836809	2	Pv45911|Pv45912
3	40893081	18.064	40911144	4	Pv45924|Pv45925|Pv45926|Pv45927
3	40936136	3.017	40939152	2	Pv45939|Pv45940
3	41057411	9.41	41066820	2	Pv45968|Pv45969
3	41071890	1.93	41073819	3	Pv45971|Pv45972|Pv45973
3	41242516	3.247	41245762	3	Pv46007|Pv46008|Pv46009
3	41310755	0.525	41311279	2	Pv46020|Pv46021
3	41333553	3.606	41337158	3	Pv46024|Pv46025|Pv46026
3	41345412	16.8	41362211	5	Pv46029|Pv46030|Pv46031|Pv46032|Pv46033
3	41367603	4.609	41372211	2	Pv46034|Pv46035
3	41380992	1.009	41382000	2	Pv46039|Pv46040
3	41396230	2.94	41399169	2	Pv46047|Pv46048
3	41411352	7.396	41418747	2	Pv46052|Pv46053
3	41517683	16.483	41534165	3	Pv46076|Pv46077|Pv46078
3	41557253	2.282	41559534	2	Pv46084|Pv46085
3	41579061	33.504	41612564	7	Pv46090|Pv46091|Pv46092|Pv46094|Pv46095|Pv46096|Pv46097
3	41619957	0.427	41620383	2	Pv46101|Pv46102
3	41651246	15.715	41666960	3	Pv46111|Pv46112|Pv46113
3	41693866	23.865	41717730	3	Pv46118|Pv46119|Pv46120
3	41751845	4.287	41756131	2	Pv46129|Pv46130
3	41795470	5.124	41800593	2	Pv46137|Pv46138
3	41803512	0.901	41804412	2	Pv46139|Pv46140
3	41832964	5.962	41838925	2	Pv46147|Pv46148
3	41881254	1.823	41883076	2	Pv46158|Pv46159
3	41890731	9.812	41900542	3	Pv46160|Pv46161|Pv46162
3	41992654	7.107	41999760	3	Pv46184|Pv46185|Pv46186
3	42025505	8.11	42033614	2	Pv46191|Pv46192
3	42041485	4.41	42045894	2	Pv46193|Pv46194
3	42116472	13.272	42129743	3	Pv46214|Pv46216|Pv46217
3	42152629	2.769	42155397	2	Pv46224|Pv46225
3	42163055	1.861	42164915	2	Pv46227|Pv46228
3	42207654	14.416	42222069	3	Pv46244|Pv46245|Pv46247
3	42238022	5.989	42244010	3	Pv46252|Pv46253|Pv46254
3	42364220	18.552	42382771	5	Pv46279|Pv46281|Pv46282|Pv46284|Pv46285
3	42384472	2.522	42386993	2	Pv46286|Pv46287
3	42417233	0.972	42418204	2	Pv46296|Pv46297
3	42433193	3.012	42436204	2	Pv46302|Pv46304
3	42444528	24.821	42469348	3	Pv46305|Pv46307|Pv46308
3	42726829	4.632	42731460	2	Pv46382|Pv46383
3	42860558	6.588	42867145	4	Pv46397|Pv46398|Pv46399|Pv46401
3	42878217	1.122	42879338	2	Pv46405|Pv46406
3	42886929	2.965	42889893	2	Pv46408|Pv46409
3	42983634	12.143	42995776	2	Pv46428|Pv46429
3	43101602	4.147	43105748	2	Pv46458|Pv46460
3	43115449	5.3	43120748	3	Pv46462|Pv46463|Pv46464
3	43123775	6.457	43130231	3	Pv46466|Pv46467|Pv46469
3	43205644	3.182	43208825	2	Pv46482|Pv46483
3	43213144	3.253	43216396	2	Pv46486|Pv46487
3	43225435	11.91	43237344	2	Pv46490|Pv46492
3	43255443	1.124	43256566	2	Pv46497|Pv46498
3	43281460	9.414	43290873	2	Pv46500|Pv46501
3	43414008	4.669	43418676	2	Pv46540|Pv46541
3	43431840	7.035	43438874	2	Pv46544|Pv46545
3	43450407	1.144	43451550	2	Pv46550|Pv46551
3	43469280	4.42	43473699	2	Pv46555|Pv46556
3	43488292	5.716	43494007	3	Pv46562|Pv46563|Pv46564
3	43614560	17.149	43631708	3	Pv46594|Pv46595|Pv46597
3	43654770	1.82	43656589	2	Pv46603|Pv46604
3	43820878	0.805	43821682	2	Pv46625|Pv46626
3	43837984	0.989	43838972	2	Pv46629|Pv46630
3	43851174	15.81	43866983	2	Pv46635|Pv46636
3	43869863	7.502	43877364	2	Pv46638|Pv46639
3	43878647	17.932	43896578	3	Pv46640|Pv46641|Pv46642
3	43900395	3.762	43904156	2	Pv46644|Pv46645
3	43912845	0.687	43913531	2	Pv46649|Pv46650
3	43933917	13.716	43947632	3	Pv46657|Pv46658|Pv46659
3	43962994	1.499	43964492	3	Pv46664|Pv46665|Pv46666
3	43965088	6.544	43971631	3	Pv46667|Pv46668|Pv46669
3	43984588	54.182	44038769	10	Pv46672|Pv46673|Pv46674|Pv46675|Pv46676|Pv46677|Pv46678|Pv46679|Pv46680|Pv46681
3	44042504	6.431	44048934	4	Pv46683|Pv46684|Pv46685|Pv46686
3	44065409	1.914	44067322	2	Pv46692|Pv46693
3	44112624	3.898	44116521	2	Pv46710|Pv46711
3	44139498	2.187	44141684	2	Pv46715|Pv46716
3	44146190	13.506	44159695	2	Pv46718|Pv46719
3	44162066	39.102	44201167	4	Pv46720|Pv46721|Pv46722|Pv46723
3	44277052	1.194	44278245	2	Pv46742|Pv46743
3	44316920	8.485	44325404	3	Pv46753|Pv46754|Pv46755
3	44406038	21.64	44427677	5	Pv46769|Pv46770|Pv46771|Pv46772|Pv46773
3	44434954	1.42	44436373	2	Pv46775|Pv46776
3	44571592	10.759	44582350	2	Pv46796|Pv46797
3	44583987	0.358	44584344	2	Pv46798|Pv46799
3	44608778	0.452	44609229	2	Pv46806|Pv46807
3	44784255	10.238	44794492	2	Pv46828|Pv46830
3	44880952	8.928	44889879	3	Pv46854|Pv46856|Pv46857
3	44894475	1.997	44896471	2	Pv46859|Pv46860
3	44933481	8.56	44942040	3	Pv46869|Pv46870|Pv46871
3	45156501	3.462	45159962	2	Pv46913|Pv46914
3	45173657	15.41	45189066	4	Pv46919|Pv46921|Pv46922|Pv46923
3	45306338	18.04	45324377	3	Pv46945|Pv46947|Pv46949
3	45392269	0.873	45393141	2	Pv46979|Pv46980
3	45413831	8.89	45422720	3	Pv46983|Pv46984|Pv46985
3	45604086	1.915	45606000	2	Pv47027|Pv47028
3	45667155	11.54	45678694	3	Pv47048|Pv47049|Pv47050
3	45693874	7.021	45700894	3	Pv47059|Pv47060|Pv47061
3	45716144	1.368	45717511	2	Pv47068|Pv47069
3	45731857	6.267	45738123	4	Pv47072|Pv47074|Pv47075|Pv47076
3	45754015	1.414	45755428	2	Pv47078|Pv47079
3	45864773	5.27	45870042	2	Pv47107|Pv47108
3	45937802	9.611	45947412	2	Pv47126|Pv47127
3	46063276	2.652	46065927	2	Pv47146|Pv47147
3	46110765	14.768	46125532	5	Pv47156|Pv47157|Pv47158|Pv47159|Pv47160
3	46194517	5.311	46199827	2	Pv47182|Pv47183
3	46223039	5.736	46228774	3	Pv47188|Pv47189|Pv47191
3	46290074	7.836	46297909	3	Pv47205|Pv47206|Pv47207
3	46301160	2.805	46303964	2	Pv47208|Pv47209
3	46322997	0.675	46323671	2	Pv47219|Pv47220
3	46660170	4.236	46664405	3	Pv47285|Pv47286|Pv47287
3	46682339	9.526	46691864	2	Pv47295|Pv47297
3	46710449	18.436	46728884	3	Pv47300|Pv47301|Pv47302
3	46739196	6.102	46745297	3	Pv47307|Pv47308|Pv47309
3	46798540	8.922	46807461	2	Pv47320|Pv47322
3	46844702	7.16	46851861	4	Pv47330|Pv47332|Pv47333|Pv47334
3	46862186	8.532	46870717	2	Pv47336|Pv47337
3	46918879	4.943	46923821	2	Pv47343|Pv47344
3	46936973	9.395	46946367	2	Pv47348|Pv47349
3	47015685	2.953	47018637	2	Pv47368|Pv47369
3	47053514	3.309	47056822	2	Pv47380|Pv47381
3	47097540	3.241	47100780	2	Pv47389|Pv47390
3	47115230	1.298	47116527	2	Pv47397|Pv47398
3	47240078	3.193	47243270	2	Pv47438|Pv47439
3	47260438	7.193	47267630	5	Pv47444|Pv47445|Pv47446|Pv47447|Pv47448
3	47271989	2.434	47274422	2	Pv47449|Pv47450
3	47305964	2.681	47308644	3	Pv47457|Pv47458|Pv47459
3	47464691	4.887	47469577	2	Pv47495|Pv47496
3	47473841	9.811	47483651	3	Pv47498|Pv47500|Pv47501
3	47490739	6.04	47496778	3	Pv47502|Pv47503|Pv47504
3	47545725	2.176	47547900	2	Pv47516|Pv47517
3	47605457	1.104	47606560	2	Pv47530|Pv47531
3	47616936	1.672	47618607	2	Pv47535|Pv47536
3	47769016	2.665	47771680	2	Pv47571|Pv47572
3	47833806	6.015	47839820	3	Pv47590|Pv47591|Pv47592
3	47880675	3.303	47883977	2	Pv47607|Pv47608
3	47922245	1.246	47923490	2	Pv47622|Pv47623
3	48003134	1.594	48004727	2	Pv47640|Pv47641
3	48063642	4.556	48068197	2	Pv47655|Pv47656
3	48087543	9.661	48097203	2	Pv47661|Pv47663
3	48126956	10.801	48137756	3	Pv47669|Pv47671|Pv47672
3	48167819	1.247	48169065	2	Pv47680|Pv47681

## Sheet: Chr4
CHR	BP1	KB	BP2	NSNPS	SNPS
4	316751	3.141	319891	2	Pv47703|Pv47704
4	731684	11.372	743055	3	Pv47730|Pv47731|Pv47732
4	1437637	3.413	1441049	2	Pv47760|Pv47761
4	1499333	1.845	1501177	2	Pv47776|Pv47777
4	1600567	10.257	1610823	2	Pv47789|Pv47790
4	2006029	3.583	2009611	3	Pv47845|Pv47846|Pv47847
4	2118313	4.074	2122386	2	Pv47873|Pv47874
4	2428072	13.695	2441766	2	Pv47925|Pv47928
4	2583121	2.238	2585358	2	Pv47961|Pv47962
4	2614056	2.674	2616729	2	Pv47968|Pv47969
4	2617489	1.611	2619099	3	Pv47970|Pv47971|Pv47972
4	2728306	3.137	2731442	2	Pv48001|Pv48002
4	2737634	1.644	2739277	2	Pv48004|Pv48005
4	2745596	1.025	2746620	2	Pv48009|Pv48010
4	2751785	0.261	2752045	2	Pv48011|Pv48012
4	2821936	0.173	2822108	2	Pv48030|Pv48031
4	2850998	5.93	2856927	3	Pv48036|Pv48037|Pv48038
4	2863174	3.644	2866817	2	Pv48040|Pv48041
4	2889874	0.692	2890565	2	Pv48048|Pv48049
4	2951834	1.18	2953013	2	Pv48068|Pv48069
4	3039418	2.65	3042067	2	Pv48089|Pv48090
4	3124651	4.304	3128954	3	Pv48108|Pv48109|Pv48110
4	3171507	8.597	3180103	3	Pv48119|Pv48121|Pv48122
4	3222990	1.334	3224323	2	Pv48129|Pv48130
4	3263456	1.527	3264982	2	Pv48142|Pv48143
4	3273950	6.367	3280316	2	Pv48147|Pv48148
4	3396730	27.227	3423956	3	Pv48163|Pv48164|Pv48166
4	3487829	1.537	3489365	2	Pv48182|Pv48183
4	3711664	3.835	3715498	2	Pv48230|Pv48231
4	3779186	3.949	3783134	2	Pv48249|Pv48250
4	3788809	0.751	3789559	2	Pv48253|Pv48254
4	3800839	16.86	3817698	2	Pv48261|Pv48263
4	3855372	3.893	3859264	2	Pv48276|Pv48277
4	3876506	0.524	3877029	2	Pv48279|Pv48280
4	3885101	2.34	3887440	2	Pv48284|Pv48285
4	4089958	5.558	4095515	3	Pv48339|Pv48340|Pv48341
4	4114113	7.605	4121717	2	Pv48348|Pv48349
4	4150149	10.69	4160838	2	Pv48354|Pv48355
4	4162587	0.956	4163542	2	Pv48357|Pv48358
4	4181424	1.937	4183360	2	Pv48365|Pv48366
4	4197403	1.609	4199011	2	Pv48369|Pv48370
4	4272114	1.761	4273874	2	Pv48380|Pv48381
4	4276487	5.707	4282193	2	Pv48382|Pv48383
4	4292243	7.38	4299622	2	Pv48389|Pv48390
4	4358942	8.893	4367834	2	Pv48405|Pv48406
4	4368659	4.211	4372869	2	Pv48407|Pv48408
4	4463881	1.06	4464940	2	Pv48423|Pv48424
4	4473764	6.656	4480419	2	Pv48425|Pv48427
4	4542854	10.048	4552901	2	Pv48443|Pv48444
4	4576999	1.795	4578793	2	Pv48449|Pv48450
4	4640460	1.118	4641577	2	Pv48469|Pv48470
4	4643109	4.105	4647213	3	Pv48471|Pv48472|Pv48473
4	4653672	0.744	4654415	2	Pv48476|Pv48477
4	4701054	1.997	4703050	2	Pv48488|Pv48489
4	4809623	1.031	4810653	2	Pv48518|Pv48519
4	4895877	9.756	4905632	4	Pv48546|Pv48547|Pv48548|Pv48550
4	4924539	1.605	4926143	2	Pv48560|Pv48561
4	4932983	0.803	4933785	2	Pv48564|Pv48565
4	4963915	9.302	4973216	2	Pv48574|Pv48575
4	5251909	5.369	5257277	2	Pv48612|Pv48613
4	5641876	1.606	5643481	2	Pv48712|Pv48714
4	5743401	6.516	5749916	3	Pv48744|Pv48745|Pv48746
4	5784323	3.338	5787660	2	Pv48753|Pv48754
4	5858401	0.873	5859273	2	Pv48777|Pv48778
4	5947376	15.903	5963278	2	Pv48791|Pv48792
4	6120083	4.06	6124142	3	Pv48808|Pv48809|Pv48810
4	6128266	0.738	6129003	2	Pv48812|Pv48813
4	6247405	13.789	6261193	2	Pv48844|Pv48845
4	6415855	46.675	6462529	6	Pv48873|Pv48875|Pv48876|Pv48880|Pv48881|Pv48882
4	6472425	7.553	6479977	3	Pv48883|Pv48884|Pv48885
4	6530063	22.047	6552109	3	Pv48895|Pv48896|Pv48897
4	6566654	0.704	6567357	2	Pv48899|Pv48900
4	6606373	5.674	6612046	3	Pv48910|Pv48911|Pv48912
4	6635759	4.103	6639861	2	Pv48915|Pv48916
4	6648178	1.87	6650047	2	Pv48919|Pv48920
4	6662105	5.662	6667766	2	Pv48924|Pv48925
4	6718150	7.121	6725270	2	Pv48941|Pv48942
4	6745314	2.847	6748160	2	Pv48949|Pv48950
4	6857447	0.835	6858281	2	Pv48982|Pv48983
4	6888075	3.844	6891918	2	Pv48993|Pv48994
4	6915804	1.281	6917084	2	Pv49000|Pv49001
4	6946250	1.329	6947578	2	Pv49010|Pv49011
4	7005090	5.87	7010959	2	Pv49020|Pv49021
4	7053524	6.812	7060335	3	Pv49034|Pv49035|Pv49036
4	7065502	2.612	7068113	2	Pv49037|Pv49038
4	7126452	0.829	7127280	2	Pv49053|Pv49054
4	7484065	3.97	7488034	3	Pv49073|Pv49074|Pv49075
4	7568917	25.088	7594004	3	Pv49088|Pv49089|Pv49090
4	7599523	2.582	7602104	2	Pv49091|Pv49092
4	7659101	5.783	7664883	2	Pv49103|Pv49104
4	7753521	8.699	7762219	2	Pv49130|Pv49132
4	7831336	5.422	7836757	2	Pv49148|Pv49149
4	7969021	5.562	7974582	2	Pv49193|Pv49194
4	7979770	3.466	7983235	2	Pv49196|Pv49197
4	8024324	1.01	8025333	2	Pv49211|Pv49212
4	8083981	6.974	8090954	2	Pv49232|Pv49233
4	8099226	0.825	8100050	2	Pv49235|Pv49236
4	8103091	14.584	8117674	4	Pv49237|Pv49239|Pv49240|Pv49241
4	8123243	3.442	8126684	2	Pv49245|Pv49246
4	8130545	3.002	8133546	2	Pv49249|Pv49250
4	8190423	13.506	8203928	4	Pv49259|Pv49260|Pv49261|Pv49262
4	8210954	14.815	8225768	3	Pv49265|Pv49266|Pv49267
4	8249434	1.187	8250620	2	Pv49272|Pv49273
4	8267292	9.995	8277286	4	Pv49280|Pv49281|Pv49282|Pv49283
4	8311944	3.163	8315106	3	Pv49295|Pv49296|Pv49297
4	8355767	0.679	8356445	2	Pv49311|Pv49312
4	8361803	1.429	8363231	2	Pv49313|Pv49314
4	8372770	3.798	8376567	2	Pv49316|Pv49317
4	8402103	10.235	8412337	3	Pv49325|Pv49326|Pv49328
4	8423249	11.467	8434715	2	Pv49329|Pv49330
4	8470749	6.945	8477693	2	Pv49334|Pv49336
4	8528610	6.375	8534984	2	Pv49353|Pv49354
4	8545977	8.02	8553996	2	Pv49358|Pv49360
4	8590317	6.83	8597146	2	Pv49374|Pv49375
4	8656318	5.9	8662217	3	Pv49386|Pv49388|Pv49389
4	8685956	9.688	8695643	5	Pv49393|Pv49394|Pv49396|Pv49397|Pv49399
4	8718992	2.809	8721800	2	Pv49406|Pv49407
4	8723033	1.261	8724293	2	Pv49408|Pv49409
4	8726082	1.034	8727115	2	Pv49411|Pv49412
4	8743832	3.104	8746935	2	Pv49415|Pv49416
4	8845567	5.753	8851319	2	Pv49435|Pv49436
4	8985280	4.393	8989672	3	Pv49463|Pv49464|Pv49465
4	9018340	1.693	9020032	3	Pv49473|Pv49474|Pv49475
4	9143581	1.5	9145080	2	Pv49517|Pv49518
4	9157044	1.644	9158687	2	Pv49522|Pv49523
4	9175537	0.643	9176179	2	Pv49530|Pv49531
4	9202203	2.394	9204596	3	Pv49533|Pv49534|Pv49535
4	9211251	1.457	9212707	2	Pv49538|Pv49539
4	9252705	0.52	9253224	2	Pv49546|Pv49547
4	9293154	3.642	9296795	2	Pv49554|Pv49555
4	9325137	2.431	9327567	3	Pv49566|Pv49567|Pv49568
4	9347288	5.575	9352862	2	Pv49575|Pv49576
4	9354961	4.162	9359122	2	Pv49577|Pv49578
4	9404569	3.44	9408008	2	Pv49585|Pv49586
4	9415885	1.873	9417757	2	Pv49590|Pv49591
4	9442344	6.576	9448919	2	Pv49601|Pv49602
4	9461094	10.758	9471851	2	Pv49606|Pv49607
4	9493238	1.126	9494363	2	Pv49611|Pv49612
4	9545873	3.138	9549010	2	Pv49630|Pv49631
4	9582370	10.826	9593195	2	Pv49639|Pv49640
4	9597430	2.624	9600053	2	Pv49641|Pv49642
4	9615217	6.448	9621664	3	Pv49643|Pv49645|Pv49646
4	9783461	1.536	9784996	2	Pv49689|Pv49690
4	9836443	1.504	9837946	2	Pv49702|Pv49703
4	9869474	0.898	9870371	2	Pv49709|Pv49710
4	9895177	4.819	9899995	3	Pv49718|Pv49719|Pv49720
4	9947716	0.878	9948593	2	Pv49733|Pv49734
4	9971774	1.467	9973240	2	Pv49739|Pv49740
4	9976148	4.611	9980758	3	Pv49742|Pv49743|Pv49744
4	9992979	1.917	9994895	2	Pv49746|Pv49747
4	10016839	0.244	10017082	2	Pv49750|Pv49751
4	10018076	1.543	10019618	2	Pv49752|Pv49753
4	10034771	7.337	10042107	2	Pv49755|Pv49756
4	10095888	3.605	10099492	3	Pv49768|Pv49769|Pv49770
4	10117159	4.414	10121572	2	Pv49775|Pv49776
4	10126087	4.403	10130489	2	Pv49780|Pv49781
4	10272576	12.285	10284860	2	Pv49822|Pv49824
4	10290574	9.154	10299727	2	Pv49829|Pv49830
4	10352839	0.275	10353113	2	Pv49846|Pv49847
4	10375354	1.506	10376859	2	Pv49853|Pv49854
4	10579017	8.702	10587718	2	Pv49902|Pv49904
4	10708522	7.4	10715921	2	Pv49930|Pv49931
4	10775885	5.38	10781264	2	Pv49956|Pv49957
4	10804608	11.595	10816202	2	Pv49962|Pv49963
4	10934606	7.412	10942017	2	Pv49994|Pv49995
4	11018221	2.282	11020502	2	Pv50018|Pv50019
4	11087656	1.643	11089298	2	Pv50033|Pv50034
4	11211750	1.958	11213707	2	Pv50064|Pv50065
4	11239297	2.477	11241773	3	Pv50073|Pv50074|Pv50075
4	11277531	2.212	11279742	2	Pv50089|Pv50090
4	11323395	2.189	11325583	3	Pv50101|Pv50102|Pv50103
4	11332511	10.176	11342686	3	Pv50107|Pv50108|Pv50109
4	11367724	2.465	11370188	2	Pv50119|Pv50121
4	11427929	4.057	11431985	2	Pv50137|Pv50138
4	11669501	10.303	11679803	3	Pv50171|Pv50172|Pv50173
4	11817301	7.612	11824912	2	Pv50188|Pv50189
4	11986253	2.252	11988504	2	Pv50205|Pv50206
4	12147169	1.683	12148851	2	Pv50230|Pv50231
4	12187522	1.272	12188793	2	Pv50239|Pv50240
4	12240098	11.417	12251514	3	Pv50243|Pv50244|Pv50245
4	12432315	16.068	12448382	2	Pv50259|Pv50260
4	12529796	4.803	12534598	2	Pv50286|Pv50287
4	12548159	8.557	12556715	2	Pv50289|Pv50290
4	12692950	2.075	12695024	2	Pv50312|Pv50313
4	12708779	16.191	12724969	2	Pv50318|Pv50320
4	12770306	5.183	12775488	2	Pv50336|Pv50337
4	12807448	5.36	12812807	2	Pv50350|Pv50351
4	12856416	16.024	12872439	3	Pv50359|Pv50360|Pv50361
4	12905369	5.975	12911343	2	Pv50370|Pv50371
4	12920856	0.7	12921555	2	Pv50372|Pv50373
4	12944434	1.195	12945628	2	Pv50382|Pv50383
4	13000301	6.489	13006789	2	Pv50399|Pv50401
4	13121949	4.393	13126341	3	Pv50430|Pv50431|Pv50432
4	13132634	6.009	13138642	2	Pv50436|Pv50437
4	13149547	0.61	13150156	2	Pv50443|Pv50444
4	13272183	1.499	13273681	2	Pv50448|Pv50449
4	13292847	0.397	13293243	2	Pv50455|Pv50456
4	13402760	5.653	13408412	2	Pv50488|Pv50489
4	13410928	6.328	13417255	2	Pv50490|Pv50491
4	13458376	3.095	13461470	2	Pv50506|Pv50507
4	13503641	11.588	13515228	3	Pv50514|Pv50515|Pv50516
4	13676101	6.98	13683080	2	Pv50553|Pv50554
4	13762404	1.148	13763551	2	Pv50574|Pv50575
4	13790512	10.859	13801370	3	Pv50580|Pv50581|Pv50582
4	13867792	4.065	13871856	2	Pv50600|Pv50601
4	13881944	15	13896943	2	Pv50602|Pv50603
4	13945629	2.409	13948037	2	Pv50615|Pv50616
4	14041157	7.651	14048807	3	Pv50624|Pv50625|Pv50626
4	14173578	3.876	14177453	3	Pv50641|Pv50642|Pv50643
4	14372221	4.137	14376357	2	Pv50655|Pv50656
4	14797614	1.439	14799052	3	Pv50682|Pv50683|Pv50684
4	14807923	13.481	14821403	5	Pv50687|Pv50688|Pv50689|Pv50690|Pv50692
4	14867200	1.662	14868861	2	Pv50694|Pv50695
4	15170498	6.838	15177335	2	Pv50698|Pv50699
4	15201504	9.642	15211145	2	Pv50700|Pv50701
4	15397100	7.914	15405013	3	Pv50709|Pv50710|Pv50711
4	15601040	19.838	15620877	3	Pv50721|Pv50722|Pv50723
4	16061722	9.469	16071190	4	Pv50738|Pv50739|Pv50740|Pv50741
4	16110806	4.253	16115058	2	Pv50750|Pv50751
4	16137369	5.922	16143290	4	Pv50755|Pv50756|Pv50757|Pv50758
4	16149147	46.918	16196064	6	Pv50760|Pv50761|Pv50762|Pv50763|Pv50764|Pv50765
4	16320231	1.317	16321547	2	Pv50785|Pv50786
4	16322661	3.804	16326464	2	Pv50787|Pv50788
4	16595040	17.934	16612973	2	Pv50801|Pv50802
4	17309027	7.836	17316862	2	Pv50841|Pv50842
4	17538230	13.826	17552055	2	Pv50848|Pv50849
4	17686122	2.434	17688555	2	Pv50852|Pv50853
4	17750020	7.622	17757641	2	Pv50864|Pv50865
4	17764467	1.27	17765736	2	Pv50866|Pv50867
4	17831706	9.892	17841597	2	Pv50881|Pv50884
4	17859950	11.035	17870984	2	Pv50889|Pv50890
4	18037279	2.147	18039425	2	Pv50918|Pv50919
4	18041737	7.416	18049152	2	Pv50920|Pv50922
4	18084355	8.151	18092505	3	Pv50930|Pv50931|Pv50932
4	18109872	1.334	18111205	2	Pv50935|Pv50936
4	18143029	10.813	18153841	3	Pv50939|Pv50940|Pv50941
4	18154102	11.805	18165906	2	Pv50942|Pv50944
4	18208252	1.456	18209707	2	Pv50950|Pv50951
4	18265671	1.328	18266998	2	Pv50966|Pv50967
4	18311170	15.677	18326846	3	Pv50977|Pv50978|Pv50980
4	18332619	5.609	18338227	2	Pv50982|Pv50984
4	18369906	0.104	18370009	2	Pv50991|Pv50992
4	18394350	17.926	18412275	2	Pv50996|Pv50997
4	18471339	2.404	18473742	2	Pv51016|Pv51017
4	18522745	1.245	18523989	2	Pv51024|Pv51025
4	18622962	2.046	18625007	2	Pv51045|Pv51046
4	18677211	2.979	18680189	2	Pv51054|Pv51055
4	18694286	1.369	18695654	2	Pv51058|Pv51059
4	18721318	2.58	18723897	2	Pv51065|Pv51066
4	19028140	13.07	19041209	3	Pv51102|Pv51103|Pv51104
4	19439604	2.685	19442288	2	Pv51153|Pv51154
4	19554335	1.472	19555806	2	Pv51168|Pv51169
4	19627381	2.894	19630274	2	Pv51182|Pv51183
4	19670102	12.322	19682423	2	Pv51191|Pv51192
4	19733913	0.747	19734659	2	Pv51198|Pv51199
4	19906040	17.987	19924026	2	Pv51213|Pv51214
4	20306086	2.943	20309028	2	Pv51255|Pv51256
4	20508359	25.573	20533931	3	Pv51271|Pv51272|Pv51273
4	21073339	16.52	21089858	2	Pv51340|Pv51341
4	21222021	10.625	21232645	2	Pv51367|Pv51368
4	21360179	13.806	21373984	2	Pv51377|Pv51378
4	21392447	0.727	21393173	2	Pv51382|Pv51383
4	21433514	7.298	21440811	2	Pv51391|Pv51393
4	21577902	4.84	21582741	2	Pv51428|Pv51429
4	21602344	6.226	21608569	2	Pv51436|Pv51437
4	21677805	5.082	21682886	2	Pv51450|Pv51452
4	21716051	2.142	21718192	2	Pv51459|Pv51460
4	21812247	13.014	21825260	3	Pv51474|Pv51475|Pv51476
4	21857678	17.197	21874874	2	Pv51485|Pv51486
4	21952869	5.605	21958473	2	Pv51498|Pv51500
4	22635854	2.193	22638046	2	Pv51538|Pv51539
4	22706064	3.455	22709518	2	Pv51553|Pv51554
4	22902825	10.994	22913818	3	Pv51576|Pv51577|Pv51579
4	22929649	4.369	22934017	2	Pv51581|Pv51582
4	22951970	0.129	22952098	2	Pv51586|Pv51587
4	23054483	6.316	23060798	2	Pv51597|Pv51598
4	23513133	4.091	23517223	2	Pv51656|Pv51657
4	23699353	4.186	23703538	3	Pv51676|Pv51677|Pv51678
4	23773221	10.569	23783789	5	Pv51683|Pv51684|Pv51685|Pv51686|Pv51687
4	23787167	1.079	23788245	2	Pv51690|Pv51691
4	23818888	7.925	23826812	2	Pv51698|Pv51699
4	23847136	7.799	23854934	4	Pv51705|Pv51706|Pv51707|Pv51708
4	23887584	6.061	23893644	2	Pv51712|Pv51713
4	23998969	18.841	24017809	2	Pv51723|Pv51725
4	24087391	64.17	24151560	6	Pv51741|Pv51742|Pv51743|Pv51744|Pv51745|Pv51746
4	24362908	4.799	24367706	2	Pv51778|Pv51779
4	24375929	0.214	24376142	2	Pv51783|Pv51784
4	24491371	3.216	24494586	2	Pv51816|Pv51817
4	24559246	3.724	24562969	2	Pv51837|Pv51838
4	24604630	0.674	24605303	2	Pv51853|Pv51854
4	24709753	82.227	24791979	4	Pv51880|Pv51881|Pv51882|Pv51884
4	24813169	10.401	24823569	2	Pv51888|Pv51889
4	24824032	2.237	24826268	2	Pv51890|Pv51892
4	25252863	0.428	25253290	2	Pv51952|Pv51953
4	25277203	4.989	25282191	4	Pv51957|Pv51958|Pv51959|Pv51960
4	25319864	8.527	25328390	2	Pv51971|Pv51972
4	25454993	2.571	25457563	2	Pv51999|Pv52000
4	25472814	2.21	25475023	2	Pv52002|Pv52003
4	25486812	3.146	25489957	2	Pv52007|Pv52009
4	25502910	11.326	25514235	2	Pv52012|Pv52014
4	25546189	2.841	25549029	3	Pv52020|Pv52021|Pv52022
4	25599964	1.986	25601949	2	Pv52037|Pv52038
4	25688792	0.224	25689015	2	Pv52056|Pv52057
4	25715948	3.929	25719876	2	Pv52063|Pv52064
4	25852462	2.13	25854591	2	Pv52087|Pv52089
4	25875484	6.75	25882233	2	Pv52094|Pv52095
4	25903440	1.694	25905133	3	Pv52099|Pv52100|Pv52101
4	25908425	11.472	25919896	2	Pv52102|Pv52103
4	25996700	13.809	26010508	2	Pv52113|Pv52114
4	26040608	4.478	26045085	2	Pv52116|Pv52117
4	26119707	6.101	26125807	3	Pv52136|Pv52137|Pv52138
4	26156150	4.072	26160221	2	Pv52142|Pv52144
4	26228870	9.302	26238171	2	Pv52154|Pv52156
4	26376751	0.254	26377004	2	Pv52177|Pv52178
4	26496901	1.799	26498699	2	Pv52196|Pv52197
4	26513023	6.143	26519165	2	Pv52200|Pv52201
4	26553654	11.098	26564751	3	Pv52204|Pv52205|Pv52206
4	26620547	0.905	26621451	2	Pv52215|Pv52216
4	26755605	1.119	26756723	2	Pv52230|Pv52231
4	26876983	0.23	26877212	2	Pv52253|Pv52254
4	26881615	1.434	26883048	2	Pv52256|Pv52257
4	26972079	16.028	26988106	5	Pv52269|Pv52270|Pv52271|Pv52272|Pv52273
4	27083633	6.786	27090418	2	Pv52292|Pv52293
4	27097550	0.885	27098434	2	Pv52295|Pv52296
4	27110619	8.481	27119099	2	Pv52298|Pv52299
4	27158611	14.661	27173271	5	Pv52305|Pv52306|Pv52307|Pv52308|Pv52310
4	27187105	1.825	27188929	2	Pv52315|Pv52316
4	27196900	0.144	27197043	2	Pv52317|Pv52318
4	27346127	8.923	27355049	2	Pv52337|Pv52338
4	27375552	4.248	27379799	2	Pv52339|Pv52340
4	27434149	32.678	27466826	6	Pv52350|Pv52351|Pv52352|Pv52353|Pv52354|Pv52355
4	27518491	11.897	27530387	5	Pv52368|Pv52369|Pv52370|Pv52371|Pv52372
4	27651093	2.773	27653865	2	Pv52398|Pv52399
4	27856055	52.364	27908418	5	Pv52435|Pv52436|Pv52438|Pv52439|Pv52441
4	27918954	0.143	27919096	2	Pv52443|Pv52444
4	27928356	2.42	27930775	2	Pv52446|Pv52447
4	27979149	7.461	27986609	2	Pv52461|Pv52462
4	28022111	13.014	28035124	2	Pv52471|Pv52472
4	28218519	5.034	28223552	2	Pv52504|Pv52505
4	28243171	1.243	28244413	2	Pv52510|Pv52511
4	28288674	4.85	28293523	3	Pv52520|Pv52522|Pv52523
4	28315282	0.954	28316235	2	Pv52528|Pv52529
4	28353778	8.005	28361782	2	Pv52536|Pv52537
4	28493551	3.087	28496637	2	Pv52562|Pv52564
4	28547117	5.317	28552433	2	Pv52575|Pv52576
4	28586990	25.751	28612740	5	Pv52582|Pv52584|Pv52585|Pv52586|Pv52587
4	28651826	13.844	28665669	3	Pv52593|Pv52595|Pv52596
4	28751823	0.623	28752445	2	Pv52614|Pv52615
4	28761659	8.268	28769926	3	Pv52616|Pv52617|Pv52618
4	28789924	4.113	28794036	3	Pv52624|Pv52625|Pv52626
4	28818718	0.635	28819352	2	Pv52632|Pv52633
4	28834525	1.902	28836426	2	Pv52635|Pv52636
4	28840118	1.08	28841197	2	Pv52638|Pv52639
4	28858474	5.162	28863635	2	Pv52641|Pv52642
4	28881520	14.57	28896089	3	Pv52644|Pv52645|Pv52646
4	29171742	46.883	29218624	6	Pv52684|Pv52686|Pv52687|Pv52689|Pv52691|Pv52692
4	29283881	2.111	29285991	2	Pv52703|Pv52704
4	29326917	10.821	29337737	3	Pv52709|Pv52710|Pv52711
4	29339431	5.481	29344911	3	Pv52712|Pv52713|Pv52714
4	29415848	20.075	29435922	5	Pv52728|Pv52729|Pv52731|Pv52733|Pv52734
4	29620956	0.554	29621509	2	Pv52756|Pv52757
4	29653179	1.396	29654574	2	Pv52760|Pv52761
4	29709239	14.696	29723934	2	Pv52768|Pv52769
4	29735082	13.401	29748482	2	Pv52772|Pv52773
4	29769953	65.737	29835689	5	Pv52776|Pv52778|Pv52779|Pv52780|Pv52783
4	29845187	2.136	29847322	2	Pv52784|Pv52785
4	29862863	5.446	29868308	2	Pv52788|Pv52789
4	29872199	3.478	29875676	2	Pv52791|Pv52792
4	30070021	3.517	30073537	2	Pv52822|Pv52823
4	30089270	5.26	30094529	2	Pv52829|Pv52830
4	30321220	2.661	30323880	2	Pv52858|Pv52859
4	30334350	6.42	30340769	3	Pv52862|Pv52863|Pv52864
4	30356652	4.173	30360824	2	Pv52865|Pv52866
4	30411287	6.119	30417405	2	Pv52873|Pv52875
4	30566862	1.749	30568610	2	Pv52904|Pv52905
4	30646948	20.783	30667730	3	Pv52921|Pv52922|Pv52923
4	30763787	3.931	30767717	3	Pv52945|Pv52946|Pv52947
4	30900569	13.701	30914269	3	Pv52967|Pv52968|Pv52969
4	30921675	2.566	30924240	2	Pv52972|Pv52973
4	31062741	6.683	31069423	2	Pv52997|Pv52999
4	31081386	1.265	31082650	2	Pv53002|Pv53003
4	31153546	10.474	31164019	4	Pv53014|Pv53015|Pv53016|Pv53017
4	31424262	2.694	31426955	2	Pv53053|Pv53054
4	31565830	6.209	31572038	2	Pv53078|Pv53079
4	31706232	15.562	31721793	2	Pv53100|Pv53101
4	31739824	3.63	31743453	2	Pv53105|Pv53106
4	31871112	10.075	31881186	2	Pv53110|Pv53111
4	31901528	7.064	31908591	2	Pv53112|Pv53113
4	32031857	13.388	32045244	2	Pv53127|Pv53128
4	32398549	4.064	32402612	3	Pv53177|Pv53178|Pv53179
4	32437534	0.863	32438396	2	Pv53188|Pv53189
4	32461450	1.574	32463023	2	Pv53198|Pv53199
4	32510183	5.128	32515310	2	Pv53207|Pv53208
4	32639440	7.488	32646927	2	Pv53225|Pv53227
4	32663886	7.894	32671779	3	Pv53231|Pv53233|Pv53234
4	32672918	1.073	32673990	2	Pv53235|Pv53236
4	32678875	8.164	32687038	2	Pv53238|Pv53239
4	32728469	1.515	32729983	2	Pv53256|Pv53257
4	32754082	7.381	32761462	2	Pv53263|Pv53264
4	32832785	1.162	32833946	2	Pv53275|Pv53276
4	32919850	0.452	32920301	2	Pv53299|Pv53300
4	32927806	3.831	32931636	2	Pv53302|Pv53303
4	32932938	7.706	32940643	3	Pv53304|Pv53305|Pv53306
4	32969020	2.915	32971934	2	Pv53315|Pv53316
4	33053027	1.411	33054437	2	Pv53328|Pv53329
4	33127681	0.592	33128272	2	Pv53351|Pv53352
4	33165752	1.458	33167209	2	Pv53360|Pv53361
4	33211563	10.007	33221569	3	Pv53372|Pv53373|Pv53374
4	33242683	3.953	33246635	2	Pv53377|Pv53378
4	33269628	2.915	33272542	3	Pv53384|Pv53385|Pv53386
4	33279670	1.92	33281589	2	Pv53388|Pv53389
4	33672987	5.024	33678010	2	Pv53466|Pv53467
4	33722086	4.832	33726917	2	Pv53475|Pv53476
4	33773126	4.664	33777789	2	Pv53486|Pv53487
4	33834642	1.09	33835731	2	Pv53496|Pv53497
4	33899975	18.586	33918560	2	Pv53508|Pv53509
4	34027144	4.417	34031560	2	Pv53515|Pv53516
4	34052521	12.173	34064693	2	Pv53522|Pv53523
4	34079382	3.497	34082878	2	Pv53525|Pv53526
4	34197724	2.691	34200414	3	Pv53544|Pv53545|Pv53546
4	34225773	6.029	34231801	2	Pv53553|Pv53554
4	34236338	2.43	34238767	3	Pv53555|Pv53556|Pv53557
4	34248583	6.274	34254856	2	Pv53559|Pv53560
4	34469887	11.55	34481436	3	Pv53611|Pv53612|Pv53614
4	34604317	4.219	34608535	2	Pv53633|Pv53634
4	34651352	2.492	34653843	2	Pv53646|Pv53647
4	34683098	3.375	34686472	3	Pv53651|Pv53652|Pv53653
4	34691688	0.958	34692645	2	Pv53656|Pv53657
4	34830541	1.626	34832166	2	Pv53682|Pv53683
4	34946121	2.745	34948865	2	Pv53697|Pv53698
4	35174958	18.091	35193048	2	Pv53719|Pv53720
4	35991897	1.905	35993801	2	Pv53766|Pv53767
4	36111800	8.183	36119982	2	Pv53773|Pv53774
4	36183735	0.274	36184008	2	Pv53776|Pv53777
4	36207755	0.723	36208477	2	Pv53787|Pv53788
4	36948294	16.79	36965083	2	Pv53848|Pv53850
4	37275171	14.668	37289838	2	Pv53864|Pv53866
4	37425467	1.885	37427351	2	Pv53878|Pv53879
4	38394606	7.048	38401653	2	Pv53919|Pv53920
4	38430395	2.413	38432807	3	Pv53927|Pv53928|Pv53929
4	38507271	3.652	38510922	2	Pv53947|Pv53948
4	38524219	2.366	38526584	2	Pv53952|Pv53953
4	38537412	1.5	38538911	2	Pv53958|Pv53959
4	38568441	8.536	38576976	2	Pv53973|Pv53974
4	38615600	3.655	38619254	3	Pv53983|Pv53984|Pv53985
4	38661139	5.918	38667056	2	Pv53995|Pv53996
4	38728849	8.116	38736964	5	Pv54015|Pv54016|Pv54017|Pv54018|Pv54019
4	38762087	1.102	38763188	2	Pv54025|Pv54026
4	38774534	10.527	38785060	3	Pv54030|Pv54031|Pv54032
4	38793628	0.625	38794252	2	Pv54036|Pv54037
4	38804734	6.284	38811017	2	Pv54040|Pv54042
4	38821016	6.018	38827033	2	Pv54045|Pv54047
4	38841798	11.398	38853195	2	Pv54050|Pv54051
4	38860819	1.768	38862586	2	Pv54052|Pv54053
4	38870240	3.12	38873359	2	Pv54057|Pv54058
4	38875063	1.994	38877056	3	Pv54059|Pv54060|Pv54061
4	38911568	7.408	38918975	2	Pv54072|Pv54074
4	38934300	5.593	38939892	3	Pv54078|Pv54079|Pv54080
4	38953840	4.785	38958624	2	Pv54084|Pv54085
4	39200093	11.747	39211839	2	Pv54152|Pv54153
4	39257245	6.355	39263599	2	Pv54170|Pv54171
4	39325305	11.405	39336709	3	Pv54193|Pv54194|Pv54195
4	39369322	12.723	39382044	2	Pv54206|Pv54207
4	39425979	1.959	39427937	2	Pv54217|Pv54218
4	39434096	2.542	39436637	2	Pv54221|Pv54222
4	39445811	1.745	39447555	2	Pv54226|Pv54227
4	39493350	3.345	39496694	2	Pv54240|Pv54241
4	39500423	6.853	39507275	2	Pv54243|Pv54244
4	39561699	9.505	39571203	3	Pv54260|Pv54262|Pv54263
4	39580823	0.476	39581298	2	Pv54266|Pv54267
4	39706178	4.217	39710394	2	Pv54287|Pv54288
4	39752392	3.706	39756097	3	Pv54297|Pv54299|Pv54300
4	39785183	11.7	39796882	2	Pv54312|Pv54315
4	39851266	5.351	39856616	4	Pv54328|Pv54329|Pv54330|Pv54331
4	39864332	10.123	39874454	2	Pv54334|Pv54336
4	39895476	1.758	39897233	2	Pv54340|Pv54341
4	39936848	9.132	39945979	3	Pv54355|Pv54356|Pv54357
4	39985052	14.104	39999155	3	Pv54358|Pv54359|Pv54360
4	40067263	3.503	40070765	2	Pv54377|Pv54378
4	40074733	5.27	40080002	3	Pv54381|Pv54382|Pv54383
4	40125072	19.417	40144488	3	Pv54393|Pv54395|Pv54396
4	40158683	3.476	40162158	2	Pv54401|Pv54403
4	40186921	5.914	40192834	3	Pv54409|Pv54410|Pv54411
4	40232940	1.94	40234879	2	Pv54424|Pv54425
4	40238139	15.831	40253969	4	Pv54428|Pv54429|Pv54431|Pv54432
4	40298226	1.278	40299503	2	Pv54441|Pv54442
4	40312820	1.257	40314076	2	Pv54447|Pv54449
4	40372870	6.532	40379401	2	Pv54467|Pv54469
4	40423644	6.007	40429650	3	Pv54484|Pv54486|Pv54487
4	40450588	11.302	40461889	4	Pv54494|Pv54495|Pv54496|Pv54497
4	40520936	8.499	40529434	2	Pv54510|Pv54511
4	40607570	9.732	40617301	3	Pv54537|Pv54539|Pv54540
4	40622211	8.365	40630575	3	Pv54544|Pv54545|Pv54546
4	40724098	2.86	40726957	2	Pv54555|Pv54556
4	40753480	19.641	40773120	3	Pv54560|Pv54561|Pv54563
4	40836681	0.643	40837323	2	Pv54574|Pv54575
4	40855149	2.291	40857439	2	Pv54580|Pv54581
4	40859870	0.883	40860752	2	Pv54582|Pv54583
4	40880906	0.98	40881885	2	Pv54587|Pv54588
4	40908250	13.198	40921447	3	Pv54594|Pv54596|Pv54597
4	40937629	0.57	40938198	2	Pv54602|Pv54603
4	41001181	10.642	41011822	2	Pv54626|Pv54627
4	41082126	25.05	41107175	7	Pv54641|Pv54642|Pv54643|Pv54644|Pv54645|Pv54646|Pv54647

## Sheet: Chr5
CHR	BP1	KB	BP2	NSNPS	SNPS
5	80810	1.377	82186	2	Pv54673|Pv54674
5	83911	6.668	90578	3	Pv54675|Pv54676|Pv54677
5	120239	1.396	121634	2	Pv54684|Pv54685
5	128638	1.951	130588	2	Pv54687|Pv54688
5	161406	4.418	165823	2	Pv54696|Pv54697
5	214348	4.411	218758	2	Pv54709|Pv54710
5	231677	1.348	233024	2	Pv54713|Pv54714
5	258571	4.941	263511	3	Pv54720|Pv54721|Pv54722
5	282977	2.695	285671	2	Pv54728|Pv54729
5	347873	21.38	369252	3	Pv54746|Pv54747|Pv54748
5	400724	2.435	403158	2	Pv54753|Pv54754
5	536463	2.258	538720	2	Pv54781|Pv54782
5	723110	7.757	730866	3	Pv54800|Pv54801|Pv54802
5	749993	7.993	757985	2	Pv54807|Pv54808
5	765434	8.4	773833	2	Pv54812|Pv54813
5	777329	1.609	778937	2	Pv54816|Pv54817
5	903735	2.041	905775	2	Pv54828|Pv54829
5	947943	2.676	950618	3	Pv54840|Pv54841|Pv54842
5	979838	0.695	980532	2	Pv54847|Pv54848
5	1040798	0.925	1041722	2	Pv54867|Pv54868
5	1158857	4.811	1163667	3	Pv54884|Pv54885|Pv54887
5	1182384	5.452	1187835	2	Pv54893|Pv54894
5	1431425	8.353	1439777	2	Pv54946|Pv54947
5	1596739	4.696	1601434	2	Pv54981|Pv54982
5	1617478	7.3	1624777	3	Pv54988|Pv54989|Pv54990
5	1678025	2.039	1680063	2	Pv54999|Pv55000
5	1702777	3.862	1706638	3	Pv55006|Pv55007|Pv55008
5	1713575	12.812	1726386	2	Pv55011|Pv55012
5	1737587	6.902	1744488	2	Pv55013|Pv55014
5	1783787	1.138	1784924	2	Pv55015|Pv55016
5	2057705	5.077	2062781	2	Pv55042|Pv55043
5	2071848	0.851	2072698	2	Pv55045|Pv55046
5	2092517	6.321	2098837	2	Pv55053|Pv55054
5	2109236	4.056	2113291	2	Pv55058|Pv55059
5	2139884	2.782	2142665	2	Pv55066|Pv55067
5	2188310	5.442	2193751	3	Pv55080|Pv55081|Pv55082
5	2224137	1.985	2226121	2	Pv55093|Pv55094
5	2240001	1.447	2241447	2	Pv55102|Pv55103
5	2244229	6.894	2251122	2	Pv55105|Pv55106
5	2264008	10.092	2274099	2	Pv55110|Pv55111
5	2283106	18.196	2301301	6	Pv55113|Pv55114|Pv55115|Pv55116|Pv55117|Pv55118
5	2322232	7.83	2330061	2	Pv55126|Pv55128
5	2371818	6.766	2378583	2	Pv55138|Pv55139
5	2455960	21.024	2476983	5	Pv55158|Pv55159|Pv55160|Pv55161|Pv55162
5	2530427	9.29	2539716	2	Pv55171|Pv55173
5	2669901	0.375	2670275	2	Pv55194|Pv55195
5	2748699	1.689	2750387	2	Pv55208|Pv55209
5	2757354	10.386	2767739	3	Pv55212|Pv55213|Pv55215
5	2831131	8.253	2839383	2	Pv55232|Pv55233
5	2965539	9.86	2975398	3	Pv55264|Pv55265|Pv55266
5	3012505	18.549	3031053	3	Pv55278|Pv55279|Pv55280
5	3055648	0.751	3056398	2	Pv55287|Pv55288
5	3096277	1.145	3097421	2	Pv55302|Pv55303
5	3104349	14.39	3118738	3	Pv55305|Pv55306|Pv55307
5	3175863	1.926	3177788	2	Pv55323|Pv55324
5	3179739	0.507	3180245	2	Pv55325|Pv55326
5	3183461	7.507	3190967	2	Pv55328|Pv55329
5	3230641	5.577	3236217	2	Pv55341|Pv55342
5	3286960	3.604	3290563	2	Pv55355|Pv55356
5	3311860	3.954	3315813	2	Pv55362|Pv55363
5	3340675	8.273	3348947	2	Pv55370|Pv55371
5	3493616	3.4	3497015	2	Pv55397|Pv55398
5	3529768	0.784	3530551	2	Pv55404|Pv55405
5	3533283	1.282	3534564	2	Pv55408|Pv55409
5	3543814	2.542	3546355	3	Pv55412|Pv55413|Pv55414
5	3557858	9.683	3567540	3	Pv55418|Pv55419|Pv55420
5	3577371	1.319	3578689	2	Pv55423|Pv55424
5	3738324	1.61	3739933	2	Pv55453|Pv55454
5	3802695	91.47	3894164	4	Pv55464|Pv55465|Pv55466|Pv55468
5	3906114	10.398	3916511	2	Pv55471|Pv55472
5	4019557	29.115	4048671	3	Pv55493|Pv55495|Pv55496
5	4085218	5.469	4090686	2	Pv55506|Pv55507
5	4098372	3.901	4102272	3	Pv55512|Pv55513|Pv55514
5	4119546	7.133	4126678	3	Pv55520|Pv55521|Pv55522
5	4177155	7.86	4185014	3	Pv55538|Pv55539|Pv55540
5	4196897	0.653	4197549	2	Pv55545|Pv55546
5	4235909	3.22	4239128	2	Pv55552|Pv55554
5	4299905	10.538	4310442	3	Pv55563|Pv55564|Pv55565
5	4311728	3.956	4315683	2	Pv55566|Pv55567
5	4324748	7.756	4332503	2	Pv55570|Pv55572
5	4401745	3.073	4404817	2	Pv55581|Pv55582
5	4410643	3.04	4413682	2	Pv55584|Pv55585
5	4492698	3.792	4496489	3	Pv55601|Pv55602|Pv55603
5	4511774	2.541	4514314	3	Pv55610|Pv55611|Pv55612
5	4572102	3.351	4575452	2	Pv55623|Pv55624
5	4687430	18.366	4705795	2	Pv55650|Pv55651
5	4724974	1.76	4726733	2	Pv55657|Pv55658
5	4736135	5.643	4741777	3	Pv55662|Pv55663|Pv55665
5	4753629	1.277	4754905	2	Pv55669|Pv55670
5	4815113	7.459	4822571	2	Pv55690|Pv55691
5	4832977	5.092	4838068	2	Pv55695|Pv55696
5	4881988	6.049	4888036	2	Pv55706|Pv55708
5	4893153	6.287	4899439	2	Pv55709|Pv55710
5	4951561	13.58	4965140	2	Pv55722|Pv55724
5	5008622	7.841	5016462	2	Pv55730|Pv55731
5	5024526	6.893	5031418	3	Pv55733|Pv55734|Pv55735
5	5321078	4.762	5325839	3	Pv55774|Pv55776|Pv55777
5	5338356	10.068	5348423	3	Pv55779|Pv55780|Pv55781
5	5385170	1.677	5386846	2	Pv55788|Pv55789
5	5403127	2.381	5405507	2	Pv55793|Pv55794
5	5497313	2.123	5499435	2	Pv55821|Pv55822
5	5560855	2.664	5563518	2	Pv55835|Pv55836
5	5602866	9.159	5612024	3	Pv55847|Pv55848|Pv55850
5	5640522	7.437	5647958	2	Pv55861|Pv55863
5	5650433	2.486	5652918	3	Pv55864|Pv55865|Pv55866
5	5698396	19.621	5718016	3	Pv55878|Pv55879|Pv55880
5	5746380	1.423	5747802	2	Pv55889|Pv55890
5	5768104	2.645	5770748	2	Pv55898|Pv55899
5	5921369	3.402	5924770	2	Pv55950|Pv55951
5	6002800	1.137	6003936	2	Pv55967|Pv55968
5	6029496	17.141	6046636	3	Pv55973|Pv55975|Pv55976
5	6059598	4.804	6064401	2	Pv55979|Pv55980
5	6068314	4.611	6072924	3	Pv55981|Pv55982|Pv55983
5	6073295	17.284	6090578	5	Pv55984|Pv55985|Pv55986|Pv55987|Pv55989
5	6594529	2.018	6596546	2	Pv56011|Pv56012
5	6636905	3.133	6640037	2	Pv56028|Pv56029
5	6649568	19.82	6669387	2	Pv56032|Pv56034
5	6692734	4.763	6697496	2	Pv56042|Pv56043
5	6750046	4.442	6754487	2	Pv56064|Pv56065
5	6762877	1.731	6764607	2	Pv56070|Pv56071
5	6769885	1.306	6771190	3	Pv56072|Pv56073|Pv56074
5	6783237	5.924	6789160	2	Pv56078|Pv56080
5	6834945	14.693	6849637	2	Pv56091|Pv56092
5	6860046	1.824	6861869	2	Pv56093|Pv56094
5	6948473	2.285	6950757	2	Pv56102|Pv56103
5	6955755	2.612	6958366	2	Pv56105|Pv56106
5	6982965	1.492	6984456	2	Pv56111|Pv56112
5	7060514	10.577	7071090	3	Pv56134|Pv56136|Pv56137
5	7096525	2.95	7099474	2	Pv56146|Pv56147
5	7123106	2.498	7125603	3	Pv56156|Pv56157|Pv56158
5	7184484	7.474	7191957	3	Pv56178|Pv56179|Pv56180
5	7253125	22.764	7275888	6	Pv56198|Pv56199|Pv56200|Pv56201|Pv56202|Pv56203
5	7352321	3.074	7355394	2	Pv56217|Pv56218
5	7366578	1.15	7367727	2	Pv56221|Pv56222
5	7371021	2.872	7373892	2	Pv56224|Pv56225
5	7488629	9.396	7498024	2	Pv56252|Pv56253
5	7499830	7.985	7507814	2	Pv56254|Pv56255
5	7555703	1.748	7557450	2	Pv56266|Pv56267
5	7589930	1.068	7590997	2	Pv56273|Pv56274
5	7603464	2.302	7605765	2	Pv56282|Pv56283
5	7792736	1.671	7794406	2	Pv56333|Pv56334
5	7800551	4.681	7805231	2	Pv56336|Pv56337
5	7927682	1.407	7929088	2	Pv56372|Pv56373
5	7958275	4.836	7963110	2	Pv56382|Pv56383
5	7993171	3.4	7996570	2	Pv56395|Pv56396
5	8029870	1.994	8031863	2	Pv56404|Pv56405
5	8033642	0.947	8034588	2	Pv56406|Pv56407
5	8110250	3.172	8113421	2	Pv56431|Pv56432
5	8140772	2.344	8143115	3	Pv56440|Pv56441|Pv56442
5	8199241	13.128	8212368	2	Pv56451|Pv56452
5	8269960	5.322	8275281	2	Pv56469|Pv56470
5	8332361	4.119	8336479	2	Pv56491|Pv56492
5	8343810	0.388	8344197	2	Pv56496|Pv56497
5	8431414	13.467	8444880	3	Pv56520|Pv56521|Pv56523
5	8459215	1.74	8460954	2	Pv56528|Pv56529
5	8484753	1.01	8485762	2	Pv56537|Pv56538
5	8504460	1.665	8506124	2	Pv56542|Pv56543
5	8528912	7.033	8535944	2	Pv56550|Pv56552
5	8611204	4.104	8615307	2	Pv56569|Pv56571
5	8683063	1.729	8684791	2	Pv56595|Pv56596
5	8847594	6.324	8853917	3	Pv56639|Pv56640|Pv56642
5	8889541	4.453	8893993	2	Pv56654|Pv56655
5	8918178	8.002	8926179	2	Pv56664|Pv56665
5	8930428	11.868	8942295	3	Pv56667|Pv56668|Pv56669
5	8992210	10.469	9002678	4	Pv56685|Pv56686|Pv56687|Pv56688
5	9066591	12.291	9078881	3	Pv56701|Pv56702|Pv56703
5	9092577	11.366	9103942	2	Pv56707|Pv56710
5	9160149	2.241	9162389	2	Pv56720|Pv56721
5	9212033	17.422	9229454	2	Pv56728|Pv56730
5	9249872	0.889	9250760	2	Pv56735|Pv56736
5	9289759	6.26	9296018	3	Pv56747|Pv56748|Pv56750
5	9391551	5.399	9396949	2	Pv56767|Pv56768
5	9430768	13.91	9444677	3	Pv56774|Pv56775|Pv56776
5	9596438	5.487	9601924	2	Pv56796|Pv56797
5	9703908	16.54	9720447	3	Pv56811|Pv56812|Pv56813
5	9736593	7.45	9744042	2	Pv56819|Pv56821
5	9782760	6.271	9789030	2	Pv56832|Pv56833
5	9864858	3.302	9868159	2	Pv56853|Pv56854
5	9876046	17.103	9893148	5	Pv56858|Pv56861|Pv56862|Pv56863|Pv56864
5	9935993	4.052	9940044	3	Pv56872|Pv56873|Pv56874
5	9941607	2.268	9943874	2	Pv56875|Pv56876
5	9945988	22.487	9968474	5	Pv56878|Pv56879|Pv56880|Pv56881|Pv56882
5	9975667	6.394	9982060	2	Pv56884|Pv56885
5	10021181	3.349	10024529	3	Pv56896|Pv56897|Pv56898
5	10037774	18.2	10055973	4	Pv56904|Pv56905|Pv56906|Pv56907
5	10078547	3.828	10082374	2	Pv56910|Pv56911
5	10154017	4.119	10158135	3	Pv56924|Pv56926|Pv56927
5	10220038	13.838	10233875	2	Pv56943|Pv56944
5	10246347	5.307	10251653	2	Pv56952|Pv56953
5	10413851	3.972	10417822	2	Pv56991|Pv56992
5	10438982	0.566	10439547	2	Pv56998|Pv56999
5	10466559	4.549	10471107	2	Pv57006|Pv57007
5	10533339	1.955	10535293	2	Pv57022|Pv57024
5	10549811	1.855	10551665	2	Pv57028|Pv57029
5	10566075	2.505	10568579	2	Pv57031|Pv57032
5	10573958	7.462	10581419	2	Pv57035|Pv57036
5	10611853	1.322	10613174	2	Pv57041|Pv57043
5	10634713	33.139	10667851	10	Pv57049|Pv57050|Pv57051|Pv57052|Pv57053|Pv57054|Pv57055|Pv57056|Pv57057|Pv57058
5	10691734	3.689	10695422	2	Pv57068|Pv57069
5	10793287	5.259	10798545	3	Pv57094|Pv57095|Pv57096
5	10874357	2.857	10877213	2	Pv57109|Pv57110
5	10915554	1.277	10916830	2	Pv57121|Pv57122
5	10920408	12.636	10933043	5	Pv57124|Pv57125|Pv57126|Pv57127|Pv57128
5	10939992	0.125	10940116	2	Pv57130|Pv57131
5	10991918	1.87	10993787	2	Pv57150|Pv57151
5	11038036	8.202	11046237	3	Pv57161|Pv57162|Pv57163
5	11059880	0.734	11060613	2	Pv57167|Pv57168
5	11070736	4.224	11074959	3	Pv57171|Pv57172|Pv57173
5	11122005	10.774	11132778	2	Pv57188|Pv57190
5	11215991	1.791	11217781	2	Pv57211|Pv57212
5	11288983	2.068	11291050	2	Pv57232|Pv57233
5	11509808	9.565	11519372	2	Pv57279|Pv57280
5	11558657	1.591	11560247	2	Pv57290|Pv57291
5	11643713	5.046	11648758	2	Pv57303|Pv57305
5	11703922	3.28	11707201	2	Pv57314|Pv57315
5	11718547	1.804	11720350	2	Pv57318|Pv57319
5	11731476	4.929	11736404	2	Pv57320|Pv57321
5	11750054	14.69	11764743	2	Pv57325|Pv57326
5	11770572	1.946	11772517	2	Pv57327|Pv57328
5	11822427	2.367	11824793	2	Pv57336|Pv57337
5	11879024	4.915	11883938	2	Pv57350|Pv57351
5	11895053	4.507	11899559	2	Pv57355|Pv57356
5	11927137	1.596	11928732	2	Pv57368|Pv57369
5	11945715	22.413	11968127	5	Pv57375|Pv57376|Pv57377|Pv57379|Pv57380
5	12016859	16.227	12033085	6	Pv57389|Pv57390|Pv57391|Pv57392|Pv57393|Pv57394
5	12043708	2.191	12045898	2	Pv57396|Pv57397
5	12050243	32.361	12082603	5	Pv57398|Pv57399|Pv57400|Pv57401|Pv57402
5	12106368	3.749	12110116	2	Pv57406|Pv57407
5	12193002	2.148	12195149	2	Pv57430|Pv57431
5	12196112	6.85	12202961	2	Pv57432|Pv57433
5	12209094	2.938	12212031	2	Pv57434|Pv57435
5	12213970	3.963	12217932	2	Pv57436|Pv57437
5	12229676	47.27	12276945	8	Pv57441|Pv57442|Pv57443|Pv57444|Pv57445|Pv57446|Pv57447|Pv57448
5	12287988	3.24	12291227	2	Pv57452|Pv57453
5	12323844	26.362	12350205	5	Pv57466|Pv57467|Pv57469|Pv57471|Pv57472
5	12375648	4.022	12379669	2	Pv57475|Pv57476
5	12411169	8.6	12419768	2	Pv57481|Pv57482
5	12579526	45.772	12625297	9	Pv57517|Pv57518|Pv57519|Pv57520|Pv57521|Pv57523|Pv57524|Pv57525|Pv57526
5	12633977	4.454	12638430	2	Pv57529|Pv57530
5	12644285	11.531	12655815	3	Pv57533|Pv57534|Pv57535
5	12667162	1.694	12668855	2	Pv57539|Pv57540
5	12673880	5.719	12679598	2	Pv57542|Pv57543
5	12713455	12.769	12726223	3	Pv57549|Pv57550|Pv57551
5	12790214	6.375	12796588	2	Pv57565|Pv57567
5	12874935	7.474	12882408	3	Pv57592|Pv57593|Pv57594
5	12895588	0.548	12896135	2	Pv57597|Pv57598
5	12921838	5.468	12927305	3	Pv57604|Pv57605|Pv57607
5	12933080	4.522	12937601	2	Pv57609|Pv57610
5	12948708	0.304	12949011	2	Pv57612|Pv57613
5	12963806	5.651	12969456	2	Pv57617|Pv57618
5	12991474	1.488	12992961	2	Pv57621|Pv57622
5	12995688	8.306	13003993	2	Pv57623|Pv57624
5	13010958	3.952	13014909	2	Pv57627|Pv57628
5	13026986	10.319	13037304	2	Pv57630|Pv57631
5	13068032	1.73	13069761	2	Pv57641|Pv57642
5	13078396	2.28	13080675	2	Pv57643|Pv57644
5	13109397	2.803	13112199	2	Pv57650|Pv57651
5	13113155	2.945	13116099	2	Pv57652|Pv57653
5	13118195	1.51	13119704	2	Pv57654|Pv57655
5	13220463	1.524	13221986	2	Pv57682|Pv57683
5	13229803	6.854	13236656	2	Pv57685|Pv57686
5	13291567	3.379	13294945	2	Pv57699|Pv57701
5	13305104	12.014	13317117	2	Pv57706|Pv57708
5	13375147	3.948	13379094	2	Pv57723|Pv57724
5	13395048	53.576	13448623	9	Pv57730|Pv57731|Pv57732|Pv57734|Pv57735|Pv57736|Pv57737|Pv57738|Pv57739
5	13463484	0.725	13464208	2	Pv57743|Pv57744
5	13793200	13.65	13806849	3	Pv57788|Pv57789|Pv57790
5	13866848	9.165	13876012	2	Pv57793|Pv57794
5	13883825	21.282	13905106	5	Pv57795|Pv57796|Pv57798|Pv57799|Pv57801
5	14228980	13.747	14242726	2	Pv57820|Pv57821
5	14376049	5.294	14381342	2	Pv57824|Pv57826
5	14491901	0.493	14492393	2	Pv57837|Pv57838
5	14788667	3.072	14791738	3	Pv57872|Pv57873|Pv57874
5	14812057	8.16	14820216	3	Pv57877|Pv57878|Pv57879
5	14841256	12.128	14853383	2	Pv57885|Pv57886
5	14881404	3.309	14884712	2	Pv57897|Pv57898
5	14886651	1.221	14887871	2	Pv57900|Pv57901
5	14893967	0.128	14894094	2	Pv57904|Pv57905
5	14937560	10.05	14947609	4	Pv57909|Pv57912|Pv57913|Pv57914
5	14976250	4.374	14980623	2	Pv57922|Pv57923
5	14983199	12.321	14995519	2	Pv57924|Pv57927
5	15003390	9.306	15012695	2	Pv57931|Pv57932
5	15013496	2.38	15015875	2	Pv57933|Pv57935
5	15113753	0.946	15114698	2	Pv57954|Pv57955
5	15270835	3.453	15274287	2	Pv57990|Pv57991
5	15320504	5.283	15325786	2	Pv58000|Pv58001
5	15349772	10.467	15360238	3	Pv58006|Pv58007|Pv58008
5	15433506	10.634	15444139	3	Pv58021|Pv58022|Pv58023
5	15457289	13.392	15470680	2	Pv58025|Pv58027
5	15477305	8.005	15485309	2	Pv58028|Pv58029
5	15514786	3.375	15518160	2	Pv58034|Pv58036
5	15593512	1.214	15594725	2	Pv58056|Pv58057
5	15652690	16.939	15669628	6	Pv58070|Pv58071|Pv58072|Pv58073|Pv58074|Pv58075
5	15686743	1.523	15688265	2	Pv58078|Pv58079
5	15713295	8.043	15721337	3	Pv58090|Pv58091|Pv58092
5	15741416	14.768	15756183	2	Pv58096|Pv58098
5	15879544	6.575	15886118	2	Pv58123|Pv58124
5	15948565	3.335	15951899	2	Pv58137|Pv58138
5	15984931	0.648	15985578	2	Pv58147|Pv58148
5	15999343	1.508	16000850	2	Pv58153|Pv58154
5	16047707	2.948	16050654	3	Pv58166|Pv58167|Pv58168
5	16056389	2.066	16058454	2	Pv58170|Pv58171
5	16126250	29.572	16155821	3	Pv58187|Pv58188|Pv58189
5	16195509	3.503	16199011	2	Pv58192|Pv58193
5	16392946	14	16406945	2	Pv58215|Pv58216
5	16525026	11.475	16536500	3	Pv58236|Pv58237|Pv58238
5	16588422	1.278	16589699	2	Pv58245|Pv58246
5	16623644	7.628	16631271	2	Pv58250|Pv58251
5	16662165	0.869	16663033	2	Pv58256|Pv58257
5	16694560	21.613	16716172	3	Pv58260|Pv58264|Pv58265
5	16724769	14.904	16739672	4	Pv58267|Pv58268|Pv58269|Pv58270
5	16770451	16.4	16786850	4	Pv58275|Pv58277|Pv58278|Pv58279
5	16811674	12.53	16824203	3	Pv58282|Pv58283|Pv58284
5	16969058	22.584	16991641	3	Pv58308|Pv58309|Pv58310
5	17031838	1.304	17033141	2	Pv58318|Pv58319
5	17076667	0.649	17077315	2	Pv58329|Pv58330
5	17120233	4.598	17124830	3	Pv58342|Pv58343|Pv58344
5	17294946	0.148	17295093	2	Pv58372|Pv58373
5	17323615	2.517	17326131	2	Pv58376|Pv58377
5	17381846	29.069	17410914	3	Pv58383|Pv58384|Pv58385
5	17502017	2.935	17504951	2	Pv58396|Pv58397
5	17523552	12.695	17536246	2	Pv58406|Pv58407
5	17727131	5.008	17732138	2	Pv58441|Pv58442
5	17745714	3.098	17748811	2	Pv58445|Pv58446
5	17776635	5.435	17782069	2	Pv58450|Pv58452
5	17791610	1.143	17792752	2	Pv58454|Pv58455
5	17822250	9.128	17831377	2	Pv58462|Pv58464
5	17848035	10.693	17858727	2	Pv58466|Pv58467
5	17983943	39.156	18023098	5	Pv58488|Pv58489|Pv58490|Pv58492|Pv58493
5	18068327	6.362	18074688	2	Pv58495|Pv58496
5	18100762	0.312	18101073	2	Pv58503|Pv58504
5	18120454	21.281	18141734	5	Pv58507|Pv58508|Pv58510|Pv58511|Pv58513
5	18164910	1.067	18165976	2	Pv58519|Pv58520
5	18324595	10.638	18335232	2	Pv58548|Pv58550
5	18341812	6.241	18348052	2	Pv58553|Pv58554
5	18442959	21.14	18464098	5	Pv58577|Pv58578|Pv58579|Pv58580|Pv58583
5	18481041	19.807	18500847	3	Pv58589|Pv58590|Pv58591
5	18583511	2.412	18585922	2	Pv58609|Pv58610
5	18665471	16.716	18682186	4	Pv58621|Pv58622|Pv58623|Pv58624
5	18709021	2.492	18711512	2	Pv58629|Pv58630
5	18732492	2.596	18735087	2	Pv58634|Pv58635
5	18756079	11.171	18767249	2	Pv58638|Pv58639
5	18771164	1.481	18772644	2	Pv58640|Pv58641
5	18822290	4.527	18826816	3	Pv58652|Pv58653|Pv58654
5	18879668	19.173	18898840	4	Pv58659|Pv58660|Pv58662|Pv58663
5	18945692	7.842	18953533	2	Pv58671|Pv58673
5	18957681	11.607	18969287	2	Pv58675|Pv58677
5	19004900	0.977	19005876	2	Pv58688|Pv58689
5	19038753	2.641	19041393	2	Pv58698|Pv58699
5	19053074	7.034	19060107	2	Pv58705|Pv58706
5	19134159	27.852	19162010	5	Pv58715|Pv58716|Pv58717|Pv58718|Pv58719
5	19173253	2.073	19175325	2	Pv58720|Pv58721
5	19227479	1.661	19229139	2	Pv58730|Pv58731
5	19305980	1.613	19307592	2	Pv58742|Pv58743
5	19321779	2.23	19324008	3	Pv58747|Pv58748|Pv58749
5	19351006	17.354	19368359	6	Pv58753|Pv58754|Pv58755|Pv58756|Pv58757|Pv58758
5	19456888	5.626	19462513	2	Pv58775|Pv58776
5	19483735	6.479	19490213	2	Pv58780|Pv58781
5	19499415	1.118	19500532	2	Pv58785|Pv58786
5	19526433	2.136	19528568	2	Pv58794|Pv58795
5	19607990	26.933	19634922	3	Pv58810|Pv58811|Pv58812
5	19644681	25.085	19669765	4	Pv58813|Pv58814|Pv58815|Pv58816
5	19682926	1.895	19684820	2	Pv58820|Pv58821
5	19801932	4.066	19805997	3	Pv58845|Pv58846|Pv58847
5	19833202	5.539	19838740	2	Pv58853|Pv58855
5	19844186	45.888	19890073	8	Pv58859|Pv58860|Pv58861|Pv58862|Pv58863|Pv58864|Pv58865|Pv58866
5	19905995	0.172	19906166	2	Pv58871|Pv58872
5	19911509	0.805	19912313	2	Pv58875|Pv58876
5	20018941	8.135	20027075	2	Pv58892|Pv58893
5	20078520	3.363	20081882	2	Pv58900|Pv58901
5	20116862	9.859	20126720	3	Pv58911|Pv58912|Pv58914
5	20135036	9.666	20144701	3	Pv58916|Pv58917|Pv58919
5	20149760	9.057	20158816	2	Pv58922|Pv58923
5	20176531	6.556	20183086	2	Pv58927|Pv58928
5	20206078	3.051	20209128	2	Pv58931|Pv58932
5	20236945	2.235	20239179	2	Pv58941|Pv58942
5	20305799	1.803	20307601	2	Pv58952|Pv58953
5	20332916	11.005	20343920	3	Pv58957|Pv58959|Pv58960
5	20351215	1.938	20353152	2	Pv58962|Pv58963
5	20358014	9.791	20367804	3	Pv58965|Pv58967|Pv58968
5	20453944	2.548	20456491	2	Pv58988|Pv58989
5	20496817	2.288	20499104	2	Pv59000|Pv59002
5	20579566	26.332	20605897	3	Pv59023|Pv59026|Pv59027
5	20784192	18.271	20802462	3	Pv59070|Pv59071|Pv59072
5	20883852	0.881	20884732	2	Pv59088|Pv59089
5	20902475	5.192	20907666	2	Pv59095|Pv59097
5	20986804	2.502	20989305	2	Pv59102|Pv59104
5	20997924	5.731	21003654	2	Pv59106|Pv59108
5	21158329	7.556	21165884	3	Pv59131|Pv59132|Pv59133
5	21187276	17.766	21205041	2	Pv59137|Pv59138
5	21300140	12.888	21313027	2	Pv59144|Pv59145
5	21399812	91.036	21490847	6	Pv59150|Pv59152|Pv59153|Pv59154|Pv59155|Pv59156
5	21515489	7.534	21523022	2	Pv59157|Pv59158
5	21913985	34.44	21948424	6	Pv59174|Pv59175|Pv59176|Pv59177|Pv59178|Pv59179
5	22038106	19.828	22057933	2	Pv59188|Pv59189
5	22251797	9.267	22261063	3	Pv59217|Pv59218|Pv59219
5	22278141	3.504	22281644	2	Pv59225|Pv59226
5	22335389	22.592	22357980	6	Pv59238|Pv59239|Pv59241|Pv59242|Pv59243|Pv59244
5	22359035	7.994	22367028	3	Pv59245|Pv59246|Pv59247
5	22374838	19.535	22394372	2	Pv59250|Pv59254
5	22397309	18.805	22416113	2	Pv59256|Pv59257
5	22423996	13.756	22437751	3	Pv59259|Pv59260|Pv59261
5	22459050	14.306	22473355	3	Pv59265|Pv59266|Pv59267
5	22560981	2.665	22563645	2	Pv59275|Pv59276
5	22847215	18.127	22865341	3	Pv59293|Pv59295|Pv59296
5	22870043	7.581	22877623	3	Pv59298|Pv59299|Pv59300
5	22955996	16.106	22972101	2	Pv59305|Pv59306
5	22986253	2.781	22989033	3	Pv59307|Pv59308|Pv59309
5	23041715	5.109	23046823	3	Pv59319|Pv59320|Pv59321
5	23048747	8.284	23057030	2	Pv59323|Pv59324
5	23094123	7.743	23101865	3	Pv59332|Pv59333|Pv59334
5	23105624	2.241	23107864	2	Pv59336|Pv59337
5	23150494	3.656	23154149	3	Pv59342|Pv59343|Pv59344
5	23186884	0.64	23187523	2	Pv59351|Pv59352
5	23207128	5.932	23213059	5	Pv59358|Pv59359|Pv59360|Pv59361|Pv59362
5	23233653	7.938	23241590	3	Pv59369|Pv59370|Pv59371
5	23250316	6.26	23256575	2	Pv59374|Pv59375
5	23298869	27.037	23325905	3	Pv59381|Pv59382|Pv59383
5	23331950	8.611	23340560	3	Pv59384|Pv59385|Pv59386
5	23366774	3.08	23369853	2	Pv59391|Pv59392
5	23376782	9.961	23386742	3	Pv59394|Pv59395|Pv59396
5	23481843	18.248	23500090	2	Pv59417|Pv59418
5	23514187	7.116	23521302	2	Pv59421|Pv59422
5	23536689	0.764	23537452	2	Pv59425|Pv59426
5	23605468	2.306	23607773	2	Pv59449|Pv59450
5	23646002	7.978	23653979	2	Pv59463|Pv59464
5	23656029	1.439	23657467	2	Pv59466|Pv59467
5	23661579	2.422	23664000	2	Pv59468|Pv59469
5	23736675	0.683	23737357	2	Pv59483|Pv59484
5	23756371	13.302	23769672	6	Pv59487|Pv59488|Pv59490|Pv59491|Pv59492|Pv59493
5	23776444	1.377	23777820	2	Pv59495|Pv59496
5	23818144	18.107	23836250	2	Pv59504|Pv59506
5	23848853	1.679	23850531	2	Pv59510|Pv59511
5	23905906	3.835	23909740	2	Pv59523|Pv59525
5	23912213	18.221	23930433	2	Pv59526|Pv59527
5	23942613	8.501	23951113	2	Pv59531|Pv59532
5	23972955	0.193	23973147	2	Pv59536|Pv59537
5	23988373	3.708	23992080	2	Pv59541|Pv59542
5	24000258	5.612	24005869	3	Pv59545|Pv59546|Pv59547
5	24043085	6.213	24049297	4	Pv59556|Pv59557|Pv59558|Pv59559
5	24077744	26.735	24104478	6	Pv59563|Pv59564|Pv59565|Pv59567|Pv59569|Pv59572
5	24110386	11.494	24121879	3	Pv59575|Pv59576|Pv59577
5	24137122	1.19	24138311	2	Pv59579|Pv59580
5	24139663	1.017	24140679	2	Pv59581|Pv59582
5	24152997	12.993	24165989	3	Pv59589|Pv59590|Pv59592
5	24173792	5.392	24179183	2	Pv59595|Pv59596
5	24205846	1.257	24207102	2	Pv59601|Pv59602
5	24216259	24.647	24240905	3	Pv59605|Pv59606|Pv59608
5	24252104	6.925	24259028	2	Pv59611|Pv59612
5	24296097	6.418	24302514	3	Pv59618|Pv59619|Pv59620
5	24304112	6.449	24310560	2	Pv59621|Pv59622
5	24347424	13.955	24361378	4	Pv59632|Pv59633|Pv59634|Pv59635
5	24376834	9.081	24385914	3	Pv59637|Pv59638|Pv59639
5	24433398	2.196	24435593	2	Pv59649|Pv59650
5	24436586	15.944	24452529	4	Pv59651|Pv59652|Pv59653|Pv59654
5	24476248	4.078	24480325	3	Pv59666|Pv59667|Pv59668
5	24531811	9.78	24541590	2	Pv59671|Pv59672
5	24572830	1.753	24574582	2	Pv59678|Pv59679
5	24582754	2.051	24584804	2	Pv59682|Pv59683
5	24609893	3.482	24613374	3	Pv59690|Pv59691|Pv59692
5	24744004	2.27	24746273	2	Pv59711|Pv59712
5	24763828	10.537	24774364	3	Pv59716|Pv59717|Pv59718
5	24795711	6.64	24802350	2	Pv59722|Pv59724
5	24804827	1.848	24806674	2	Pv59725|Pv59726
5	24811555	11.631	24823185	2	Pv59730|Pv59731
5	24834997	5.034	24840030	3	Pv59735|Pv59736|Pv59737
5	24856255	0.958	24857212	2	Pv59742|Pv59743
5	24860124	55.067	24915190	5	Pv59746|Pv59747|Pv59749|Pv59751|Pv59752
5	25075086	2.337	25077422	2	Pv59777|Pv59779
5	25086772	2.666	25089437	2	Pv59780|Pv59781
5	25094369	11.99	25106358	3	Pv59784|Pv59787|Pv59789
5	25133621	16.774	25150394	3	Pv59794|Pv59795|Pv59796
5	25157327	52.253	25209579	6	Pv59797|Pv59798|Pv59799|Pv59800|Pv59801|Pv59802
5	25210945	3.874	25214818	2	Pv59803|Pv59804
5	25224770	16.761	25241530	2	Pv59805|Pv59806
5	25267722	2.872	25270593	2	Pv59807|Pv59809
5	25329931	6.89	25336820	3	Pv59813|Pv59814|Pv59815
5	25425388	7.732	25433119	2	Pv59826|Pv59827
5	25462551	84.416	25546966	7	Pv59830|Pv59831|Pv59832|Pv59833|Pv59836|Pv59837|Pv59838
5	25577087	64.141	25641227	7	Pv59846|Pv59847|Pv59848|Pv59849|Pv59850|Pv59851|Pv59853
5	25720891	15.168	25736058	3	Pv59860|Pv59861|Pv59862
5	25775681	7.339	25783019	2	Pv59864|Pv59865
5	25846337	39.807	25886143	8	Pv59881|Pv59882|Pv59883|Pv59884|Pv59885|Pv59886|Pv59887|Pv59888
5	25920773	15.193	25935965	5	Pv59897|Pv59898|Pv59899|Pv59900|Pv59901
5	25960616	0.664	25961279	2	Pv59902|Pv59903
5	25967829	1.212	25969040	2	Pv59904|Pv59905
5	25974111	1.114	25975224	2	Pv59906|Pv59907
5	26006861	15.983	26022843	5	Pv59917|Pv59918|Pv59919|Pv59920|Pv59921
5	26077023	34.5	26111522	4	Pv59932|Pv59933|Pv59934|Pv59936
5	26140209	2.211	26142419	2	Pv59943|Pv59944
5	26269312	9.518	26278829	3	Pv59955|Pv59956|Pv59957
5	26281444	6.549	26287992	2	Pv59958|Pv59959
5	26313687	2.178	26315864	2	Pv59966|Pv59967
5	26375057	7.114	26382170	3	Pv59980|Pv59981|Pv59982
5	26440646	18.769	26459414	6	Pv60000|Pv60001|Pv60002|Pv60003|Pv60004|Pv60005
5	26518606	2.915	26521520	2	Pv60009|Pv60010
5	26664037	8.94	26672976	2	Pv60028|Pv60029
5	26727279	12.892	26740170	4	Pv60035|Pv60036|Pv60037|Pv60038
5	26842942	5.173	26848114	2	Pv60052|Pv60053
5	26935605	42.228	26977832	10	Pv60069|Pv60070|Pv60071|Pv60072|Pv60073|Pv60074|Pv60075|Pv60076|Pv60078|Pv60079
5	27008783	0.413	27009195	2	Pv60084|Pv60085
5	27087633	8.899	27096531	3	Pv60102|Pv60103|Pv60104
5	27119923	9.302	27129224	3	Pv60112|Pv60113|Pv60114
5	27142678	8.899	27151576	3	Pv60116|Pv60117|Pv60118
5	27164797	2.171	27166967	2	Pv60122|Pv60123
5	27182802	4.168	27186969	3	Pv60128|Pv60129|Pv60130
5	27191106	2.935	27194040	2	Pv60132|Pv60133
5	27209440	24.686	27234125	3	Pv60135|Pv60137|Pv60138
5	27336842	19.085	27355926	3	Pv60153|Pv60154|Pv60156
5	27360674	5.981	27366654	2	Pv60157|Pv60158
5	27391715	45.609	27437323	7	Pv60165|Pv60167|Pv60169|Pv60170|Pv60171|Pv60172|Pv60173
5	27442390	1.088	27443477	2	Pv60175|Pv60176
5	27454528	18.191	27472718	3	Pv60182|Pv60183|Pv60184
5	27491418	1.147	27492564	2	Pv60189|Pv60190
5	27514828	5.854	27520681	2	Pv60197|Pv60199
5	27572672	35.304	27607975	5	Pv60208|Pv60210|Pv60211|Pv60212|Pv60213
5	27615673	0.75	27616422	2	Pv60215|Pv60216
5	27617082	13.124	27630205	3	Pv60217|Pv60219|Pv60220
5	27670640	10.16	27680799	3	Pv60230|Pv60231|Pv60232
5	27684596	10.035	27694630	2	Pv60233|Pv60234
5	27715589	1.46	27717048	2	Pv60243|Pv60244
5	27735068	2.89	27737957	2	Pv60250|Pv60251
5	27789996	2.984	27792979	2	Pv60263|Pv60264
5	27803920	1.876	27805795	2	Pv60269|Pv60270
5	27842063	13.869	27855931	4	Pv60279|Pv60281|Pv60282|Pv60283
5	27887413	4.712	27892124	2	Pv60287|Pv60288
5	27918405	6.325	27924729	2	Pv60294|Pv60295
5	27944189	12.546	27956734	2	Pv60302|Pv60304
5	28046992	9.14	28056131	3	Pv60327|Pv60328|Pv60329
5	28078524	13.782	28092305	4	Pv60333|Pv60334|Pv60335|Pv60336
5	28144560	8.201	28152760	3	Pv60346|Pv60348|Pv60349
5	28248450	19.551	28268000	3	Pv60367|Pv60368|Pv60369
5	28301656	4.46	28306115	3	Pv60374|Pv60375|Pv60376
5	28333706	8.629	28342334	3	Pv60383|Pv60384|Pv60385
5	28377137	2.877	28380013	2	Pv60387|Pv60388
5	28432170	2.631	28434800	2	Pv60402|Pv60403
5	28440834	0.414	28441247	2	Pv60404|Pv60405
5	28470852	4.868	28475719	2	Pv60409|Pv60410
5	28515443	10.233	28525675	3	Pv60419|Pv60420|Pv60422
5	28563776	2.1	28565875	2	Pv60428|Pv60429
5	28607203	5.265	28612467	3	Pv60441|Pv60442|Pv60443
5	28661214	1.342	28662555	2	Pv60454|Pv60455
5	28706175	11.944	28718118	3	Pv60466|Pv60467|Pv60468
5	28769677	5.489	28775165	3	Pv60479|Pv60480|Pv60481
5	28790862	8.033	28798894	2	Pv60485|Pv60486
5	28815850	10.745	28826594	3	Pv60487|Pv60488|Pv60490
5	28875605	73.364	28948968	12	Pv60501|Pv60502|Pv60503|Pv60504|Pv60505|Pv60506|Pv60508|Pv60511|Pv60512|Pv60513|Pv60514|Pv60515
5	29003571	21.747	29025317	3	Pv60525|Pv60526|Pv60527
5	29037218	25.47	29062687	6	Pv60529|Pv60530|Pv60531|Pv60532|Pv60533|Pv60534
5	29163800	16.164	29179963	6	Pv60551|Pv60552|Pv60553|Pv60555|Pv60556|Pv60557
5	29202922	0.613	29203534	2	Pv60561|Pv60562
5	29295016	12.884	29307899	4	Pv60581|Pv60582|Pv60583|Pv60584
5	29322680	18.896	29341575	2	Pv60588|Pv60590
5	29352633	3.69	29356322	2	Pv60592|Pv60593
5	29358924	54.707	29413630	9	Pv60594|Pv60595|Pv60597|Pv60598|Pv60599|Pv60600|Pv60601|Pv60602|Pv60603
5	29462239	28.219	29490457	3	Pv60609|Pv60610|Pv60611
5	29530150	2.445	29532594	3	Pv60620|Pv60621|Pv60622
5	29624883	0.192	29625074	2	Pv60634|Pv60635
5	29644491	0.611	29645101	2	Pv60636|Pv60637
5	29685324	4.652	29689975	2	Pv60643|Pv60644
5	29832027	5.937	29837963	2	Pv60672|Pv60673
5	29920067	12.74	29932806	2	Pv60687|Pv60688
5	29947972	7.635	29955606	3	Pv60690|Pv60691|Pv60692
5	30002740	2.358	30005097	2	Pv60701|Pv60702
5	30059538	7.077	30066614	3	Pv60717|Pv60718|Pv60719
5	30068387	16.811	30085197	3	Pv60720|Pv60721|Pv60722
5	30088739	11.255	30099993	3	Pv60724|Pv60725|Pv60726
5	30156117	26.093	30182209	6	Pv60740|Pv60741|Pv60743|Pv60744|Pv60745|Pv60746
5	30186469	0.961	30187429	2	Pv60747|Pv60748
5	30205097	3.915	30209011	2	Pv60751|Pv60752
5	30221856	23.819	30245674	3	Pv60758|Pv60759|Pv60761
5	30259710	5.143	30264852	2	Pv60768|Pv60769
5	30277526	2.114	30279639	2	Pv60774|Pv60776
5	30308163	9.805	30317967	3	Pv60789|Pv60790|Pv60791
5	30318298	2.034	30320331	2	Pv60792|Pv60793
5	30335777	3.526	30339302	3	Pv60797|Pv60798|Pv60799
5	30342872	1.772	30344643	3	Pv60801|Pv60802|Pv60803
5	30353727	1.54	30355266	2	Pv60806|Pv60807
5	30358837	3.955	30362791	2	Pv60808|Pv60810
5	30401189	6.819	30408007	2	Pv60818|Pv60819
5	30423473	16.511	30439983	4	Pv60823|Pv60824|Pv60825|Pv60826
5	30506745	27.822	30534566	6	Pv60846|Pv60847|Pv60848|Pv60849|Pv60850|Pv60851
5	30576932	6.315	30583246	2	Pv60864|Pv60866
5	30607525	4.277	30611801	2	Pv60869|Pv60870
5	30645344	7.511	30652854	2	Pv60878|Pv60879
5	30695596	6.28	30701875	3	Pv60889|Pv60890|Pv60891
5	30716859	1.885	30718743	2	Pv60894|Pv60895
5	30771878	19.425	30791302	3	Pv60907|Pv60908|Pv60910
5	30804590	2.328	30806917	2	Pv60914|Pv60916
5	30839315	5.198	30844512	3	Pv60931|Pv60933|Pv60934
5	30852573	0.43	30853002	2	Pv60937|Pv60938
5	30911229	3.4	30914628	2	Pv60954|Pv60955
5	30923587	7.446	30931032	2	Pv60957|Pv60958
5	30976855	4.892	30981746	2	Pv60968|Pv60969
5	31105879	3.005	31108883	2	Pv60994|Pv60995
5	31115354	2.087	31117440	2	Pv60998|Pv60999
5	31127193	2.07	31129262	2	Pv61004|Pv61005
5	31218755	1.882	31220636	2	Pv61032|Pv61033
5	31271898	5.142	31277039	2	Pv61049|Pv61050
5	31355836	8.856	31364691	2	Pv61059|Pv61060
5	31412127	2.9	31415026	2	Pv61066|Pv61067
5	31424572	1.209	31425780	2	Pv61070|Pv61071
5	31439228	2.758	31441985	2	Pv61075|Pv61076
5	31448579	4.896	31453474	2	Pv61077|Pv61078
5	31496347	7.751	31504097	3	Pv61087|Pv61088|Pv61089
5	31590621	2.25	31592870	2	Pv61108|Pv61109
5	31633282	7.759	31641040	3	Pv61122|Pv61124|Pv61125
5	31681437	6.582	31688018	2	Pv61136|Pv61138
5	31748657	6.221	31754877	3	Pv61152|Pv61153|Pv61154
5	31832228	2.77	31834997	2	Pv61167|Pv61169
5	31847593	0.951	31848543	2	Pv61174|Pv61175
5	31924782	6.423	31931204	2	Pv61200|Pv61201
5	31943976	3.366	31947341	2	Pv61205|Pv61206
5	31974472	3.798	31978269	3	Pv61213|Pv61214|Pv61215
5	32185483	9.566	32195048	2	Pv61224|Pv61225
5	32398805	0.274	32399078	2	Pv61239|Pv61240
5	32422468	11.038	32433505	4	Pv61246|Pv61247|Pv61248|Pv61249
5	32533947	17.191	32551137	3	Pv61267|Pv61268|Pv61269
5	32582752	1.388	32584139	3	Pv61277|Pv61278|Pv61279
5	32673565	1.094	32674658	2	Pv61304|Pv61305
5	32685552	1.614	32687165	2	Pv61308|Pv61309
5	32758514	6.139	32764652	2	Pv61324|Pv61325
5	32791210	10.729	32801938	2	Pv61333|Pv61334
5	32890533	1.485	32892017	2	Pv61355|Pv61356
5	32942340	14.099	32956438	2	Pv61368|Pv61369
5	32980300	3.499	32983798	3	Pv61375|Pv61377|Pv61378
5	33025300	4.662	33029961	2	Pv61391|Pv61392
5	33035973	8.876	33044848	3	Pv61396|Pv61397|Pv61398
5	33073893	6.72	33080612	3	Pv61405|Pv61406|Pv61407
5	33084964	3.176	33088139	2	Pv61409|Pv61410
5	33105947	10.894	33116840	3	Pv61411|Pv61412|Pv61413
5	33121012	19.45	33140461	2	Pv61416|Pv61417
5	33161171	1.828	33162998	2	Pv61423|Pv61424
5	33222922	9.847	33232768	3	Pv61440|Pv61441|Pv61442
5	33260109	7.685	33267793	2	Pv61446|Pv61447
5	33307893	13.938	33321830	3	Pv61455|Pv61457|Pv61458
5	33465211	4.412	33469622	2	Pv61480|Pv61481
5	33480058	19.868	33499925	3	Pv61486|Pv61488|Pv61489
5	33518001	3.01	33521010	3	Pv61493|Pv61494|Pv61495
5	33523062	7.567	33530628	2	Pv61496|Pv61498
5	33541814	6.986	33548799	3	Pv61500|Pv61501|Pv61502
5	33554247	6.552	33560798	2	Pv61504|Pv61505
5	33612833	4.467	33617299	2	Pv61525|Pv61526
5	33813725	0.94	33814664	2	Pv61570|Pv61571
5	33837284	5.466	33842749	3	Pv61579|Pv61580|Pv61581
5	34001240	7.665	34008904	2	Pv61615|Pv61616
5	34013282	0.961	34014242	2	Pv61618|Pv61619
5	34038525	8.719	34047243	2	Pv61629|Pv61631
5	34052727	4.491	34057217	3	Pv61633|Pv61634|Pv61635
5	34071765	0.956	34072720	2	Pv61641|Pv61642
5	34080190	16.276	34096465	3	Pv61645|Pv61646|Pv61647
5	34147363	10.343	34157705	3	Pv61665|Pv61666|Pv61668
5	34161050	1.741	34162790	2	Pv61671|Pv61672
5	34286016	1.961	34287976	2	Pv61675|Pv61676
5	34312843	1.546	34314388	2	Pv61682|Pv61683
5	34398313	1.998	34400310	2	Pv61699|Pv61700
5	34613839	12.015	34625853	4	Pv61747|Pv61748|Pv61749|Pv61750
5	34695177	7.383	34702559	2	Pv61773|Pv61774
5	34720513	12.475	34732987	3	Pv61777|Pv61778|Pv61779
5	34736701	1.823	34738523	3	Pv61782|Pv61783|Pv61784
5	34746679	1.019	34747697	2	Pv61787|Pv61788
5	34754319	1.483	34755801	2	Pv61789|Pv61790
5	34808275	5.131	34813405	2	Pv61801|Pv61802
5	34817736	11.901	34829636	2	Pv61804|Pv61806
5	34850674	3.169	34853842	2	Pv61811|Pv61812
5	34919821	13.295	34933115	2	Pv61825|Pv61829
5	34974737	8.658	34983394	3	Pv61847|Pv61848|Pv61851
5	34994107	11.058	35005164	3	Pv61855|Pv61856|Pv61857
5	35054036	4.032	35058067	3	Pv61871|Pv61872|Pv61873
5	35070072	12.32	35082391	3	Pv61881|Pv61882|Pv61884
5	35310961	54.852	35365812	4	Pv61894|Pv61895|Pv61896|Pv61897
5	35504885	0.548	35505432	2	Pv61924|Pv61925
5	35517551	9.326	35526876	2	Pv61928|Pv61929
5	35536743	15.7	35552442	3	Pv61933|Pv61934|Pv61935
5	35554076	8.995	35563070	3	Pv61937|Pv61938|Pv61939
5	35585581	0.751	35586331	2	Pv61946|Pv61947
5	35591886	7.443	35599328	2	Pv61949|Pv61951
5	35632509	0.748	35633256	2	Pv61964|Pv61965
5	35659116	5.27	35664385	3	Pv61968|Pv61969|Pv61972
5	35668511	4.768	35673278	2	Pv61974|Pv61975
5	35703287	4.628	35707914	2	Pv61983|Pv61984
5	35770781	20.55	35791330	4	Pv62000|Pv62001|Pv62004|Pv62005
5	35869001	3.129	35872129	2	Pv62023|Pv62024
5	35989432	11.941	36001372	2	Pv62053|Pv62056
5	36091856	5.925	36097780	2	Pv62074|Pv62075
5	36248431	5.309	36253739	2	Pv62104|Pv62105
5	36264473	30.865	36295337	5	Pv62108|Pv62109|Pv62110|Pv62113|Pv62119
5	36301523	11.195	36312717	3	Pv62122|Pv62124|Pv62125
5	36322341	5.704	36328044	2	Pv62129|Pv62130
5	36454227	3.294	36457520	2	Pv62161|Pv62162
5	36498865	4.368	36503232	2	Pv62173|Pv62174
5	36638413	14.383	36652795	3	Pv62202|Pv62203|Pv62205
5	36653499	7.351	36660849	2	Pv62206|Pv62207
5	36765443	11.329	36776771	4	Pv62238|Pv62239|Pv62240|Pv62241

## Sheet: Chr6
CHR	BP1	KB	BP2	NSNPS	SNPS
6	23872	4.638	28509	3	Pv62257|Pv62258|Pv62259
6	34302	2.438	36739	2	Pv62261|Pv62262
6	77610	1.367	78976	2	Pv62273|Pv62274
6	92363	15.069	107431	4	Pv62280|Pv62281|Pv62282|Pv62283
6	149532	28.32	177851	3	Pv62301|Pv62303|Pv62304
6	213791	8.027	221817	2	Pv62315|Pv62316
6	230994	11.831	242824	3	Pv62319|Pv62320|Pv62321
6	244040	12.315	256354	2	Pv62322|Pv62323
6	273014	1.614	274627	2	Pv62327|Pv62328
6	281455	10.403	291857	3	Pv62332|Pv62333|Pv62334
6	294590	7.108	301697	2	Pv62336|Pv62337
6	305800	5.861	311660	2	Pv62338|Pv62339
6	362624	6.537	369160	3	Pv62352|Pv62353|Pv62355
6	393321	3.943	397263	2	Pv62361|Pv62362
6	466123	11.4	477522	2	Pv62375|Pv62376
6	498170	1.806	499975	2	Pv62381|Pv62382
6	503408	6.291	509698	2	Pv62383|Pv62384
6	523103	0.913	524015	2	Pv62390|Pv62391
6	703601	9.469	713069	3	Pv62440|Pv62441|Pv62442
6	753047	1.746	754792	2	Pv62448|Pv62449
6	755024	1.06	756083	2	Pv62450|Pv62451
6	806853	1.803	808655	2	Pv62460|Pv62461
6	856329	12.732	869060	2	Pv62469|Pv62470
6	895148	0.983	896130	2	Pv62474|Pv62475
6	910970	23.939	934908	7	Pv62480|Pv62481|Pv62482|Pv62483|Pv62484|Pv62485|Pv62486
6	944198	4.059	948256	2	Pv62488|Pv62489
6	955396	9.009	964404	2	Pv62492|Pv62493
6	987695	5.743	993437	4	Pv62497|Pv62498|Pv62499|Pv62500
6	999380	9.334	1008713	2	Pv62503|Pv62505
6	1012943	0.607	1013549	2	Pv62507|Pv62508
6	1021772	1.776	1023547	2	Pv62511|Pv62512
6	1027820	4.088	1031907	3	Pv62513|Pv62514|Pv62515
6	1045726	1.42	1047145	2	Pv62521|Pv62522
6	1054323	5.593	1059915	2	Pv62525|Pv62526
6	1069088	3.551	1072638	2	Pv62529|Pv62530
6	1077290	5.779	1083068	2	Pv62533|Pv62536
6	1097209	10.255	1107463	3	Pv62538|Pv62539|Pv62540
6	1144185	4.081	1148265	2	Pv62551|Pv62552
6	1171289	19.546	1190834	3	Pv62555|Pv62556|Pv62557
6	1206206	14.733	1220938	3	Pv62561|Pv62562|Pv62563
6	1228300	11.819	1240118	3	Pv62566|Pv62567|Pv62568
6	1261130	5.425	1266554	2	Pv62574|Pv62575
6	1356168	2.599	1358766	2	Pv62591|Pv62592
6	1372933	26.569	1399501	7	Pv62596|Pv62597|Pv62598|Pv62599|Pv62601|Pv62602|Pv62603
6	1418555	17.058	1435612	3	Pv62611|Pv62612|Pv62613
6	1468905	9.474	1478378	3	Pv62625|Pv62626|Pv62627
6	1499461	1.027	1500487	2	Pv62632|Pv62633
6	1596606	33.488	1630093	6	Pv62656|Pv62658|Pv62659|Pv62660|Pv62661|Pv62662
6	1649675	33.996	1683670	4	Pv62667|Pv62668|Pv62669|Pv62670
6	1726293	9.589	1735881	3	Pv62679|Pv62680|Pv62681
6	1758067	11.664	1769730	3	Pv62684|Pv62685|Pv62686
6	1802309	7.632	1809940	2	Pv62692|Pv62693
6	1828678	4.158	1832835	2	Pv62700|Pv62701
6	1848576	3.669	1852244	2	Pv62706|Pv62707
6	1901209	10.252	1911460	3	Pv62714|Pv62715|Pv62716
6	1921426	1.775	1923200	2	Pv62718|Pv62719
6	2087607	6.471	2094077	3	Pv62751|Pv62752|Pv62753
6	2163491	8.959	2172449	2	Pv62768|Pv62770
6	2220956	1.202	2222157	2	Pv62774|Pv62775
6	2273809	2.207	2276015	2	Pv62785|Pv62786
6	2723119	2.081	2725199	3	Pv62832|Pv62833|Pv62834
6	2804283	27.566	2831848	5	Pv62844|Pv62845|Pv62847|Pv62848|Pv62849
6	2846610	1.283	2847892	2	Pv62853|Pv62854
6	2856158	31.969	2888126	4	Pv62856|Pv62858|Pv62859|Pv62860
6	2937854	27.11	2964963	3	Pv62863|Pv62864|Pv62865
6	2986260	31.525	3017784	9	Pv62869|Pv62870|Pv62871|Pv62872|Pv62873|Pv62874|Pv62875|Pv62876|Pv62877
6	3054413	1.859	3056271	2	Pv62889|Pv62890
6	3080251	4.67	3084920	2	Pv62896|Pv62897
6	3144014	2.177	3146190	2	Pv62906|Pv62907
6	3193208	27.035	3220242	7	Pv62924|Pv62925|Pv62926|Pv62927|Pv62928|Pv62930|Pv62931
6	3224310	8.357	3232666	3	Pv62932|Pv62933|Pv62934
6	3242534	18.958	3261491	2	Pv62939|Pv62942
6	3262735	3.769	3266503	2	Pv62943|Pv62945
6	3278569	5.857	3284425	2	Pv62947|Pv62948
6	3313793	0.693	3314485	2	Pv62953|Pv62954
6	3320727	3.661	3324387	2	Pv62955|Pv62956
6	3385172	1.403	3386574	2	Pv62971|Pv62972
6	3387294	4.428	3391721	2	Pv62973|Pv62974
6	3393650	9.59	3403239	4	Pv62975|Pv62977|Pv62979|Pv62980
6	3503068	1.451	3504518	2	Pv62990|Pv62991
6	3549860	0.297	3550156	2	Pv62996|Pv62997
6	3731172	2.761	3733932	2	Pv63014|Pv63015
6	3775885	19.676	3795560	2	Pv63021|Pv63022
6	3806168	2.134	3808301	2	Pv63023|Pv63024
6	3833239	16.688	3849926	4	Pv63030|Pv63032|Pv63033|Pv63034
6	3901736	16.393	3918128	2	Pv63039|Pv63040
6	3925544	60.213	3985756	6	Pv63043|Pv63044|Pv63045|Pv63046|Pv63047|Pv63048
6	4023966	17.09	4041055	4	Pv63052|Pv63053|Pv63054|Pv63055
6	4047524	2.283	4049806	2	Pv63058|Pv63059
6	4077415	4.038	4081452	3	Pv63064|Pv63065|Pv63066
6	4085654	2.038	4087691	2	Pv63067|Pv63069
6	4093112	7.343	4100454	2	Pv63072|Pv63073
6	4102017	66.721	4168737	11	Pv63075|Pv63077|Pv63078|Pv63079|Pv63080|Pv63081|Pv63082|Pv63083|Pv63085|Pv63086|Pv63087
6	4183636	19.623	4203258	2	Pv63091|Pv63092
6	4228824	2.103	4230926	2	Pv63098|Pv63099
6	4259642	34.61	4294251	4	Pv63103|Pv63104|Pv63105|Pv63107
6	4300434	23.185	4323618	8	Pv63109|Pv63110|Pv63111|Pv63112|Pv63113|Pv63114|Pv63115|Pv63117
6	4364306	1.212	4365517	2	Pv63125|Pv63126
6	4396153	14.671	4410823	2	Pv63129|Pv63130
6	4414243	19.34	4433582	2	Pv63131|Pv63132
6	4524761	6.25	4531010	2	Pv63157|Pv63158
6	4550553	0.905	4551457	2	Pv63165|Pv63166
6	4566590	17.286	4583875	2	Pv63170|Pv63171
6	4609606	14.972	4624577	3	Pv63181|Pv63183|Pv63184
6	4665240	13.708	4678947	3	Pv63197|Pv63198|Pv63201
6	4697084	1.789	4698872	2	Pv63208|Pv63209
6	4726679	0.481	4727159	2	Pv63216|Pv63217
6	4745034	5.743	4750776	2	Pv63222|Pv63223
6	4754355	16.692	4771046	3	Pv63225|Pv63227|Pv63228
6	4782022	1.842	4783863	2	Pv63232|Pv63233
6	4824245	4.737	4828981	2	Pv63242|Pv63243
6	4878208	1.216	4879423	2	Pv63256|Pv63257
6	4955970	5.597	4961566	2	Pv63273|Pv63274
6	4969425	6.587	4976011	2	Pv63279|Pv63280
6	5002863	12.472	5015334	3	Pv63284|Pv63286|Pv63287
6	5045680	6.37	5052049	2	Pv63301|Pv63303
6	5105041	2.567	5107607	2	Pv63311|Pv63312
6	5112870	0.804	5113673	2	Pv63313|Pv63314
6	5183944	1.875	5185818	2	Pv63326|Pv63327
6	5192456	4.656	5197111	3	Pv63329|Pv63330|Pv63331
6	5217284	13.286	5230569	3	Pv63337|Pv63338|Pv63339
6	5256178	9.354	5265531	2	Pv63345|Pv63347
6	5294690	1.189	5295878	2	Pv63354|Pv63355
6	5299799	1.787	5301585	2	Pv63356|Pv63357
6	5461458	10.289	5471746	3	Pv63377|Pv63379|Pv63380
6	5478340	15.666	5494005	5	Pv63385|Pv63386|Pv63388|Pv63389|Pv63390
6	5501586	4.397	5505982	2	Pv63395|Pv63396
6	5521840	0.729	5522568	2	Pv63401|Pv63402
6	5542951	0.683	5543633	2	Pv63410|Pv63411
6	5565820	1.932	5567751	2	Pv63418|Pv63419
6	5637190	5.939	5643128	3	Pv63444|Pv63445|Pv63446
6	5693779	0.453	5694231	2	Pv63457|Pv63458
6	5705459	5.89	5711348	3	Pv63461|Pv63462|Pv63463
6	5768727	0.969	5769695	2	Pv63472|Pv63473
6	5793307	1.078	5794384	2	Pv63480|Pv63481
6	5820324	5.901	5826224	2	Pv63484|Pv63485
6	5842474	11.05	5853523	4	Pv63492|Pv63493|Pv63494|Pv63495
6	6242003	5.418	6247420	3	Pv63530|Pv63531|Pv63532
6	6301447	3.101	6304547	2	Pv63550|Pv63551
6	6323422	1.849	6325270	2	Pv63561|Pv63562
6	6344832	11.302	6356133	3	Pv63565|Pv63567|Pv63569
6	6357925	4.395	6362319	2	Pv63570|Pv63571
6	6374032	1.906	6375937	2	Pv63578|Pv63579
6	6388556	16.497	6405052	6	Pv63581|Pv63582|Pv63584|Pv63585|Pv63586|Pv63587
6	6451429	0.902	6452330	2	Pv63597|Pv63598
6	6464677	6.302	6470978	4	Pv63603|Pv63604|Pv63605|Pv63606
6	6489362	5.678	6495039	2	Pv63613|Pv63614
6	6508802	0.542	6509343	2	Pv63617|Pv63618
6	6529085	1.06	6530144	2	Pv63623|Pv63624
6	6592106	1.009	6593114	2	Pv63646|Pv63647
6	6622921	0.341	6623261	2	Pv63655|Pv63656
6	6629688	7.212	6636899	3	Pv63657|Pv63658|Pv63659
6	6671994	8.046	6680039	3	Pv63667|Pv63668|Pv63669
6	6728123	28.606	6756728	3	Pv63682|Pv63683|Pv63684
6	6781770	1.623	6783392	2	Pv63690|Pv63691
6	6813517	3.068	6816584	2	Pv63701|Pv63702
6	6825102	2.184	6827285	2	Pv63704|Pv63705
6	6949011	3.103	6952113	2	Pv63728|Pv63729
6	7020587	9.386	7029972	2	Pv63747|Pv63749
6	7102526	1.075	7103600	2	Pv63766|Pv63767
6	7116342	1.208	7117549	2	Pv63773|Pv63774
6	7147931	0.908	7148838	2	Pv63777|Pv63778
6	7179994	0.675	7180668	2	Pv63784|Pv63785
6	7203926	43.15	7247075	4	Pv63791|Pv63792|Pv63793|Pv63795
6	7358242	5.941	7364182	2	Pv63806|Pv63807
6	7377492	10.383	7387874	2	Pv63809|Pv63810
6	7403529	0.753	7404281	2	Pv63818|Pv63819
6	7417422	1.979	7419400	2	Pv63823|Pv63825
6	7429753	5.397	7435149	2	Pv63829|Pv63831
6	7452333	7.141	7459473	3	Pv63838|Pv63839|Pv63840
6	7552745	1.797	7554541	2	Pv63858|Pv63859
6	7590381	3.073	7593453	2	Pv63869|Pv63870
6	7638990	11.782	7650771	3	Pv63885|Pv63886|Pv63887
6	7657452	1.646	7659097	2	Pv63892|Pv63893
6	7671559	3.671	7675229	2	Pv63896|Pv63897
6	7687227	9.296	7696522	2	Pv63899|Pv63900
6	7698271	6.937	7705207	3	Pv63902|Pv63903|Pv63904
6	7711338	3.759	7715096	2	Pv63907|Pv63908
6	7769397	22.573	7791969	3	Pv63919|Pv63920|Pv63921
6	7797120	44.335	7841454	5	Pv63922|Pv63924|Pv63925|Pv63926|Pv63928
6	7843906	4.168	7848073	2	Pv63930|Pv63932
6	7957246	4.358	7961603	2	Pv63958|Pv63959
6	8101216	5.349	8106564	2	Pv63990|Pv63991
6	8173996	0.222	8174217	2	Pv64008|Pv64009
6	8242362	3.594	8245955	3	Pv64021|Pv64022|Pv64023
6	8371962	1.007	8372968	2	Pv64040|Pv64041
6	8375347	21.551	8396897	4	Pv64043|Pv64044|Pv64045|Pv64047
6	8548548	1.181	8549728	2	Pv64068|Pv64069
6	8588511	11.334	8599844	3	Pv64077|Pv64078|Pv64079
6	8697591	7.433	8705023	2	Pv64090|Pv64091
6	8720330	8.385	8728714	3	Pv64097|Pv64098|Pv64099
6	8757507	3.271	8760777	2	Pv64109|Pv64110
6	8786000	2.718	8788717	2	Pv64115|Pv64116
6	8837478	7.397	8844874	3	Pv64127|Pv64128|Pv64129
6	8884034	7.268	8891301	3	Pv64134|Pv64135|Pv64136
6	8957693	2.764	8960456	2	Pv64157|Pv64158
6	8967265	6.314	8973578	2	Pv64159|Pv64160
6	8999452	5.003	9004454	2	Pv64167|Pv64168
6	9039004	2.688	9041691	2	Pv64179|Pv64180
6	9056610	2.59	9059199	3	Pv64186|Pv64187|Pv64188
6	9078467	3.518	9081984	2	Pv64194|Pv64195
6	9136221	10.723	9146943	2	Pv64211|Pv64212
6	9225112	1.907	9227018	2	Pv64232|Pv64233
6	9251545	14.057	9265601	3	Pv64242|Pv64244|Pv64245
6	9296853	1.882	9298734	2	Pv64251|Pv64252
6	9356324	0.966	9357289	2	Pv64269|Pv64270
6	9424093	5.5	9429592	2	Pv64289|Pv64290
6	9430378	0.766	9431143	2	Pv64291|Pv64292
6	9580019	10.51	9590528	2	Pv64328|Pv64329
6	9625993	2.055	9628047	2	Pv64336|Pv64338
6	9630296	1.033	9631328	2	Pv64340|Pv64341
6	9634142	3.957	9638098	3	Pv64342|Pv64343|Pv64344
6	9655863	6.361	9662223	2	Pv64348|Pv64350
6	9686380	9.157	9695536	3	Pv64357|Pv64358|Pv64359
6	9736041	27.107	9763147	5	Pv64366|Pv64367|Pv64368|Pv64369|Pv64370
6	9800008	14.41	9814417	2	Pv64377|Pv64378
6	9844606	27.894	9872499	5	Pv64386|Pv64387|Pv64388|Pv64389|Pv64390
6	9881461	18.604	9900064	3	Pv64394|Pv64397|Pv64398
6	9912809	2.058	9914866	2	Pv64403|Pv64404
6	9944933	0.26	9945192	2	Pv64417|Pv64418
6	9953327	1.615	9954941	2	Pv64420|Pv64421
6	9961636	0.387	9962022	2	Pv64423|Pv64424
6	9974152	6.346	9980497	3	Pv64426|Pv64427|Pv64428
6	9985824	6.185	9992008	5	Pv64430|Pv64431|Pv64432|Pv64433|Pv64434
6	10029233	2.014	10031246	2	Pv64444|Pv64445
6	10055997	3.714	10059710	2	Pv64456|Pv64457
6	10086149	5.669	10091817	2	Pv64461|Pv64462
6	10095496	0.999	10096494	2	Pv64463|Pv64464
6	10123324	2.027	10125350	2	Pv64473|Pv64474
6	10170711	3.466	10174176	2	Pv64488|Pv64489
6	10254197	6.928	10261124	3	Pv64513|Pv64514|Pv64515
6	10367155	6.154	10373308	2	Pv64536|Pv64538
6	10393160	9.744	10402903	3	Pv64543|Pv64544|Pv64545
6	10416884	12.996	10429879	2	Pv64547|Pv64548
6	10430390	2.165	10432554	2	Pv64549|Pv64550
6	10481040	1.534	10482573	2	Pv64563|Pv64564
6	10484485	5.621	10490105	2	Pv64565|Pv64566
6	10493211	5.845	10499055	2	Pv64567|Pv64568
6	10544724	0.834	10545557	2	Pv64576|Pv64577
6	10553954	6.994	10560947	2	Pv64579|Pv64580
6	10582210	9.047	10591256	2	Pv64585|Pv64586
6	10605364	1.504	10606867	2	Pv64588|Pv64589
6	10627065	40.069	10667133	12	Pv64594|Pv64595|Pv64596|Pv64597|Pv64599|Pv64600|Pv64601|Pv64602|Pv64603|Pv64604|Pv64605|Pv64606
6	10718467	40.638	10759104	7	Pv64615|Pv64616|Pv64617|Pv64618|Pv64620|Pv64621|Pv64623
6	10837841	0.398	10838238	2	Pv64642|Pv64643
6	10889465	5.227	10894691	2	Pv64650|Pv64651
6	10924251	8.216	10932466	2	Pv64657|Pv64658
6	11013724	2.306	11016029	2	Pv64669|Pv64670
6	11060450	8.45	11068899	2	Pv64675|Pv64676
6	11083033	1.484	11084516	2	Pv64679|Pv64680
6	11126790	10.002	11136791	3	Pv64689|Pv64690|Pv64691
6	11232052	13.919	11245970	2	Pv64700|Pv64701
6	11265327	30.495	11295821	4	Pv64706|Pv64707|Pv64708|Pv64709
6	11299622	18.724	11318345	3	Pv64711|Pv64712|Pv64714
6	11355831	0.676	11356506	2	Pv64724|Pv64725
6	11570245	1.88	11572124	2	Pv64757|Pv64758
6	11574032	13.421	11587452	4	Pv64759|Pv64760|Pv64761|Pv64762
6	11594675	24.992	11619666	4	Pv64764|Pv64765|Pv64766|Pv64767
6	11664164	7.025	11671188	3	Pv64775|Pv64776|Pv64777
6	11678137	7.104	11685240	2	Pv64781|Pv64782
6	11726921	3.165	11730085	2	Pv64789|Pv64790
6	11834146	10.63	11844775	3	Pv64817|Pv64818|Pv64819
6	11858989	12.176	11871164	3	Pv64823|Pv64825|Pv64826
6	11883838	4.922	11888759	3	Pv64827|Pv64828|Pv64829
6	11905715	3.671	11909385	2	Pv64834|Pv64835
6	11931503	9.736	11941238	2	Pv64837|Pv64838
6	11948230	6.729	11954958	2	Pv64842|Pv64845
6	11957469	6.01	11963478	2	Pv64847|Pv64848
6	12030662	7.115	12037776	3	Pv64859|Pv64861|Pv64862
6	12041494	6.15	12047643	2	Pv64865|Pv64866
6	12055811	3.342	12059152	2	Pv64869|Pv64871
6	12062168	10.733	12072900	2	Pv64873|Pv64875
6	12144602	1.954	12146555	2	Pv64898|Pv64899
6	12243853	10.688	12254540	2	Pv64920|Pv64923
6	12293321	3.321	12296641	2	Pv64929|Pv64930
6	12316108	3.235	12319342	2	Pv64935|Pv64936
6	12407970	17.048	12425017	3	Pv64961|Pv64963|Pv64964
6	12530498	2.419	12532916	2	Pv64986|Pv64987
6	12540448	3.685	12544132	2	Pv64989|Pv64990
6	12554977	3.858	12558834	3	Pv64994|Pv64995|Pv64996
6	12592946	0.872	12593817	2	Pv65004|Pv65005
6	12606353	8.189	12614541	3	Pv65010|Pv65011|Pv65012
6	12622447	4.278	12626724	2	Pv65015|Pv65016
6	12647928	1.185	12649112	3	Pv65025|Pv65026|Pv65027
6	12681301	1.279	12682579	2	Pv65033|Pv65034
6	12692546	3.569	12696114	3	Pv65039|Pv65040|Pv65041
6	12699536	0.58	12700115	2	Pv65043|Pv65044
6	12738278	12.124	12750401	5	Pv65055|Pv65057|Pv65058|Pv65059|Pv65060
6	12840673	10	12850672	2	Pv65075|Pv65076
6	12862450	6.116	12868565	2	Pv65078|Pv65079
6	12876028	5.154	12881181	2	Pv65082|Pv65083
6	12904406	20.563	12924968	3	Pv65089|Pv65090|Pv65092
6	12926610	1.697	12928306	2	Pv65093|Pv65094
6	12960949	7.452	12968400	3	Pv65099|Pv65101|Pv65102
6	13012796	2.967	13015762	3	Pv65110|Pv65111|Pv65112
6	13018332	11.819	13030150	5	Pv65114|Pv65115|Pv65116|Pv65117|Pv65118
6	13169091	11.095	13180185	2	Pv65131|Pv65133
6	13248840	7.477	13256316	3	Pv65140|Pv65141|Pv65142
6	13257265	10.187	13267451	3	Pv65143|Pv65144|Pv65145
6	13277255	2.24	13279494	2	Pv65148|Pv65149
6	13299313	9.717	13309029	3	Pv65155|Pv65156|Pv65157
6	13310826	7.934	13318759	3	Pv65158|Pv65160|Pv65162
6	13362211	11.833	13374043	2	Pv65173|Pv65175
6	13386012	3.912	13389923	2	Pv65178|Pv65179
6	13398871	5.459	13404329	3	Pv65182|Pv65183|Pv65184
6	13407536	5.879	13413414	2	Pv65186|Pv65187
6	13416195	13.563	13429757	2	Pv65188|Pv65189
6	13502432	35.553	13537984	5	Pv65211|Pv65212|Pv65213|Pv65214|Pv65215
6	13551195	1.496	13552690	2	Pv65219|Pv65220
6	13608764	7.047	13615810	3	Pv65236|Pv65237|Pv65238
6	13686423	2.425	13688847	2	Pv65252|Pv65253
6	13690272	0.84	13691111	2	Pv65254|Pv65255
6	13705176	7.717	13712892	3	Pv65260|Pv65261|Pv65262
6	13715408	2.89	13718297	2	Pv65264|Pv65265
6	13731842	13.029	13744870	3	Pv65270|Pv65272|Pv65273
6	13807579	28.48	13836058	6	Pv65291|Pv65292|Pv65294|Pv65295|Pv65296|Pv65297
6	13847380	1.92	13849299	2	Pv65302|Pv65303
6	13857610	5.839	13863448	2	Pv65306|Pv65307
6	13867336	9.1	13876435	2	Pv65309|Pv65310
6	13879118	2.543	13881660	2	Pv65312|Pv65313
6	13889680	7.252	13896931	2	Pv65314|Pv65315
6	13918354	5.793	13924146	2	Pv65322|Pv65323
6	13969667	0.894	13970560	2	Pv65334|Pv65335
6	14006268	7.805	14014072	2	Pv65348|Pv65350
6	14025237	3.074	14028310	2	Pv65354|Pv65355
6	14069263	14.623	14083885	4	Pv65367|Pv65368|Pv65369|Pv65371
6	14111969	8.038	14120006	2	Pv65381|Pv65382
6	14205880	19.586	14225465	5	Pv65411|Pv65412|Pv65413|Pv65414|Pv65415
6	14241420	12.418	14253837	3	Pv65421|Pv65424|Pv65425
6	14295532	4.393	14299924	2	Pv65430|Pv65431
6	14315326	7.129	14322454	2	Pv65436|Pv65437
6	14344209	2.185	14346393	2	Pv65444|Pv65445
6	14364202	10.323	14374524	2	Pv65447|Pv65448
6	14398199	1.208	14399406	2	Pv65454|Pv65455
6	14411847	7.49	14419336	2	Pv65459|Pv65461
6	14498303	14.773	14513075	3	Pv65476|Pv65477|Pv65478
6	14541352	10.274	14551625	2	Pv65485|Pv65486
6	14656856	7.488	14664343	3	Pv65508|Pv65509|Pv65510
6	14708820	14.693	14723512	5	Pv65517|Pv65518|Pv65519|Pv65520|Pv65521
6	14733126	15.586	14748711	4	Pv65525|Pv65526|Pv65527|Pv65528
6	14750945	2.009	14752953	2	Pv65529|Pv65530
6	14771361	4.158	14775518	2	Pv65535|Pv65536
6	14795141	3.989	14799129	3	Pv65537|Pv65538|Pv65539
6	14800155	12.915	14813069	5	Pv65540|Pv65541|Pv65543|Pv65544|Pv65545
6	14889148	1.417	14890564	2	Pv65564|Pv65565
6	14903100	1.95	14905049	2	Pv65570|Pv65571
6	14939878	0.265	14940142	2	Pv65580|Pv65581
6	14993696	3.091	14996786	2	Pv65597|Pv65598
6	15030329	7.789	15038117	2	Pv65604|Pv65606
6	15057250	2.595	15059844	2	Pv65612|Pv65613
6	15111466	1.188	15112653	2	Pv65622|Pv65623
6	15159388	1.111	15160498	2	Pv65636|Pv65637
6	15164563	2.338	15166900	2	Pv65638|Pv65639
6	15189462	2.931	15192392	3	Pv65647|Pv65648|Pv65649
6	15207277	4.282	15211558	2	Pv65653|Pv65654
6	15221855	4.325	15226179	2	Pv65659|Pv65660
6	15251560	70.38	15321939	6	Pv65666|Pv65667|Pv65668|Pv65669|Pv65670|Pv65671
6	15431185	11.985	15443169	3	Pv65674|Pv65675|Pv65676
6	15571827	3.154	15574980	2	Pv65684|Pv65685
6	15652880	4.01	15656889	2	Pv65687|Pv65688
6	15752288	71.071	15823358	6	Pv65691|Pv65692|Pv65693|Pv65694|Pv65697|Pv65698
6	15933753	2.722	15936474	2	Pv65703|Pv65704
6	15964074	23.674	15987747	3	Pv65709|Pv65710|Pv65711
6	16087649	17.002	16104650	2	Pv65714|Pv65715
6	16105716	20.718	16126433	6	Pv65716|Pv65717|Pv65719|Pv65721|Pv65722|Pv65723
6	16162139	2.253	16164391	2	Pv65735|Pv65736
6	16279073	13.476	16292548	7	Pv65762|Pv65763|Pv65764|Pv65765|Pv65766|Pv65767|Pv65768
6	16300635	7.467	16308101	2	Pv65773|Pv65775
6	16342954	5.815	16348768	2	Pv65784|Pv65785
6	16419744	1.753	16421496	2	Pv65805|Pv65806
6	16426747	2.963	16429709	2	Pv65808|Pv65809
6	16431976	0.384	16432359	2	Pv65810|Pv65811
6	16490393	3.033	16493425	2	Pv65819|Pv65820
6	16673454	2.171	16675624	2	Pv65829|Pv65830
6	16691121	3.761	16694881	2	Pv65836|Pv65837
6	16700870	5.921	16706790	2	Pv65840|Pv65841
6	16740415	6.12	16746534	2	Pv65855|Pv65856
6	16802125	2.291	16804415	2	Pv65874|Pv65875
6	16885606	13.956	16899561	3	Pv65890|Pv65891|Pv65892
6	16904083	1.516	16905598	2	Pv65895|Pv65896
6	16911150	16.602	16927751	2	Pv65898|Pv65899
6	16947599	1.281	16948879	2	Pv65904|Pv65905
6	16954650	11.969	16966618	2	Pv65907|Pv65909
6	16986846	3.037	16989882	2	Pv65914|Pv65915
6	17031171	4.393	17035563	3	Pv65923|Pv65924|Pv65925
6	17148652	4.743	17153394	2	Pv65947|Pv65948
6	17223206	4.904	17228109	2	Pv65956|Pv65958
6	17272415	2.171	17274585	2	Pv65972|Pv65973
6	17284521	8.605	17293125	2	Pv65974|Pv65975
6	17303306	9.213	17312518	3	Pv65977|Pv65978|Pv65979
6	17436222	1.039	17437260	2	Pv66020|Pv66021
6	17457539	1.964	17459502	2	Pv66026|Pv66027
6	17462764	3.277	17466040	3	Pv66030|Pv66031|Pv66032
6	17486453	12.971	17499423	4	Pv66041|Pv66042|Pv66043|Pv66044
6	17559635	3.917	17563551	3	Pv66054|Pv66055|Pv66056
6	17577391	6.852	17584242	2	Pv66060|Pv66061
6	17626909	27.048	17653956	6	Pv66065|Pv66066|Pv66067|Pv66068|Pv66069|Pv66070
6	17658760	4.813	17663572	2	Pv66072|Pv66073
6	17670442	3.963	17674404	2	Pv66075|Pv66077
6	17808948	6.988	17815935	2	Pv66100|Pv66101
6	17904184	2.592	17906775	2	Pv66113|Pv66114
6	17910174	6.96	17917133	2	Pv66116|Pv66117
6	17956887	4.733	17961619	2	Pv66125|Pv66127
6	18000570	4.83	18005399	2	Pv66142|Pv66143
6	18012980	3.782	18016761	2	Pv66146|Pv66147
6	18051948	17.478	18069425	3	Pv66155|Pv66156|Pv66157
6	18164462	16.346	18180807	5	Pv66172|Pv66173|Pv66174|Pv66175|Pv66176
6	18192757	10.659	18203415	3	Pv66179|Pv66180|Pv66181
6	18211229	2.617	18213845	3	Pv66183|Pv66184|Pv66185
6	18231045	15.044	18246088	3	Pv66189|Pv66190|Pv66191
6	18299620	4.742	18304361	3	Pv66207|Pv66208|Pv66209
6	18346947	10.953	18357899	2	Pv66215|Pv66216
6	18375244	0.977	18376220	2	Pv66218|Pv66219
6	18419754	5.778	18425531	3	Pv66226|Pv66227|Pv66229
6	18457980	4.719	18462698	2	Pv66236|Pv66238
6	18473155	1.197	18474351	2	Pv66241|Pv66242
6	18503103	28.501	18531603	3	Pv66248|Pv66249|Pv66250
6	18548522	11.38	18559901	2	Pv66252|Pv66254
6	18643479	19.535	18663013	2	Pv66271|Pv66272
6	18668983	15.445	18684427	3	Pv66274|Pv66275|Pv66276
6	18757547	5.445	18762991	2	Pv66286|Pv66287
6	18806381	6.715	18813095	3	Pv66295|Pv66296|Pv66297
6	18890479	2.495	18892973	2	Pv66309|Pv66310
6	19072003	2.084	19074086	2	Pv66330|Pv66331
6	19104913	9.557	19114469	4	Pv66340|Pv66341|Pv66343|Pv66344
6	19157049	3.245	19160293	2	Pv66354|Pv66355
6	19185436	7.516	19192951	4	Pv66361|Pv66362|Pv66363|Pv66364
6	19286997	0.743	19287739	2	Pv66393|Pv66394
6	19350451	2.006	19352456	2	Pv66411|Pv66412
6	19365488	5.792	19371279	3	Pv66416|Pv66417|Pv66418
6	19413938	10.334	19424271	3	Pv66425|Pv66426|Pv66428
6	19462830	7.838	19470667	2	Pv66435|Pv66436
6	19478970	10.708	19489677	2	Pv66438|Pv66439
6	19600065	8.532	19608596	3	Pv66451|Pv66452|Pv66453
6	19632494	14.726	19647219	3	Pv66460|Pv66461|Pv66462
6	19666169	2.503	19668671	2	Pv66468|Pv66469
6	19669053	7.341	19676393	3	Pv66470|Pv66471|Pv66472
6	19710167	11.894	19722060	5	Pv66477|Pv66479|Pv66480|Pv66481|Pv66482
6	19747500	23.146	19770645	3	Pv66489|Pv66490|Pv66491
6	19833197	4.216	19837412	2	Pv66504|Pv66505
6	19851117	19.708	19870824	2	Pv66506|Pv66507
6	19879386	1.108	19880493	2	Pv66509|Pv66510
6	19894934	2.364	19897297	2	Pv66515|Pv66516
6	19902886	4.379	19907264	2	Pv66518|Pv66519
6	19915088	3.415	19918502	2	Pv66521|Pv66522
6	19925417	5.931	19931347	2	Pv66525|Pv66526
6	20002735	2.047	20004781	2	Pv66531|Pv66532
6	20045901	2.512	20048412	2	Pv66542|Pv66543
6	20063045	1.215	20064259	2	Pv66547|Pv66548
6	20069739	5.158	20074896	2	Pv66550|Pv66551
6	20107753	13.205	20120957	3	Pv66561|Pv66562|Pv66563
6	20201569	12.408	20213976	2	Pv66582|Pv66584
6	20226285	2.622	20228906	2	Pv66589|Pv66590
6	20230537	13.365	20243901	2	Pv66591|Pv66592
6	20263723	24.372	20288094	3	Pv66596|Pv66597|Pv66598
6	20324467	3.134	20327600	3	Pv66605|Pv66606|Pv66607
6	20349031	2.305	20351335	2	Pv66615|Pv66616
6	20361971	15.137	20377107	2	Pv66618|Pv66619
6	20381852	3.112	20384963	2	Pv66621|Pv66622
6	20407786	9.476	20417261	2	Pv66625|Pv66626
6	20624532	2.176	20626707	2	Pv66653|Pv66654
6	20850586	1.908	20852493	2	Pv66686|Pv66687
6	20893525	20.747	20914271	5	Pv66694|Pv66695|Pv66697|Pv66698|Pv66699
6	20918185	5.411	20923595	2	Pv66701|Pv66703
6	21034326	4.258	21038583	2	Pv66717|Pv66718
6	21045798	7.83	21053627	3	Pv66722|Pv66723|Pv66724
6	21081684	1.585	21083268	2	Pv66730|Pv66731
6	21126522	2.39	21128911	2	Pv66738|Pv66739
6	21358090	2.447	21360536	2	Pv66770|Pv66771
6	21373712	19.824	21393535	3	Pv66777|Pv66778|Pv66780
6	21404804	28.854	21433657	5	Pv66786|Pv66787|Pv66788|Pv66789|Pv66790
6	21453626	2.482	21456107	3	Pv66795|Pv66796|Pv66797
6	21523118	3.614	21526731	2	Pv66812|Pv66813
6	21534150	2.809	21536958	2	Pv66817|Pv66818
6	21563011	7.174	21570184	2	Pv66826|Pv66827
6	21600487	1.464	21601950	2	Pv66833|Pv66834
6	21689515	9.109	21698623	2	Pv66854|Pv66855
6	21731081	5.168	21736248	2	Pv66870|Pv66871
6	21753252	13.881	21767132	5	Pv66876|Pv66877|Pv66878|Pv66879|Pv66880
6	21786604	9.12	21795723	3	Pv66885|Pv66886|Pv66887
6	21847065	1.471	21848535	2	Pv66894|Pv66895
6	21886547	0.839	21887385	2	Pv66903|Pv66904
6	21923805	0.588	21924392	2	Pv66910|Pv66911
6	21939116	3.416	21942531	2	Pv66917|Pv66918
6	21982300	4.916	21987215	2	Pv66928|Pv66929
6	22154888	15.292	22170179	3	Pv66974|Pv66975|Pv66976
6	22265963	12.929	22278891	2	Pv66997|Pv66998
6	22342351	20.37	22362720	3	Pv67013|Pv67015|Pv67019
6	22388286	1.015	22389300	2	Pv67025|Pv67026
6	22410176	19.549	22429724	3	Pv67031|Pv67032|Pv67034
6	22465798	0.266	22466063	2	Pv67042|Pv67043
6	22485005	14.721	22499725	3	Pv67051|Pv67052|Pv67053
6	22508565	9.814	22518378	2	Pv67055|Pv67056
6	22525880	4.869	22530748	2	Pv67059|Pv67060
6	22562910	5.712	22568621	3	Pv67069|Pv67070|Pv67071
6	22572676	2.249	22574924	2	Pv67073|Pv67074
6	22648493	4.67	22653162	2	Pv67097|Pv67098
6	22708358	4.629	22712986	3	Pv67104|Pv67105|Pv67106
6	22750593	17.312	22767904	2	Pv67120|Pv67121
6	22870405	1.617	22872021	2	Pv67142|Pv67143
6	22962883	13.034	22975916	3	Pv67169|Pv67171|Pv67173
6	22994148	0.955	22995102	2	Pv67178|Pv67179
6	23035372	2.494	23037865	2	Pv67190|Pv67191
6	23054785	8.752	23063536	2	Pv67195|Pv67196
6	23094992	2.553	23097544	3	Pv67203|Pv67204|Pv67205
6	23114406	8.475	23122880	3	Pv67211|Pv67212|Pv67213
6	23173489	0.544	23174032	2	Pv67226|Pv67227
6	23233248	3.183	23236430	2	Pv67240|Pv67241
6	23273907	1.515	23275421	2	Pv67252|Pv67253
6	23402308	2.589	23404896	2	Pv67268|Pv67269
6	23439145	4.321	23443465	2	Pv67275|Pv67276
6	23450082	4.643	23454724	2	Pv67278|Pv67279
6	23476773	1.747	23478519	2	Pv67283|Pv67284
6	23479589	8.422	23488010	3	Pv67285|Pv67286|Pv67287
6	23494236	7.555	23501790	2	Pv67290|Pv67291
6	23502559	4.532	23507090	2	Pv67292|Pv67293
6	23516341	16.331	23532671	7	Pv67297|Pv67298|Pv67300|Pv67301|Pv67302|Pv67303|Pv67304
6	23535587	6.281	23541867	2	Pv67306|Pv67308
6	23626845	7.916	23634760	2	Pv67329|Pv67330
6	23668835	12.604	23681438	6	Pv67340|Pv67341|Pv67343|Pv67344|Pv67345|Pv67346
6	23719862	1.349	23721210	2	Pv67355|Pv67356
6	23722172	3.621	23725792	2	Pv67357|Pv67358
6	23784224	10.817	23795040	2	Pv67368|Pv67369
6	23961551	5.489	23967039	2	Pv67412|Pv67413
6	23971218	4.995	23976212	2	Pv67414|Pv67415
6	24000273	5.384	24005656	2	Pv67421|Pv67422
6	24039614	4.527	24044140	2	Pv67429|Pv67430
6	24047892	2.484	24050375	2	Pv67431|Pv67432
6	24093620	1.699	24095318	2	Pv67441|Pv67442
6	24101398	11.07	24112467	2	Pv67444|Pv67445
6	24119352	5.674	24125025	2	Pv67447|Pv67448
6	24136503	3.799	24140301	2	Pv67454|Pv67455
6	24173627	1.498	24175124	2	Pv67459|Pv67460
6	24435298	1.984	24437281	2	Pv67524|Pv67525
6	24502385	0.97	24503354	2	Pv67541|Pv67542
6	24636940	9.323	24646262	3	Pv67565|Pv67567|Pv67568
6	24662471	1.534	24664004	2	Pv67572|Pv67573
6	24696393	3.624	24700016	3	Pv67583|Pv67584|Pv67585
6	24764744	1.678	24766421	2	Pv67603|Pv67604
6	24798648	1.014	24799661	2	Pv67613|Pv67614
6	24845093	49.132	24894224	5	Pv67623|Pv67624|Pv67625|Pv67626|Pv67628
6	24915332	4.299	24919630	2	Pv67634|Pv67636
6	24921249	15.51	24936758	2	Pv67638|Pv67640
6	24940229	1.058	24941286	2	Pv67644|Pv67645
6	24942025	2.321	24944345	2	Pv67646|Pv67647
6	25128799	5.03	25133828	2	Pv67699|Pv67700
6	25198329	7.606	25205934	3	Pv67710|Pv67711|Pv67712
6	25299551	1.176	25300726	2	Pv67725|Pv67726
6	25405719	3.5	25409218	2	Pv67735|Pv67736
6	25466368	1.515	25467882	2	Pv67744|Pv67745
6	25548550	0.564	25549113	2	Pv67769|Pv67770
6	25642139	9.755	25651893	5	Pv67792|Pv67793|Pv67794|Pv67795|Pv67796
6	25695283	11.859	25707141	3	Pv67809|Pv67810|Pv67811
6	25714547	1.248	25715794	2	Pv67812|Pv67813
6	25777212	2.83	25780041	2	Pv67828|Pv67829
6	25916683	1.594	25918276	2	Pv67871|Pv67872
6	25919477	3.141	25922617	2	Pv67873|Pv67874
6	25929014	6.483	25935496	2	Pv67878|Pv67879
6	25955914	7.816	25963729	2	Pv67887|Pv67888
6	26043003	9.794	26052796	2	Pv67911|Pv67912
6	26215925	5.342	26221266	2	Pv67947|Pv67948
6	26235378	0.709	26236086	2	Pv67954|Pv67955
6	26316023	3.763	26319785	2	Pv67962|Pv67963
6	26334408	2.337	26336744	2	Pv67966|Pv67967
6	26343030	1.86	26344889	2	Pv67971|Pv67972
6	26355356	4.965	26360320	2	Pv67975|Pv67976
6	26413770	1.699	26415468	2	Pv67992|Pv67993
6	26444211	5.65	26449860	2	Pv68002|Pv68003
6	26453266	9.181	26462446	2	Pv68005|Pv68007
6	26490859	16.443	26507301	3	Pv68014|Pv68016|Pv68017
6	26550242	5.913	26556154	2	Pv68026|Pv68027
6	26629621	6.466	26636086	2	Pv68042|Pv68043
6	26641206	3.667	26644872	2	Pv68045|Pv68046
6	26676820	5.889	26682708	2	Pv68051|Pv68052
6	26759462	0.833	26760294	2	Pv68069|Pv68070
6	26764665	14.284	26778948	3	Pv68071|Pv68072|Pv68073
6	26931878	2.56	26934437	3	Pv68113|Pv68114|Pv68115
6	26936595	2.509	26939103	2	Pv68116|Pv68117
6	26952567	4.684	26957250	3	Pv68119|Pv68121|Pv68122
6	26969557	9.061	26978617	2	Pv68124|Pv68125
6	27039406	8.727	27048132	2	Pv68138|Pv68140
6	27115661	0.66	27116320	2	Pv68155|Pv68156
6	27361184	18.013	27379196	2	Pv68227|Pv68228
6	27393666	7.732	27401397	2	Pv68233|Pv68235
6	27414012	8.686	27422697	2	Pv68238|Pv68240
6	27500596	1.884	27502479	2	Pv68263|Pv68264
6	27517139	4.906	27522044	2	Pv68269|Pv68270
6	27536366	3.058	27539423	2	Pv68273|Pv68274
6	27566238	14.205	27580442	4	Pv68280|Pv68281|Pv68282|Pv68284
6	27641743	11.391	27653133	3	Pv68300|Pv68301|Pv68302
6	27686907	6.047	27692953	2	Pv68312|Pv68313
6	27703137	1.328	27704464	2	Pv68318|Pv68319
6	27711447	3.127	27714573	2	Pv68322|Pv68323
6	27723656	1.538	27725193	2	Pv68325|Pv68327
6	27737894	3.221	27741114	2	Pv68329|Pv68330
6	27783980	5.87	27789849	2	Pv68347|Pv68349
6	27973241	5.43	27978670	2	Pv68378|Pv68379
6	27990908	9.535	28000442	2	Pv68384|Pv68386
6	28047604	5.25	28052853	3	Pv68395|Pv68396|Pv68398
6	28134458	4.209	28138666	2	Pv68422|Pv68423
6	28206360	2.403	28208762	2	Pv68444|Pv68445
6	28219458	6.659	28226116	2	Pv68447|Pv68448
6	28231497	1.934	28233430	2	Pv68450|Pv68451
6	28235964	2.913	28238876	2	Pv68452|Pv68453
6	28274785	12.27	28287054	4	Pv68459|Pv68460|Pv68461|Pv68462
6	28308719	0.367	28309085	2	Pv68474|Pv68475
6	28435649	6.287	28441935	2	Pv68511|Pv68512
6	28452573	8.192	28460764	2	Pv68515|Pv68517
6	28472289	6.464	28478752	3	Pv68521|Pv68522|Pv68524
6	28489969	5.274	28495242	3	Pv68527|Pv68528|Pv68529
6	28523937	2.027	28525963	2	Pv68535|Pv68536
6	28575661	6.494	28582154	3	Pv68548|Pv68549|Pv68550
6	28585178	22.437	28607614	7	Pv68552|Pv68553|Pv68554|Pv68556|Pv68557|Pv68558|Pv68559
6	28617780	4.736	28622515	3	Pv68563|Pv68564|Pv68565
6	28628026	5.004	28633029	3	Pv68567|Pv68568|Pv68570
6	28634910	11.337	28646246	3	Pv68571|Pv68572|Pv68573
6	28680045	3.238	28683282	2	Pv68581|Pv68582
6	28707812	1.309	28709120	2	Pv68587|Pv68588
6	28885757	2.813	28888569	3	Pv68602|Pv68603|Pv68604
6	28939194	1.045	28940238	2	Pv68623|Pv68624
6	28962295	4.269	28966563	2	Pv68630|Pv68632
6	29013020	11.5	29024519	3	Pv68643|Pv68644|Pv68645
6	29059386	2	29061385	2	Pv68656|Pv68657
6	29116009	4.449	29120457	2	Pv68673|Pv68675
6	29272713	11.559	29284271	3	Pv68707|Pv68708|Pv68709
6	29295107	4.246	29299352	2	Pv68712|Pv68713
6	29343954	4.388	29348341	3	Pv68721|Pv68722|Pv68724
6	29364645	8.065	29372709	3	Pv68728|Pv68729|Pv68730
6	29402852	1.517	29404368	2	Pv68739|Pv68740
6	29413766	5.332	29419097	2	Pv68745|Pv68747
6	29428977	0.267	29429243	2	Pv68749|Pv68750
6	29438121	1.84	29439960	2	Pv68753|Pv68754
6	29464953	1.259	29466211	2	Pv68760|Pv68761
6	29529787	6.597	29536383	3	Pv68768|Pv68769|Pv68771

## Sheet: Chr7
CHR	BP1	KB	NSNPS	BP2	SNPS
7	94096	10.054	3	104149	Pv68801|Pv68803|Pv68804
7	117994	5.803	2	123796	Pv68811|Pv68812
7	143806	10.489	3	154294	Pv68817|Pv68818|Pv68819
7	159546	2.292	2	161837	Pv68821|Pv68822
7	266107	8.895	3	275001	Pv68843|Pv68844|Pv68846
7	278910	4.833	2	283742	Pv68847|Pv68848
7	297344	1.307	2	298650	Pv68852|Pv68853
7	393295	24.667	3	417961	Pv68857|Pv68859|Pv68860
7	524587	25.304	6	549890	Pv68885|Pv68886|Pv68887|Pv68888|Pv68889|Pv68890
7	558377	2.156	2	560532	Pv68893|Pv68894
7	562500	5.69	2	568189	Pv68896|Pv68897
7	602359	8.379	2	610737	Pv68908|Pv68909
7	728823	15.689	3	744511	Pv68926|Pv68927|Pv68928
7	782458	4.292	2	786749	Pv68935|Pv68936
7	789084	8.434	3	797517	Pv68937|Pv68938|Pv68939
7	845815	3.984	3	849798	Pv68946|Pv68947|Pv68948
7	860589	1.982	2	862570	Pv68952|Pv68953
7	900196	5.285	2	905480	Pv68958|Pv68959
7	922008	1.905	2	923912	Pv68961|Pv68962
7	959626	2.553	2	962178	Pv68971|Pv68972
7	975579	10.926	3	986504	Pv68975|Pv68976|Pv68977
7	996673	4.915	3	1001587	Pv68983|Pv68985|Pv68986
7	1004162	1.267	2	1005428	Pv68987|Pv68988
7	1029070	15.943	5	1045012	Pv68997|Pv68998|Pv68999|Pv69000|Pv69001
7	1213132	1.012	2	1214143	Pv69029|Pv69030
7	1251729	16.243	5	1267971	Pv69041|Pv69042|Pv69043|Pv69044|Pv69045
7	1281042	6.365	2	1287406	Pv69048|Pv69049
7	1341877	6.19	4	1348066	Pv69063|Pv69064|Pv69065|Pv69066
7	1410091	58.823	5	1468913	Pv69074|Pv69075|Pv69076|Pv69077|Pv69078
7	1570439	31.336	4	1601774	Pv69081|Pv69082|Pv69083|Pv69084
7	1823276	15.612	2	1838887	Pv69092|Pv69093
7	1865207	2.182	3	1867388	Pv69101|Pv69102|Pv69103
7	1947332	8.002	3	1955333	Pv69119|Pv69120|Pv69121
7	1973402	0.706	2	1974107	Pv69128|Pv69129
7	2030585	58.697	5	2089281	Pv69146|Pv69148|Pv69149|Pv69151|Pv69152
7	2160975	1.381	2	2162355	Pv69169|Pv69170
7	2176248	4	2	2180247	Pv69173|Pv69174
7	2203431	3.541	2	2206971	Pv69180|Pv69181
7	2240804	5.699	3	2246502	Pv69193|Pv69194|Pv69195
7	2272558	13.861	3	2286418	Pv69201|Pv69202|Pv69203
7	2314853	1.981	3	2316833	Pv69211|Pv69212|Pv69213
7	2332749	2.515	2	2335263	Pv69215|Pv69216
7	2356974	0.208	2	2357181	Pv69220|Pv69221
7	2369599	1.406	2	2371004	Pv69223|Pv69224
7	2380599	21.172	3	2401770	Pv69228|Pv69229|Pv69230
7	2534588	8.172	3	2542759	Pv69265|Pv69266|Pv69267
7	2543052	5.393	3	2548444	Pv69268|Pv69269|Pv69270
7	2574461	3.372	2	2577832	Pv69281|Pv69283
7	2694395	5.234	2	2699628	Pv69312|Pv69313
7	2710461	1.755	2	2712215	Pv69317|Pv69318
7	2713822	25.159	3	2738980	Pv69319|Pv69320|Pv69321
7	2750282	1.723	2	2752004	Pv69322|Pv69323
7	2793836	2.922	2	2796757	Pv69331|Pv69332
7	2808095	12.635	3	2820729	Pv69333|Pv69334|Pv69336
7	2840647	11.405	3	2852051	Pv69343|Pv69344|Pv69347
7	2866379	0.811	2	2867189	Pv69351|Pv69352
7	2870213	6.72	3	2876932	Pv69353|Pv69354|Pv69355
7	2889386	6.228	2	2895613	Pv69359|Pv69361
7	2926267	2.498	2	2928764	Pv69370|Pv69371
7	2930551	2.441	2	2932991	Pv69372|Pv69373
7	2968268	2.114	3	2970381	Pv69383|Pv69384|Pv69385
7	2979890	16.759	3	2996648	Pv69389|Pv69392|Pv69393
7	3164823	10.474	2	3175296	Pv69415|Pv69416
7	3203487	6.064	2	3209550	Pv69423|Pv69424
7	3242184	13.897	3	3256080	Pv69430|Pv69431|Pv69432
7	3286793	2.115	2	3288907	Pv69443|Pv69444
7	3299684	7.452	2	3307135	Pv69446|Pv69447
7	3324740	19.443	3	3344182	Pv69449|Pv69451|Pv69453
7	3402147	1.109	2	3403255	Pv69465|Pv69466
7	3415623	3.447	2	3419069	Pv69468|Pv69469
7	3423761	16.39	2	3440150	Pv69471|Pv69473
7	3479112	9.89	2	3489001	Pv69481|Pv69482
7	3546576	5.762	2	3552337	Pv69488|Pv69490
7	3677012	73.97	5	3750981	Pv69504|Pv69506|Pv69507|Pv69508|Pv69509
7	3798042	10.097	2	3808138	Pv69516|Pv69518
7	3813294	13.465	4	3826758	Pv69519|Pv69520|Pv69522|Pv69523
7	3829101	18.956	5	3848056	Pv69525|Pv69526|Pv69528|Pv69529|Pv69530
7	4008598	51.092	5	4059689	Pv69545|Pv69546|Pv69547|Pv69548|Pv69549
7	4096631	30.571	8	4127201	Pv69555|Pv69556|Pv69557|Pv69558|Pv69559|Pv69560|Pv69561|Pv69562
7	4270045	15.242	3	4285286	Pv69585|Pv69586|Pv69588
7	4414760	1.697	2	4416456	Pv69611|Pv69612
7	4429390	7.774	3	4437163	Pv69616|Pv69617|Pv69619
7	4443785	5.54	2	4449324	Pv69621|Pv69622
7	4499393	1.895	2	4501287	Pv69639|Pv69640
7	4530502	7.758	2	4538259	Pv69646|Pv69647
7	4544670	2.475	2	4547144	Pv69649|Pv69650
7	4585362	1.142	2	4586503	Pv69656|Pv69657
7	4600523	10.437	2	4610959	Pv69661|Pv69662
7	4636431	13.752	5	4650182	Pv69665|Pv69666|Pv69667|Pv69668|Pv69669
7	4652139	6.138	2	4658276	Pv69670|Pv69671
7	4670508	7.591	2	4678098	Pv69673|Pv69674
7	4689437	4.481	2	4693917	Pv69675|Pv69676
7	4713636	8.195	3	4721830	Pv69679|Pv69680|Pv69681
7	4732873	1.683	2	4734555	Pv69686|Pv69687
7	4796642	10.883	2	4807524	Pv69695|Pv69696
7	4813879	1.941	2	4815819	Pv69699|Pv69700
7	4825712	6.207	3	4831918	Pv69702|Pv69703|Pv69704
7	4851682	2.866	2	4854547	Pv69708|Pv69709
7	4862827	0.481	2	4863307	Pv69712|Pv69713
7	4867304	3.534	2	4870837	Pv69716|Pv69717
7	4880963	3.646	2	4884608	Pv69720|Pv69721
7	4891025	9.676	3	4900700	Pv69723|Pv69724|Pv69725
7	4916097	3.96	2	4920056	Pv69730|Pv69732
7	4930921	1.979	2	4932899	Pv69735|Pv69736
7	4950369	6.431	2	4956799	Pv69741|Pv69742
7	4999327	1.361	2	5000687	Pv69752|Pv69753
7	5031822	7.681	2	5039502	Pv69756|Pv69758
7	5060735	0.437	2	5061171	Pv69762|Pv69763
7	5096785	0.782	2	5097566	Pv69775|Pv69776
7	5100100	8.735	3	5108834	Pv69777|Pv69778|Pv69780
7	5121380	0.793	2	5122172	Pv69783|Pv69784
7	5136548	0.93	2	5137477	Pv69791|Pv69792
7	5196419	5.554	2	5201972	Pv69805|Pv69806
7	5206931	0.082	2	5207012	Pv69807|Pv69808
7	5214877	19.665	3	5234541	Pv69810|Pv69811|Pv69813
7	5252953	6.046	2	5258998	Pv69818|Pv69819
7	5270421	0.87	2	5271290	Pv69823|Pv69824
7	5337310	4.652	2	5341961	Pv69839|Pv69840
7	5411144	4.524	2	5415667	Pv69853|Pv69854
7	5420082	1.092	2	5421173	Pv69857|Pv69858
7	5430488	9.504	3	5439991	Pv69862|Pv69863|Pv69864
7	5440360	8.215	3	5448574	Pv69865|Pv69866|Pv69867
7	5476464	13.281	5	5489744	Pv69879|Pv69880|Pv69881|Pv69882|Pv69883
7	5537385	1.556	2	5538940	Pv69894|Pv69895
7	5571007	11.838	3	5582844	Pv69910|Pv69911|Pv69912
7	5620260	5.541	2	5625800	Pv69919|Pv69920
7	5658251	20.298	3	5678548	Pv69929|Pv69930|Pv69931
7	5707524	4.672	2	5712195	Pv69940|Pv69941
7	5720520	5.477	3	5725996	Pv69945|Pv69946|Pv69948
7	5726960	12.481	3	5739440	Pv69949|Pv69950|Pv69951
7	5802418	7.455	5	5809872	Pv69967|Pv69968|Pv69969|Pv69971|Pv69972
7	5813558	0.793	2	5814350	Pv69973|Pv69974
7	5833577	1.275	2	5834851	Pv69980|Pv69981
7	5843449	1.157	2	5844605	Pv69984|Pv69985
7	5849939	5.869	2	5855807	Pv69987|Pv69988
7	5881512	3.474	3	5884985	Pv69996|Pv69997|Pv69998
7	5923590	7.052	2	5930641	Pv70007|Pv70008
7	5977331	2.985	2	5980315	Pv70013|Pv70014
7	6109468	6.664	2	6116131	Pv70043|Pv70044
7	6190213	7.1	3	6197312	Pv70055|Pv70056|Pv70057
7	6202486	8.609	4	6211094	Pv70060|Pv70061|Pv70062|Pv70063
7	6213739	3.814	2	6217552	Pv70064|Pv70066
7	6239875	2.148	2	6242022	Pv70070|Pv70071
7	6253610	3.329	2	6256938	Pv70074|Pv70075
7	6358711	1.132	2	6359842	Pv70099|Pv70100
7	6396738	2.27	2	6399007	Pv70113|Pv70115
7	6442224	4.265	2	6446488	Pv70127|Pv70128
7	6469598	1.366	2	6470963	Pv70131|Pv70132
7	6498811	2.06	3	6500870	Pv70138|Pv70139|Pv70140
7	6540730	0.586	2	6541315	Pv70153|Pv70154
7	6570521	1.658	2	6572178	Pv70163|Pv70164
7	6648573	3.342	2	6651914	Pv70184|Pv70185
7	6659756	0.782	2	6660537	Pv70186|Pv70187
7	6694779	13.919	2	6708697	Pv70198|Pv70199
7	6738231	1.344	2	6739574	Pv70206|Pv70207
7	6940883	3.66	3	6944542	Pv70263|Pv70264|Pv70265
7	6951786	0.895	2	6952680	Pv70267|Pv70268
7	6982029	9.929	3	6991957	Pv70274|Pv70275|Pv70276
7	7020560	2.83	2	7023389	Pv70282|Pv70283
7	7053089	2.99	2	7056078	Pv70289|Pv70290
7	7097396	18.177	2	7115572	Pv70298|Pv70300
7	7153380	1.843	2	7155222	Pv70319|Pv70320
7	7201121	3.37	2	7204490	Pv70327|Pv70328
7	7225786	6.141	2	7231926	Pv70334|Pv70335
7	7239118	3.839	2	7242956	Pv70337|Pv70338
7	7301772	2.16	2	7303931	Pv70348|Pv70349
7	7331576	5.573	3	7337148	Pv70355|Pv70356|Pv70357
7	7345736	1.734	3	7347469	Pv70361|Pv70362|Pv70363
7	7362758	2.608	2	7365365	Pv70368|Pv70369
7	7529021	8.493	2	7537513	Pv70408|Pv70409
7	7543947	5.965	3	7549911	Pv70411|Pv70412|Pv70413
7	7558259	4.686	2	7562944	Pv70415|Pv70416
7	7651876	0.38	2	7652255	Pv70444|Pv70445
7	7746725	12.177	5	7758901	Pv70467|Pv70468|Pv70469|Pv70470|Pv70471
7	7832232	20.711	4	7852942	Pv70488|Pv70489|Pv70490|Pv70491
7	7890025	0.983	2	7891007	Pv70502|Pv70503
7	7942225	3.238	2	7945462	Pv70518|Pv70519
7	8014381	0.879	2	8015259	Pv70536|Pv70537
7	8080889	7.944	3	8088832	Pv70553|Pv70554|Pv70555
7	8103372	5.058	2	8108429	Pv70560|Pv70561
7	8189471	3.3	2	8192770	Pv70571|Pv70572
7	8214347	9.496	2	8223842	Pv70577|Pv70578
7	8394298	23.308	5	8417605	Pv70620|Pv70621|Pv70622|Pv70623|Pv70625
7	8421481	17.603	3	8439083	Pv70627|Pv70628|Pv70630
7	8598232	0.863	2	8599094	Pv70651|Pv70652
7	8602016	3.44	2	8605455	Pv70654|Pv70655
7	8715991	6.011	3	8722001	Pv70672|Pv70673|Pv70674
7	8749745	19.545	2	8769289	Pv70681|Pv70683
7	8839676	12.591	2	8852266	Pv70692|Pv70693
7	9066472	4.598	2	9071069	Pv70742|Pv70744
7	9168684	2.602	2	9171285	Pv70761|Pv70762
7	9213255	9.446	3	9222700	Pv70773|Pv70774|Pv70775
7	9417079	1.682	2	9418760	Pv70810|Pv70811
7	9673766	8.565	3	9682330	Pv70844|Pv70845|Pv70846
7	9725192	2.544	2	9727735	Pv70859|Pv70860
7	9760076	4.18	2	9764255	Pv70873|Pv70876
7	9861357	1.673	3	9863029	Pv70893|Pv70894|Pv70895
7	9872630	0.978	2	9873607	Pv70898|Pv70899
7	9874472	5.589	2	9880060	Pv70900|Pv70902
7	9910407	9.231	3	9919637	Pv70908|Pv70909|Pv70911
7	9920561	0.611	2	9921171	Pv70912|Pv70913
7	9967106	5.161	2	9972266	Pv70924|Pv70926
7	9995961	5.984	2	10001944	Pv70936|Pv70938
7	10010428	4.101	2	10014528	Pv70940|Pv70941
7	10093535	0.58	2	10094114	Pv70960|Pv70961
7	10120135	6.2	2	10126334	Pv70972|Pv70973
7	10178794	0.305	2	10179098	Pv70987|Pv70988
7	10195774	13.442	5	10209215	Pv70993|Pv70994|Pv70995|Pv70996|Pv70997
7	10230998	2.962	2	10233959	Pv71003|Pv71004
7	10246930	3.149	3	10250078	Pv71007|Pv71008|Pv71009
7	10290887	3.029	2	10293915	Pv71020|Pv71021
7	10375395	2.461	2	10377855	Pv71046|Pv71047
7	10486043	5.705	2	10491747	Pv71071|Pv71072
7	10506536	1.879	3	10508414	Pv71077|Pv71078|Pv71079
7	10512287	4.613	2	10516899	Pv71081|Pv71082
7	10613036	6.744	2	10619779	Pv71108|Pv71109
7	10733383	7.455	2	10740837	Pv71132|Pv71133
7	10749930	2.059	2	10751988	Pv71135|Pv71136
7	10773254	19.227	2	10792480	Pv71142|Pv71144
7	10794244	10.743	2	10804986	Pv71145|Pv71146
7	10805496	3.044	2	10808539	Pv71147|Pv71148
7	10833094	4.862	2	10837955	Pv71151|Pv71152
7	10889680	2.217	2	10891896	Pv71166|Pv71167
7	10914800	1.234	2	10916033	Pv71175|Pv71176
7	10918367	4.709	2	10923075	Pv71177|Pv71178
7	11019153	5.091	3	11024243	Pv71203|Pv71204|Pv71205
7	11059773	1.885	2	11061657	Pv71209|Pv71210
7	11074419	10.114	2	11084532	Pv71212|Pv71213
7	11116276	6.444	2	11122719	Pv71222|Pv71223
7	11127235	10.808	2	11138042	Pv71224|Pv71225
7	11147124	1.348	2	11148471	Pv71232|Pv71233
7	11177519	1.253	2	11178771	Pv71242|Pv71243
7	11256955	2.124	2	11259078	Pv71261|Pv71262
7	11261893	0.846	2	11262738	Pv71264|Pv71265
7	11280005	1.72	2	11281724	Pv71268|Pv71269
7	11308615	1.718	3	11310332	Pv71278|Pv71279|Pv71280
7	11349682	2.025	2	11351706	Pv71292|Pv71293
7	11358494	3.169	2	11361662	Pv71294|Pv71295
7	11371925	0.726	2	11372650	Pv71300|Pv71301
7	11419675	1.898	2	11421572	Pv71316|Pv71317
7	11448906	3.488	2	11452393	Pv71326|Pv71328
7	11464061	2.548	2	11466608	Pv71332|Pv71333
7	11498985	3.067	3	11502051	Pv71341|Pv71342|Pv71343
7	11583313	25.569	7	11608881	Pv71366|Pv71367|Pv71368|Pv71369|Pv71370|Pv71371|Pv71372
7	11621100	14.45	2	11635549	Pv71375|Pv71377
7	11666738	10.885	4	11677622	Pv71386|Pv71387|Pv71388|Pv71389
7	11740043	9.435	2	11749477	Pv71407|Pv71410
7	11784785	2.831	2	11787615	Pv71417|Pv71418
7	11893483	1.025	2	11894507	Pv71446|Pv71447
7	11921943	3.033	3	11924975	Pv71454|Pv71455|Pv71456
7	11947803	5.108	3	11952910	Pv71461|Pv71462|Pv71463
7	11954214	12.596	3	11966809	Pv71464|Pv71465|Pv71466
7	12020172	2.885	3	12023056	Pv71481|Pv71482|Pv71483
7	12100135	25.711	8	12125845	Pv71496|Pv71498|Pv71499|Pv71500|Pv71501|Pv71502|Pv71503|Pv71504
7	12131202	12.533	2	12143734	Pv71506|Pv71507
7	12190657	5.534	3	12196190	Pv71518|Pv71519|Pv71520
7	12205177	4.692	3	12209868	Pv71523|Pv71524|Pv71525
7	12249593	3.703	3	12253295	Pv71537|Pv71538|Pv71539
7	12262628	3.498	2	12266125	Pv71543|Pv71545
7	12314778	11.254	4	12326031	Pv71557|Pv71558|Pv71559|Pv71560
7	12487876	0.941	2	12488816	Pv71612|Pv71613
7	12536477	9.873	3	12546349	Pv71624|Pv71625|Pv71626
7	12578523	15.396	5	12593918	Pv71638|Pv71640|Pv71641|Pv71642|Pv71643
7	12679050	1.808	2	12680857	Pv71662|Pv71663
7	12712747	7.248	2	12719994	Pv71672|Pv71673
7	12821789	11.551	2	12833339	Pv71702|Pv71703
7	12968571	1.162	2	12969732	Pv71727|Pv71728
7	13043220	7.952	2	13051171	Pv71747|Pv71748
7	13333352	5.557	2	13338908	Pv71808|Pv71809
7	13344410	4.078	2	13348487	Pv71811|Pv71812
7	13353007	2.03	3	13355036	Pv71814|Pv71815|Pv71816
7	13459048	1.042	2	13460089	Pv71849|Pv71850
7	13483480	7.529	4	13491008	Pv71855|Pv71856|Pv71857|Pv71858
7	13498172	4.205	2	13502376	Pv71859|Pv71860
7	13543266	3.631	2	13546896	Pv71873|Pv71874
7	13575969	0.288	2	13576256	Pv71882|Pv71883
7	13577797	3.839	2	13581635	Pv71884|Pv71885
7	13601631	1.236	2	13602866	Pv71890|Pv71891
7	13644389	2.503	2	13646891	Pv71899|Pv71900
7	13666542	2.058	2	13668599	Pv71905|Pv71906
7	13740400	3.009	2	13743408	Pv71919|Pv71920
7	13754085	5.157	2	13759241	Pv71924|Pv71925
7	13815368	9.741	3	13825108	Pv71938|Pv71939|Pv71941
7	13915004	5.602	2	13920605	Pv71966|Pv71967
7	13975865	3.333	2	13979197	Pv71979|Pv71980
7	13987206	9.572	2	13996777	Pv71986|Pv71987
7	14120657	0.91	2	14121566	Pv72027|Pv72028
7	14187745	4.951	3	14192695	Pv72045|Pv72046|Pv72047
7	14260981	11.694	2	14272674	Pv72062|Pv72063
7	14290423	2.161	2	14292583	Pv72068|Pv72069
7	14366117	4.713	2	14370829	Pv72081|Pv72082
7	14454389	5.334	2	14459722	Pv72110|Pv72111
7	14472136	8.801	2	14480936	Pv72115|Pv72117
7	14499308	24.95	3	14524257	Pv72122|Pv72123|Pv72124
7	14570718	11.994	3	14582711	Pv72133|Pv72134|Pv72135
7	14641240	4.752	2	14645991	Pv72150|Pv72151
7	14649835	0.659	2	14650493	Pv72152|Pv72153
7	14656653	3	2	14659652	Pv72155|Pv72156
7	14664129	2.859	2	14666987	Pv72158|Pv72159
7	14718312	7.204	2	14725515	Pv72167|Pv72168
7	14741733	14.241	7	14755973	Pv72171|Pv72172|Pv72173|Pv72174|Pv72175|Pv72176|Pv72177
7	14779814	14.811	2	14794624	Pv72181|Pv72182
7	14802991	11.245	3	14814235	Pv72186|Pv72187|Pv72188
7	14819109	10.327	2	14829435	Pv72192|Pv72193
7	14883332	12.209	2	14895540	Pv72206|Pv72207
7	14924387	1.933	2	14926319	Pv72214|Pv72215
7	14961816	26.641	4	14988456	Pv72224|Pv72226|Pv72227|Pv72228
7	15040873	11.913	2	15052785	Pv72240|Pv72241
7	15106793	7.567	2	15114359	Pv72253|Pv72254
7	15161894	6.112	2	15168005	Pv72264|Pv72265
7	15249110	13.266	2	15262375	Pv72268|Pv72270
7	15269119	8.159	2	15277277	Pv72274|Pv72275
7	15298304	4.284	3	15302587	Pv72280|Pv72281|Pv72282
7	15312502	2.543	2	15315044	Pv72286|Pv72287
7	15320801	3.479	2	15324279	Pv72291|Pv72292
7	15362128	1.475	2	15363602	Pv72304|Pv72305
7	15384190	1.571	2	15385760	Pv72310|Pv72311
7	15426855	9.179	3	15436033	Pv72319|Pv72320|Pv72321
7	15448913	2.761	3	15451673	Pv72324|Pv72325|Pv72326
7	15543114	6.97	2	15550083	Pv72353|Pv72354
7	15559406	3.423	2	15562828	Pv72357|Pv72358
7	15624570	3.093	2	15627662	Pv72365|Pv72366
7	15643084	2.86	2	15645943	Pv72370|Pv72371
7	15648977	9.79	3	15658766	Pv72372|Pv72373|Pv72374
7	15679463	2.959	2	15682421	Pv72377|Pv72378
7	15686435	4.211	2	15690645	Pv72380|Pv72381
7	15729877	28.671	3	15758547	Pv72390|Pv72391|Pv72392
7	15786598	5.555	2	15792152	Pv72400|Pv72401
7	15803320	4.91	2	15808229	Pv72405|Pv72406
7	15850164	1.265	2	15851428	Pv72417|Pv72418
7	15884115	2.137	2	15886251	Pv72424|Pv72425
7	16011290	8.938	2	16020227	Pv72460|Pv72462
7	16123717	7.522	2	16131238	Pv72478|Pv72479
7	16140918	56.172	6	16197089	Pv72481|Pv72482|Pv72484|Pv72485|Pv72486|Pv72488
7	16452208	4.828	2	16457035	Pv72515|Pv72516
7	16492109	16.829	2	16508937	Pv72521|Pv72522
7	16643744	2.808	2	16646551	Pv72534|Pv72535
7	16885996	1.428	2	16887423	Pv72565|Pv72566
7	16941928	8.661	2	16950588	Pv72579|Pv72580
7	16961414	1.852	2	16963265	Pv72582|Pv72583
7	16995091	8.625	2	17003715	Pv72590|Pv72591
7	17059733	0.437	2	17060169	Pv72603|Pv72604
7	17070990	1.307	2	17072296	Pv72607|Pv72608
7	17107319	2.118	2	17109436	Pv72611|Pv72612
7	17113865	1.001	2	17114865	Pv72614|Pv72615
7	17116597	29.676	6	17146272	Pv72616|Pv72617|Pv72619|Pv72620|Pv72621|Pv72623
7	17270339	2.048	3	17272386	Pv72641|Pv72642|Pv72643
7	17331801	2.965	3	17334765	Pv72651|Pv72652|Pv72653
7	17412622	4.834	2	17417455	Pv72668|Pv72669
7	17437607	70.683	5	17508289	Pv72675|Pv72676|Pv72678|Pv72679|Pv72680
7	17522711	5.131	2	17527841	Pv72684|Pv72687
7	17529977	5.493	2	17535469	Pv72689|Pv72690
7	17566508	16.968	3	17583475	Pv72695|Pv72696|Pv72698
7	17644058	14.796	2	17658853	Pv72707|Pv72709
7	17667269	6.488	2	17673756	Pv72712|Pv72713
7	17712037	2.535	2	17714571	Pv72722|Pv72723
7	17918065	7.998	2	17926062	Pv72755|Pv72756
7	18149336	29.121	9	18178456	Pv72800|Pv72801|Pv72802|Pv72803|Pv72804|Pv72805|Pv72806|Pv72807|Pv72808
7	18241789	11.708	3	18253496	Pv72820|Pv72821|Pv72822
7	18276518	3.593	2	18280110	Pv72827|Pv72828
7	18325409	25.93	5	18351338	Pv72837|Pv72839|Pv72840|Pv72841|Pv72842
7	18354819	7.51	2	18362328	Pv72843|Pv72844
7	18407508	3.052	2	18410559	Pv72853|Pv72854
7	18420154	7.718	3	18427871	Pv72859|Pv72860|Pv72861
7	18463729	1.998	2	18465726	Pv72869|Pv72870
7	18548524	3.133	3	18551656	Pv72889|Pv72890|Pv72891
7	18564198	3.143	4	18567340	Pv72893|Pv72894|Pv72895|Pv72896
7	18580378	1.59	2	18581967	Pv72901|Pv72902
7	18588543	4.444	2	18592986	Pv72907|Pv72908
7	18622825	15.965	3	18638789	Pv72916|Pv72918|Pv72919
7	18641036	8.997	2	18650032	Pv72921|Pv72922
7	18699827	1.503	2	18701329	Pv72937|Pv72938
7	18744143	13.896	3	18758038	Pv72945|Pv72947|Pv72948
7	18760159	5.948	2	18766106	Pv72950|Pv72951
7	18823456	5.405	2	18828860	Pv72959|Pv72960
7	18873234	4.838	2	18878071	Pv72969|Pv72970
7	18881827	0.664	2	18882490	Pv72971|Pv72972
7	18898773	0.436	2	18899208	Pv72976|Pv72977
7	18924820	6.43	2	18931249	Pv72982|Pv72983
7	18955657	0.921	2	18956577	Pv72988|Pv72989
7	19057535	3.8	3	19061334	Pv73012|Pv73013|Pv73014
7	19074421	11.004	3	19085424	Pv73019|Pv73020|Pv73021
7	19317343	1.345	2	19318687	Pv73077|Pv73078
7	19359407	2.773	2	19362179	Pv73081|Pv73082
7	19390257	1.109	2	19391365	Pv73091|Pv73092
7	19403532	19.482	3	19423013	Pv73096|Pv73098|Pv73099
7	19438313	2.436	2	19440748	Pv73103|Pv73104
7	19447801	9.497	2	19457297	Pv73105|Pv73106
7	19818007	3.178	2	19821184	Pv73168|Pv73169
7	19884287	55.457	5	19939743	Pv73175|Pv73176|Pv73177|Pv73179|Pv73180
7	20019375	2.806	2	20022180	Pv73191|Pv73193
7	20039875	10.331	3	20050205	Pv73196|Pv73197|Pv73198
7	20087662	12.354	2	20100015	Pv73205|Pv73208
7	20103240	3.003	3	20106242	Pv73209|Pv73210|Pv73211
7	20114994	6.399	3	20121392	Pv73215|Pv73216|Pv73217
7	20142945	1.392	2	20144336	Pv73221|Pv73222
7	20147163	19.076	3	20166238	Pv73223|Pv73224|Pv73225
7	20186413	19.764	2	20206176	Pv73230|Pv73231
7	20214368	0.975	2	20215342	Pv73234|Pv73235
7	20218911	3.212	2	20222122	Pv73236|Pv73237
7	20228067	4.915	2	20232981	Pv73241|Pv73242
7	20297573	14.341	2	20311913	Pv73258|Pv73260
7	20436660	7.92	2	20444579	Pv73288|Pv73289
7	20475656	2.474	2	20478129	Pv73296|Pv73297
7	20483982	4.804	2	20488785	Pv73298|Pv73299
7	20497194	20.576	4	20517769	Pv73302|Pv73304|Pv73305|Pv73306
7	20528732	1.306	2	20530037	Pv73308|Pv73309
7	20539761	3.288	2	20543048	Pv73312|Pv73313
7	20576392	1.983	2	20578374	Pv73320|Pv73321
7	20615109	4.897	2	20620005	Pv73332|Pv73333
7	20637705	6.204	4	20643908	Pv73340|Pv73341|Pv73342|Pv73343
7	20654139	17.53	3	20671668	Pv73344|Pv73345|Pv73346
7	20858798	0.531	2	20859328	Pv73364|Pv73365
7	21006950	17.694	3	21024643	Pv73368|Pv73369|Pv73370
7	21061340	10.938	2	21072277	Pv73375|Pv73376
7	21130231	63.821	5	21194051	Pv73382|Pv73383|Pv73385|Pv73386|Pv73387
7	21277681	39.42	5	21317100	Pv73403|Pv73404|Pv73408|Pv73409|Pv73410
7	21424665	2.24	2	21426904	Pv73429|Pv73430
7	21429646	5.116	2	21434761	Pv73432|Pv73433
7	21467467	2.285	2	21469751	Pv73440|Pv73441
7	21546478	13.564	2	21560041	Pv73448|Pv73449
7	21588399	24.055	3	21612453	Pv73455|Pv73456|Pv73458
7	21648743	1.612	2	21650354	Pv73467|Pv73468
7	21653287	12.355	5	21665641	Pv73469|Pv73470|Pv73472|Pv73473|Pv73474
7	21667386	2.342	2	21669727	Pv73475|Pv73476
7	21673413	9.399	2	21682811	Pv73479|Pv73481
7	21713632	13.397	2	21727028	Pv73492|Pv73494
7	21738601	3.484	2	21742084	Pv73498|Pv73499
7	21819981	9.148	2	21829128	Pv73512|Pv73513
7	21864301	2.232	2	21866532	Pv73521|Pv73522
7	21956444	2.165	2	21958608	Pv73542|Pv73543
7	22008961	1.743	2	22010703	Pv73558|Pv73559
7	22198935	18.399	3	22217333	Pv73591|Pv73592|Pv73595
7	22291866	2.047	2	22293912	Pv73601|Pv73602
7	22524055	2.233	2	22526287	Pv73615|Pv73616
7	22862978	1.257	2	22864234	Pv73631|Pv73632
7	22923651	20.364	4	22944014	Pv73637|Pv73639|Pv73640|Pv73641
7	23274932	9.657	2	23284588	Pv73685|Pv73686
7	23395896	3.728	2	23399623	Pv73708|Pv73709
7	23470617	9.095	2	23479711	Pv73722|Pv73723
7	23496013	1.963	2	23497975	Pv73728|Pv73729
7	23520935	4.326	2	23525260	Pv73736|Pv73738
7	23535782	7.881	3	23543662	Pv73740|Pv73741|Pv73742
7	23559065	5.768	2	23564832	Pv73747|Pv73748
7	23613853	0.358	2	23614210	Pv73767|Pv73768
7	23680470	1.53	2	23681999	Pv73777|Pv73778
7	23737031	1.627	2	23738657	Pv73788|Pv73789
7	23787737	2.931	2	23790667	Pv73796|Pv73797
7	23826053	14.623	2	23840675	Pv73810|Pv73811
7	23851645	0.675	2	23852319	Pv73815|Pv73816
7	23930637	2.1	2	23932736	Pv73824|Pv73825
7	24053089	7.003	2	24060091	Pv73840|Pv73841
7	24143839	8.069	2	24151907	Pv73847|Pv73848
7	24153155	4.026	2	24157180	Pv73850|Pv73851
7	24232189	19.192	3	24251380	Pv73859|Pv73860|Pv73861
7	24277380	11.437	2	24288816	Pv73865|Pv73867
7	24386594	9.494	3	24396087	Pv73874|Pv73875|Pv73876
7	24430255	1.243	2	24431497	Pv73883|Pv73884
7	24500945	11.65	2	24512594	Pv73894|Pv73895
7	24567223	3.2	3	24570422	Pv73903|Pv73904|Pv73905
7	24626323	23.63	3	24649952	Pv73914|Pv73915|Pv73916
7	24700069	17.231	2	24717299	Pv73921|Pv73922
7	24770942	33.671	9	24804612	Pv73932|Pv73933|Pv73937|Pv73938|Pv73939|Pv73940|Pv73941|Pv73942|Pv73943
7	24829492	3.114	2	24832605	Pv73946|Pv73947
7	24846228	4.699	2	24850926	Pv73949|Pv73950
7	24964258	13.772	3	24978029	Pv73968|Pv73969|Pv73970
7	25009616	3.287	2	25012902	Pv73978|Pv73979
7	25025332	11.636	2	25036967	Pv73982|Pv73983
7	25055869	2.327	2	25058195	Pv73985|Pv73986
7	25156311	5.993	2	25162303	Pv74003|Pv74004
7	25276622	5.332	2	25281953	Pv74020|Pv74021
7	25345423	2.515	2	25347937	Pv74030|Pv74031
7	25361555	3.027	2	25364581	Pv74034|Pv74035
7	25365329	5.53	2	25370858	Pv74036|Pv74037
7	25407710	7.219	4	25414928	Pv74048|Pv74049|Pv74050|Pv74051
7	25415464	8.602	2	25424065	Pv74052|Pv74053
7	25484433	0.805	2	25485237	Pv74069|Pv74070
7	25489970	2.493	3	25492462	Pv74072|Pv74073|Pv74074
7	25507730	0.501	2	25508230	Pv74080|Pv74081
7	25528049	12.569	3	25540617	Pv74085|Pv74086|Pv74087
7	25555988	3.819	2	25559806	Pv74092|Pv74093
7	25564990	44.686	7	25609675	Pv74097|Pv74098|Pv74099|Pv74100|Pv74101|Pv74102|Pv74103
7	25628278	15.503	3	25643780	Pv74107|Pv74108|Pv74109
7	25654675	1.995	2	25656669	Pv74112|Pv74113
7	25664707	3.924	2	25668630	Pv74116|Pv74117
7	25697159	9.025	2	25706183	Pv74126|Pv74127
7	25716848	0.961	2	25717808	Pv74131|Pv74132
7	25741905	5.402	2	25747306	Pv74134|Pv74136
7	25749214	1.046	2	25750259	Pv74137|Pv74138
7	25825598	5.128	3	25830725	Pv74151|Pv74153|Pv74154
7	25839714	2.921	2	25842634	Pv74157|Pv74158
7	25846013	5.01	3	25851022	Pv74160|Pv74162|Pv74163
7	25870259	8.966	3	25879224	Pv74170|Pv74171|Pv74172
7	25900706	6.448	3	25907153	Pv74177|Pv74179|Pv74180
7	25942607	23.398	5	25966004	Pv74187|Pv74188|Pv74189|Pv74192|Pv74193
7	25974098	30.231	5	26004328	Pv74199|Pv74201|Pv74202|Pv74203|Pv74204
7	26067169	18.086	3	26085254	Pv74213|Pv74214|Pv74215
7	26130664	2.565	2	26133228	Pv74221|Pv74222
7	26239439	0.748	2	26240186	Pv74232|Pv74233
7	26252819	2.111	2	26254929	Pv74239|Pv74240
7	26320671	0.748	2	26321418	Pv74255|Pv74256
7	26435181	2.795	2	26437975	Pv74281|Pv74282
7	26473133	7.429	2	26480561	Pv74292|Pv74294
7	26494075	8.648	3	26502722	Pv74299|Pv74300|Pv74301
7	26513892	3.055	3	26516946	Pv74304|Pv74305|Pv74306
7	26554578	7.242	2	26561819	Pv74315|Pv74316
7	26603891	3.483	3	26607373	Pv74323|Pv74325|Pv74326
7	26724673	0.583	2	26725255	Pv74359|Pv74360
7	26765756	1.681	2	26767436	Pv74369|Pv74370
7	26769480	4.341	3	26773820	Pv74372|Pv74373|Pv74374
7	26855385	1.054	2	26856438	Pv74393|Pv74394
7	26894839	0.677	2	26895515	Pv74401|Pv74402
7	26933426	1.953	2	26935378	Pv74407|Pv74408
7	26989145	2.068	2	26991212	Pv74418|Pv74419
7	27041091	7.022	2	27048112	Pv74428|Pv74430
7	27093185	1.737	2	27094921	Pv74433|Pv74434
7	27120210	5.816	2	27126025	Pv74443|Pv74444
7	27170107	11.911	3	27182017	Pv74450|Pv74451|Pv74453
7	27217940	1.774	3	27219713	Pv74459|Pv74460|Pv74461
7	27371527	4.22	2	27375746	Pv74481|Pv74482
7	27387654	1.593	2	27389246	Pv74487|Pv74488
7	27430067	0.935	2	27431001	Pv74499|Pv74500
7	27514958	0.102	2	27515059	Pv74519|Pv74520
7	27633427	3.797	2	27637223	Pv74548|Pv74549
7	27643786	6.198	3	27649983	Pv74551|Pv74552|Pv74553
7	27665990	3.295	2	27669284	Pv74555|Pv74556
7	27711756	0.356	2	27712111	Pv74565|Pv74566
7	27724574	7.045	3	27731618	Pv74571|Pv74572|Pv74573
7	27732887	4.764	2	27737650	Pv74574|Pv74575
7	27768233	5.702	2	27773934	Pv74582|Pv74584
7	27868441	2.7	2	27871140	Pv74598|Pv74599
7	27891622	21.402	6	27913023	Pv74606|Pv74607|Pv74610|Pv74611|Pv74612|Pv74614
7	27933325	1.977	2	27935301	Pv74619|Pv74620
7	27936481	1.424	2	27937904	Pv74621|Pv74622
7	27939649	4.42	2	27944068	Pv74624|Pv74625
7	27967493	1.58	2	27969072	Pv74629|Pv74630
7	28020173	1.469	2	28021641	Pv74641|Pv74642
7	28034089	9.7	2	28043788	Pv74649|Pv74650
7	28063755	5.535	2	28069289	Pv74657|Pv74658
7	28129175	6.933	3	28136107	Pv74672|Pv74673|Pv74674
7	28155598	0.571	2	28156168	Pv74680|Pv74681
7	28170861	12.279	3	28183139	Pv74684|Pv74686|Pv74687
7	28224210	5.802	2	28230011	Pv74697|Pv74700
7	28245651	13.887	3	28259537	Pv74704|Pv74705|Pv74706
7	28268716	3.367	2	28272082	Pv74710|Pv74711
7	28364418	2.559	2	28366976	Pv74732|Pv74733
7	28413873	11.182	3	28425054	Pv74745|Pv74746|Pv74747
7	28427132	4.71	2	28431841	Pv74749|Pv74750
7	28506442	6.92	2	28513361	Pv74764|Pv74765
7	28530051	3.362	2	28533412	Pv74769|Pv74770
7	28617416	17.767	3	28635182	Pv74784|Pv74786|Pv74787
7	28681874	2.599	2	28684472	Pv74800|Pv74801
7	28698560	8.505	2	28707064	Pv74807|Pv74808
7	28709967	12.216	3	28722182	Pv74809|Pv74810|Pv74811
7	28792814	12.205	3	28805018	Pv74826|Pv74828|Pv74829
7	28888338	30.782	5	28919119	Pv74843|Pv74844|Pv74845|Pv74846|Pv74847
7	28948521	0.709	2	28949229	Pv74853|Pv74854
7	28952308	4.479	2	28956786	Pv74856|Pv74857
7	28982721	3.523	3	28986243	Pv74861|Pv74862|Pv74863
7	28995983	0.332	2	28996314	Pv74865|Pv74866
7	29039514	5.146	2	29044659	Pv74874|Pv74875
7	29144811	27.074	3	29171884	Pv74896|Pv74897|Pv74898
7	29193457	2.841	2	29196297	Pv74902|Pv74903
7	29312761	4.036	2	29316796	Pv74934|Pv74935
7	29371454	2.346	2	29373799	Pv74946|Pv74947
7	29462677	7.064	3	29469740	Pv74957|Pv74958|Pv74959
7	29488569	9.283	5	29497851	Pv74963|Pv74964|Pv74965|Pv74966|Pv74967
7	29499042	3.999	2	29503040	Pv74969|Pv74970
7	29535076	5.196	2	29540271	Pv74978|Pv74979
7	29608281	41.798	4	29650078	Pv74987|Pv74988|Pv74989|Pv74990
7	29727997	0.309	2	29728305	Pv74997|Pv74998
7	29803404	2.738	3	29806141	Pv75011|Pv75012|Pv75013
7	29813006	14.252	2	29827257	Pv75015|Pv75016
7	29884234	4.852	2	29889085	Pv75024|Pv75025
7	29905609	19.194	2	29924802	Pv75027|Pv75028
7	29936159	7.292	2	29943450	Pv75032|Pv75033
7	29971002	3.303	2	29974304	Pv75040|Pv75041
7	30023842	13.369	2	30037210	Pv75050|Pv75051
7	30218718	24.932	3	30243649	Pv75075|Pv75076|Pv75077
7	30307738	3.354	2	30311091	Pv75081|Pv75082
7	30491221	5.74	2	30496960	Pv75094|Pv75095
7	30569394	2.506	2	30571899	Pv75104|Pv75105
7	30670676	5.279	2	30675954	Pv75113|Pv75114
7	30784621	15.422	3	30800042	Pv75124|Pv75125|Pv75126
7	30921993	14.644	3	30936636	Pv75138|Pv75139|Pv75141
7	30945523	0.572	2	30946094	Pv75143|Pv75144
7	30955976	16.357	2	30972332	Pv75146|Pv75147
7	30984009	1.129	2	30985137	Pv75151|Pv75152
7	31019406	11.85	2	31031255	Pv75161|Pv75162
7	31135750	1.178	2	31136927	Pv75179|Pv75180
7	31161658	8.052	2	31169709	Pv75183|Pv75184
7	31222026	7.609	2	31229634	Pv75193|Pv75194
7	31451737	7.631	3	31459367	Pv75225|Pv75226|Pv75227
7	31533616	5.166	2	31538781	Pv75240|Pv75241
7	31640918	19.107	3	31660024	Pv75253|Pv75254|Pv75255
7	31680928	12.303	2	31693230	Pv75258|Pv75259
7	31758331	0.826	2	31759156	Pv75267|Pv75268
7	31889060	4.973	2	31894032	Pv75293|Pv75295
7	31898116	4.151	2	31902266	Pv75296|Pv75297
7	31977808	4.342	3	31982149	Pv75320|Pv75321|Pv75323
7	31986533	1.055	2	31987587	Pv75324|Pv75325
7	32003190	3.348	3	32006537	Pv75328|Pv75329|Pv75330
7	32101682	33.328	5	32135009	Pv75357|Pv75358|Pv75359|Pv75360|Pv75361
7	32216329	4.056	2	32220384	Pv75372|Pv75373
7	32278476	9.546	2	32288021	Pv75380|Pv75381
7	32345606	17.998	3	32363603	Pv75390|Pv75391|Pv75392
7	32390052	6.881	2	32396932	Pv75395|Pv75396
7	32406443	2.371	2	32408813	Pv75399|Pv75400
7	32410073	63.962	5	32474034	Pv75401|Pv75402|Pv75403|Pv75404|Pv75405
7	32480901	1.772	2	32482672	Pv75407|Pv75408
7	32496595	21.773	6	32518367	Pv75413|Pv75415|Pv75416|Pv75417|Pv75418|Pv75419
7	32543065	3.282	2	32546346	Pv75422|Pv75423
7	32603764	0.604	2	32604367	Pv75433|Pv75434
7	32635656	1.683	2	32637338	Pv75441|Pv75442
7	32640546	3.142	2	32643687	Pv75444|Pv75445
7	32672098	3.715	3	32675812	Pv75451|Pv75452|Pv75453
7	32742473	4.237	2	32746709	Pv75467|Pv75468
7	32869867	2.787	2	32872653	Pv75499|Pv75500
7	32882966	8.178	2	32891143	Pv75504|Pv75506
7	32892061	11.788	3	32903848	Pv75507|Pv75508|Pv75509
7	32930539	3.814	3	32934352	Pv75518|Pv75519|Pv75520
7	32962515	2.606	2	32965120	Pv75532|Pv75533
7	32985026	27.246	5	33012271	Pv75540|Pv75542|Pv75543|Pv75544|Pv75545
7	33019583	9.173	3	33028755	Pv75548|Pv75549|Pv75550
7	33030736	0.791	2	33031526	Pv75551|Pv75552
7	33037077	1.433	2	33038509	Pv75554|Pv75555
7	33067250	1.684	2	33068933	Pv75564|Pv75565
7	33125003	6.847	2	33131849	Pv75575|Pv75576
7	33138308	6.551	3	33144858	Pv75580|Pv75581|Pv75582
7	33180885	5.969	2	33186853	Pv75593|Pv75594
7	33205380	0.95	2	33206329	Pv75599|Pv75600
7	33211892	4.58	2	33216471	Pv75604|Pv75605
7	33243917	4.314	2	33248230	Pv75613|Pv75614
7	33286631	5.32	3	33291950	Pv75621|Pv75622|Pv75623
7	33303695	3.802	2	33307496	Pv75627|Pv75628
7	33322327	7.425	3	33329751	Pv75631|Pv75632|Pv75633
7	33349800	1.119	2	33350918	Pv75639|Pv75640
7	33396820	1.083	2	33397902	Pv75647|Pv75648
7	33407595	20.338	5	33427932	Pv75650|Pv75653|Pv75654|Pv75655|Pv75656
7	33498092	4.596	2	33502687	Pv75673|Pv75674
7	33532624	15.971	2	33548594	Pv75685|Pv75687
7	33556574	0.562	2	33557135	Pv75691|Pv75692
7	33612550	4.222	2	33616771	Pv75709|Pv75710
7	33624206	13.711	2	33637916	Pv75712|Pv75713
7	33715649	0.785	2	33716433	Pv75734|Pv75735
7	33769887	2.666	3	33772552	Pv75749|Pv75750|Pv75751
7	33837846	0.717	2	33838562	Pv75764|Pv75765
7	33859436	1.687	2	33861122	Pv75772|Pv75773
7	33885345	9.587	3	33894931	Pv75779|Pv75780|Pv75781
7	33930362	9.871	4	33940232	Pv75788|Pv75789|Pv75790|Pv75792
7	33987449	3.698	2	33991146	Pv75799|Pv75800
7	34085206	2.682	3	34087887	Pv75812|Pv75813|Pv75814
7	34108115	11.807	4	34119921	Pv75823|Pv75824|Pv75825|Pv75826
7	34133804	9.08	2	34142883	Pv75831|Pv75833
7	34175906	1.425	2	34177330	Pv75840|Pv75841
7	34187205	3.288	3	34190492	Pv75844|Pv75845|Pv75846
7	34240980	4.223	3	34245202	Pv75854|Pv75855|Pv75856
7	34288309	5.657	2	34293965	Pv75873|Pv75874
7	34395517	0.53	2	34396046	Pv75906|Pv75907
7	34428683	5.759	2	34434441	Pv75915|Pv75916
7	34479845	0.327	2	34480171	Pv75928|Pv75929
7	34496286	2.437	2	34498722	Pv75934|Pv75935
7	34514816	4.868	2	34519683	Pv75941|Pv75942
7	34531179	13.425	2	34544603	Pv75946|Pv75947
7	34548293	3.627	2	34551919	Pv75949|Pv75950
7	34576466	7.658	2	34584123	Pv75957|Pv75958
7	34676546	1.905	2	34678450	Pv75986|Pv75987
7	34760357	5.824	2	34766180	Pv76009|Pv76010
7	34785724	2.33	2	34788053	Pv76014|Pv76015
7	34821256	6.648	2	34827903	Pv76025|Pv76026
7	34888088	1.019	2	34889106	Pv76046|Pv76047
7	34938701	16.423	3	34955123	Pv76054|Pv76056|Pv76057
7	35057733	2.477	2	35060209	Pv76093|Pv76094
7	35084795	0.478	2	35085272	Pv76101|Pv76102
7	35140885	12.489	3	35153373	Pv76114|Pv76115|Pv76116
7	35159541	1.281	2	35160821	Pv76119|Pv76120
7	35224553	8.626	2	35233178	Pv76132|Pv76134
7	35317178	14.674	3	35331851	Pv76150|Pv76152|Pv76153
7	35391675	7.24	3	35398914	Pv76163|Pv76164|Pv76165
7	35446954	18.416	4	35465369	Pv76176|Pv76177|Pv76178|Pv76180
7	35506237	1.154	2	35507390	Pv76192|Pv76193
7	35527284	6.413	3	35533696	Pv76195|Pv76196|Pv76197
7	35552929	12.186	3	35565114	Pv76203|Pv76205|Pv76206
7	35589132	2.628	3	35591759	Pv76214|Pv76215|Pv76216
7	35593717	6.58	2	35600296	Pv76217|Pv76219
7	35627931	9.748	3	35637678	Pv76227|Pv76229|Pv76230
7	35639189	6.666	2	35645854	Pv76232|Pv76233
7	35656964	4.863	3	35661826	Pv76239|Pv76240|Pv76241
7	35662284	6.831	2	35669114	Pv76242|Pv76243
7	35670844	41.182	6	35712025	Pv76244|Pv76245|Pv76246|Pv76247|Pv76248|Pv76249
7	35780926	1.171	2	35782096	Pv76267|Pv76268
7	35788155	2.326	3	35790480	Pv76271|Pv76272|Pv76273
7	35797537	0.533	2	35798069	Pv76277|Pv76278
7	35834616	2.97	2	35837585	Pv76287|Pv76288
7	35849903	3.156	2	35853058	Pv76291|Pv76292
7	35858837	14.549	6	35873385	Pv76295|Pv76296|Pv76297|Pv76298|Pv76300|Pv76301
7	35882083	10.661	3	35892743	Pv76307|Pv76308|Pv76309
7	35951034	5.677	2	35956710	Pv76326|Pv76327
7	35980885	8.948	3	35989832	Pv76337|Pv76338|Pv76339
7	36021832	2.254	2	36024085	Pv76349|Pv76350
7	36044174	2.433	2	36046606	Pv76354|Pv76355
7	36063629	5.457	2	36069085	Pv76363|Pv76364
7	36099551	0.643	2	36100193	Pv76370|Pv76371
7	36104639	14.173	4	36118811	Pv76373|Pv76375|Pv76376|Pv76377
7	36239469	11.572	3	36251040	Pv76416|Pv76417|Pv76418
7	36333886	11.315	3	36345200	Pv76434|Pv76435|Pv76436
7	36380879	3.269	2	36384147	Pv76445|Pv76446
7	36420407	1.866	2	36422272	Pv76456|Pv76457
7	36445171	1.369	2	36446539	Pv76467|Pv76468
7	36464427	7.775	2	36472201	Pv76472|Pv76473
7	36478196	2.208	3	36480403	Pv76475|Pv76476|Pv76477
7	36542478	21.554	6	36564031	Pv76490|Pv76491|Pv76492|Pv76493|Pv76494|Pv76495
7	36577524	6.72	2	36584243	Pv76497|Pv76498
7	36646617	11.282	2	36657898	Pv76521|Pv76522
7	36717331	1.757	2	36719087	Pv76542|Pv76543
7	36744760	13.284	4	36758043	Pv76548|Pv76549|Pv76551|Pv76552
7	36847155	6.131	3	36853285	Pv76573|Pv76574|Pv76575
7	36913911	2.669	2	36916579	Pv76589|Pv76590
7	36920072	3.662	2	36923733	Pv76593|Pv76594
7	36952613	0.447	2	36953059	Pv76605|Pv76606
7	36986681	3.002	2	36989682	Pv76616|Pv76617
7	37021766	27.222	6	37048987	Pv76623|Pv76624|Pv76626|Pv76627|Pv76628|Pv76629
7	37052753	1.917	2	37054669	Pv76631|Pv76632
7	37083308	3.682	2	37086989	Pv76636|Pv76637
7	37119177	6.032	2	37125208	Pv76644|Pv76645
7	37129894	6.356	2	37136249	Pv76647|Pv76648
7	37156623	1.116	2	37157738	Pv76652|Pv76653
7	37185535	14.673	2	37200207	Pv76664|Pv76665
7	37213953	2.94	2	37216892	Pv76669|Pv76670
7	37231985	8.687	3	37240671	Pv76675|Pv76677|Pv76678
7	37402418	3.898	2	37406315	Pv76714|Pv76716
7	37463598	5.556	2	37469153	Pv76737|Pv76738
7	37507662	8.414	5	37516075	Pv76746|Pv76747|Pv76748|Pv76749|Pv76750
7	37541629	2.775	2	37544403	Pv76756|Pv76757
7	37619635	1.37	2	37621004	Pv76775|Pv76776
7	37660656	1.609	2	37662264	Pv76781|Pv76782
7	37695964	8.735	3	37704698	Pv76793|Pv76794|Pv76795
7	37760115	16.712	3	37776826	Pv76808|Pv76810|Pv76811
7	37791471	5.941	2	37797411	Pv76816|Pv76817
7	37924155	10.614	2	37934768	Pv76852|Pv76853
7	37994690	4.209	2	37998898	Pv76874|Pv76875
7	38015955	7.83	2	38023784	Pv76880|Pv76881
7	38041023	4.241	4	38045263	Pv76886|Pv76887|Pv76888|Pv76889
7	38198216	5.876	2	38204091	Pv76931|Pv76933
7	38208908	1.544	3	38210451	Pv76936|Pv76937|Pv76938
7	38216488	11.493	3	38227980	Pv76939|Pv76940|Pv76941
7	38243241	1.955	2	38245195	Pv76945|Pv76946
7	38277035	1.615	2	38278649	Pv76955|Pv76956
7	38295137	1.945	2	38297081	Pv76959|Pv76960
7	38298103	9.896	3	38307998	Pv76961|Pv76962|Pv76963
7	38309554	20.601	3	38330154	Pv76964|Pv76965|Pv76968
7	38337542	1.705	2	38339246	Pv76972|Pv76973
7	38363942	5.961	2	38369902	Pv76976|Pv76977
7	38435437	4.971	3	38440407	Pv76994|Pv76995|Pv76996
7	38500404	1.087	2	38501490	Pv77012|Pv77013
7	38510243	2.917	2	38513159	Pv77017|Pv77018
7	38520980	7.478	2	38528457	Pv77020|Pv77023
7	38546109	2.618	2	38548726	Pv77029|Pv77030
7	38573116	18.189	3	38591304	Pv77037|Pv77038|Pv77039
7	38722702	4.551	2	38727252	Pv77080|Pv77081
7	38802681	5.034	2	38807714	Pv77097|Pv77098
7	38855020	1.898	2	38856917	Pv77105|Pv77106
7	38878944	0.397	2	38879340	Pv77113|Pv77114
7	38900813	58.46	9	38959272	Pv77116|Pv77117|Pv77119|Pv77120|Pv77122|Pv77123|Pv77124|Pv77126|Pv77127
7	38980870	0.768	2	38981637	Pv77134|Pv77135
7	39014314	3.313	2	39017626	Pv77142|Pv77143
7	39034709	1.337	2	39036045	Pv77146|Pv77147
7	39047377	7.501	3	39054877	Pv77150|Pv77151|Pv77153
7	39083504	5.046	2	39088549	Pv77158|Pv77159
7	39092843	2.544	2	39095386	Pv77161|Pv77162
7	39145486	4.575	2	39150060	Pv77174|Pv77176
7	39220281	3.066	3	39223346	Pv77182|Pv77183|Pv77184
7	39226140	9.253	2	39235392	Pv77185|Pv77186
7	39254939	4.647	2	39259585	Pv77190|Pv77191
7	39285136	9.327	3	39294462	Pv77197|Pv77198|Pv77199
7	39296289	4.35	2	39300638	Pv77201|Pv77202
7	39330891	6.402	2	39337292	Pv77213|Pv77214
7	39345427	9.396	2	39354822	Pv77216|Pv77217
7	39358652	3.583	2	39362234	Pv77219|Pv77220
7	39369735	1.449	3	39371183	Pv77222|Pv77223|Pv77224
7	39374133	5.959	2	39380091	Pv77226|Pv77227
7	39473906	12.604	3	39486509	Pv77245|Pv77246|Pv77247
7	39505566	1.916	2	39507481	Pv77253|Pv77254
7	39576061	2.282	3	39578342	Pv77269|Pv77270|Pv77271
7	39618330	14.799	2	39633128	Pv77284|Pv77287
7	39656474	1.899	2	39658372	Pv77293|Pv77294
7	39663056	21.797	6	39684852	Pv77295|Pv77296|Pv77297|Pv77298|Pv77299|Pv77301
7	39763948	3.926	3	39767873	Pv77320|Pv77321|Pv77322
7	39773834	6.793	6	39780626	Pv77325|Pv77326|Pv77327|Pv77328|Pv77329|Pv77330
7	39801080	1.166	2	39802245	Pv77338|Pv77339
7	39821030	2.455	2	39823484	Pv77344|Pv77345
7	39881304	2.053	2	39883356	Pv77359|Pv77360
7	39898530	5.414	2	39903943	Pv77362|Pv77363
7	39912982	14.356	2	39927337	Pv77364|Pv77366
7	39928624	1.01	2	39929633	Pv77367|Pv77368
7	39976658	11.21	2	39987867	Pv77379|Pv77382
7	40000981	1.779	3	40002759	Pv77383|Pv77384|Pv77385
7	40050494	37.646	4	40088139	Pv77398|Pv77399|Pv77400|Pv77402
7	40429294	4.186	2	40433479	Pv77430|Pv77431
7	40601636	2.296	2	40603931	Pv77438|Pv77439
7	40880718	9.379	2	40890096	Pv77463|Pv77464
7	40907394	0.998	2	40908391	Pv77471|Pv77472
7	41357567	9.321	2	41366887	Pv77517|Pv77518
7	41389754	2.87	2	41392623	Pv77521|Pv77522
7	41474481	0.954	2	41475434	Pv77543|Pv77544
7	41482422	20.817	3	41503238	Pv77547|Pv77548|Pv77549
7	41640982	0.252	2	41641233	Pv77586|Pv77587
7	41657928	1.646	2	41659573	Pv77592|Pv77593
7	41669286	8.277	3	41677562	Pv77595|Pv77596|Pv77597
7	41693239	16.093	3	41709331	Pv77600|Pv77601|Pv77603
7	41783902	1.255	2	41785156	Pv77622|Pv77623
7	41843589	2.97	2	41846558	Pv77632|Pv77633
7	41916454	2.374	3	41918827	Pv77652|Pv77653|Pv77654
7	41974459	12.143	2	41986601	Pv77668|Pv77669
7	42023885	2.344	2	42026228	Pv77680|Pv77681
7	42060899	19.542	3	42080440	Pv77689|Pv77690|Pv77692
7	42086488	6.292	2	42092779	Pv77693|Pv77694
7	42132505	5.196	2	42137700	Pv77707|Pv77708
7	42185139	6.109	2	42191247	Pv77721|Pv77722
7	42273882	0.236	2	42274117	Pv77745|Pv77746
7	42377706	2.377	2	42380082	Pv77769|Pv77770
7	42387144	4.126	2	42391269	Pv77771|Pv77772
7	42449771	18.389	5	42468159	Pv77785|Pv77786|Pv77787|Pv77788|Pv77789
7	42471425	1.136	2	42472560	Pv77791|Pv77792
7	42482205	10.885	2	42493089	Pv77796|Pv77797
7	42496754	46.777	8	42543530	Pv77798|Pv77802|Pv77803|Pv77804|Pv77805|Pv77806|Pv77807|Pv77808
7	42606038	26.588	3	42632625	Pv77828|Pv77829|Pv77830
7	42735821	7.344	3	42743164	Pv77852|Pv77853|Pv77854
7	42786644	3.302	2	42789945	Pv77863|Pv77864
7	42800289	12.524	2	42812812	Pv77866|Pv77867
7	42819095	1.473	2	42820567	Pv77869|Pv77870
7	42829706	33.207	10	42862912	Pv77875|Pv77877|Pv77878|Pv77879|Pv77880|Pv77881|Pv77882|Pv77883|Pv77884|Pv77885
7	42909274	4.511	2	42913784	Pv77900|Pv77901
7	42973665	9.21	2	42982874	Pv77917|Pv77918
7	42992988	2.333	3	42995320	Pv77922|Pv77923|Pv77924
7	43025613	34.615	5	43060227	Pv77932|Pv77933|Pv77934|Pv77935|Pv77936
7	43092717	0.829	2	43093545	Pv77940|Pv77941
7	43099565	2.586	3	43102150	Pv77945|Pv77946|Pv77947
7	43103156	4.463	2	43107618	Pv77948|Pv77949
7	43119872	0.415	2	43120286	Pv77952|Pv77953
7	43178962	4.202	2	43183163	Pv77964|Pv77966
7	43207092	4.674	2	43211765	Pv77972|Pv77973
7	43291239	16.553	2	43307791	Pv77999|Pv78000
7	43345124	1.718	2	43346841	Pv78006|Pv78007
7	43368884	4.017	2	43372900	Pv78012|Pv78013
7	43376081	16.058	4	43392138	Pv78016|Pv78018|Pv78019|Pv78020
7	43432781	1.611	3	43434391	Pv78036|Pv78037|Pv78038
7	43436449	3.167	2	43439615	Pv78040|Pv78041
7	43454471	1.166	2	43455636	Pv78047|Pv78048
7	43512058	11.201	2	43523258	Pv78055|Pv78056
7	43548305	2.018	2	43550322	Pv78064|Pv78065
7	43580152	7.637	2	43587788	Pv78074|Pv78075
7	43639454	8.466	2	43647919	Pv78090|Pv78091
7	43699392	6.84	3	43706231	Pv78105|Pv78106|Pv78107
7	43713015	18.597	3	43731611	Pv78110|Pv78111|Pv78112
7	43744231	2.453	2	43746683	Pv78119|Pv78120
7	43802062	5.942	3	43808003	Pv78132|Pv78133|Pv78134
7	43820043	5.564	2	43825606	Pv78136|Pv78137
7	43935692	11.164	2	43946855	Pv78160|Pv78161
7	43978793	7.127	3	43985919	Pv78167|Pv78168|Pv78170
7	44056390	4.832	2	44061221	Pv78191|Pv78193
7	44091087	2.062	2	44093148	Pv78202|Pv78203
7	44111411	2.807	2	44114217	Pv78211|Pv78212
7	44174487	1.435	2	44175921	Pv78237|Pv78238
7	44193051	6.955	2	44200005	Pv78241|Pv78242
7	44208155	1.435	2	44209589	Pv78244|Pv78245
7	44231992	0.086	2	44232077	Pv78253|Pv78254
7	44281174	3.937	2	44285110	Pv78267|Pv78268
7	44290155	17.909	3	44308063	Pv78269|Pv78270|Pv78271
7	44336544	1.877	2	44338420	Pv78280|Pv78281
7	44369588	1.62	2	44371207	Pv78289|Pv78290
7	44372317	4.331	3	44376647	Pv78291|Pv78292|Pv78293
7	44389066	4.253	2	44393318	Pv78294|Pv78295
7	44439972	1.974	2	44441945	Pv78302|Pv78303
7	44445157	1.236	2	44446392	Pv78305|Pv78306
7	44493644	12.453	3	44506096	Pv78317|Pv78318|Pv78319
7	44536657	4.883	2	44541539	Pv78333|Pv78334
7	44544369	2.547	2	44546915	Pv78336|Pv78337
7	44573278	7.551	2	44580828	Pv78345|Pv78346
7	44586843	9.505	2	44596347	Pv78347|Pv78349
7	44640767	5.295	3	44646061	Pv78359|Pv78360|Pv78361
7	44650848	0.179	2	44651026	Pv78363|Pv78364
7	44664134	11.566	2	44675699	Pv78368|Pv78370
7	44691858	7.463	2	44699320	Pv78375|Pv78376
7	44740605	10.242	2	44750846	Pv78391|Pv78392
7	44753203	9.879	2	44763081	Pv78394|Pv78395
7	44774940	0.095	2	44775034	Pv78400|Pv78401
7	44801240	5.155	3	44806394	Pv78406|Pv78407|Pv78408
7	44867166	8.652	3	44875817	Pv78424|Pv78425|Pv78426
7	44885065	15.484	2	44900548	Pv78429|Pv78430
7	44907095	4.97	2	44912064	Pv78434|Pv78435
7	44917351	1.599	2	44918949	Pv78438|Pv78439
7	44968471	3.995	2	44972465	Pv78447|Pv78448
7	45003465	6.937	3	45010401	Pv78457|Pv78458|Pv78459
7	45064973	0.957	2	45065929	Pv78471|Pv78472
7	45084097	4.049	2	45088145	Pv78475|Pv78477
7	45107548	2.982	2	45110529	Pv78482|Pv78483
7	45199425	9.304	4	45208728	Pv78508|Pv78509|Pv78510|Pv78511
7	45265970	2.694	2	45268663	Pv78528|Pv78529
7	45270577	1.368	2	45271944	Pv78530|Pv78531
7	45285978	6.086	2	45292063	Pv78532|Pv78533
7	45308245	10.153	2	45318397	Pv78537|Pv78539
7	45397333	14.558	2	45411890	Pv78563|Pv78565
7	45438507	15.731	3	45454237	Pv78573|Pv78574|Pv78575
7	45535198	12.331	3	45547528	Pv78604|Pv78605|Pv78607
7	45567128	3.214	3	45570341	Pv78614|Pv78615|Pv78616
7	45586998	6.17	2	45593167	Pv78624|Pv78625
7	45604013	7.145	2	45611157	Pv78630|Pv78631
7	45647224	3.709	2	45650932	Pv78643|Pv78644
7	45668288	4.656	2	45672943	Pv78650|Pv78651
7	45738155	9.879	2	45748033	Pv78664|Pv78665
7	45785604	0.408	2	45786011	Pv78677|Pv78678
7	45822083	8.225	3	45830307	Pv78684|Pv78685|Pv78686
7	45833216	5.23	2	45838445	Pv78688|Pv78690
7	45840144	4.383	2	45844526	Pv78691|Pv78692
7	45875971	7.924	5	45883894	Pv78698|Pv78699|Pv78700|Pv78701|Pv78702
7	45922597	12.839	2	45935435	Pv78709|Pv78712
7	45952698	2.31	2	45955007	Pv78718|Pv78719
7	45990798	4.556	3	45995353	Pv78730|Pv78731|Pv78732
7	46012568	4.722	2	46017289	Pv78737|Pv78738
7	46085435	1.16	2	46086594	Pv78754|Pv78755
7	46137549	1.521	2	46139069	Pv78775|Pv78776
7	46141167	6.104	2	46147270	Pv78777|Pv78778
7	46166431	2.806	2	46169236	Pv78780|Pv78781
7	46190361	9.428	3	46199788	Pv78788|Pv78790|Pv78791
7	46232846	23.179	5	46256024	Pv78799|Pv78800|Pv78803|Pv78804|Pv78805
7	46383252	1.817	2	46385068	Pv78837|Pv78838
7	46440498	7.742	4	46448239	Pv78852|Pv78853|Pv78854|Pv78855
7	46474318	3.272	2	46477589	Pv78864|Pv78865
7	46582309	3.605	2	46585913	Pv78873|Pv78874
7	46833037	4.44	3	46837476	Pv78940|Pv78941|Pv78942
7	46845924	15.572	5	46861495	Pv78946|Pv78947|Pv78948|Pv78949|Pv78950
7	46888428	1.463	2	46889890	Pv78957|Pv78958
7	46895800	2.391	3	46898190	Pv78960|Pv78961|Pv78962
7	46909062	5.427	2	46914488	Pv78965|Pv78966
7	46960739	1.141	2	46961879	Pv78980|Pv78981
7	46998867	14.168	6	47013034	Pv78992|Pv78993|Pv78994|Pv78995|Pv78996|Pv78997
7	47089719	0.612	2	47090330	Pv79014|Pv79015
7	47118315	0.716	2	47119030	Pv79023|Pv79024
7	47123767	12.829	5	47136595	Pv79026|Pv79028|Pv79029|Pv79030|Pv79031

## Sheet: Chr8
CHR	BP1	KB	BP2	NSNPS	SNPS
8	180333	2.552	182884	2	Pv79064|Pv79065
8	259312	2.542	261853	2	Pv79087|Pv79088
8	341176	4.097	345272	3	Pv79106|Pv79107|Pv79108
8	351177	1.99	353166	2	Pv79112|Pv79113
8	374463	4.885	379347	2	Pv79119|Pv79120
8	430497	11.453	441949	2	Pv79133|Pv79134
8	454545	4.002	458546	2	Pv79140|Pv79141
8	528000	8.987	536986	2	Pv79161|Pv79162
8	635347	1.031	636377	2	Pv79189|Pv79190
8	727711	3.905	731615	3	Pv79215|Pv79216|Pv79217
8	751517	5.032	756548	2	Pv79220|Pv79221
8	767017	2.558	769574	2	Pv79227|Pv79228
8	835760	0.788	836547	2	Pv79248|Pv79249
8	856595	4.989	861583	2	Pv79255|Pv79256
8	888780	9.736	898515	3	Pv79263|Pv79265|Pv79266
8	928678	1.439	930116	3	Pv79275|Pv79276|Pv79277
8	951269	1.516	952784	2	Pv79283|Pv79284
8	959929	21.475	981403	5	Pv79286|Pv79288|Pv79289|Pv79290|Pv79291
8	1003290	0.828	1004117	2	Pv79298|Pv79299
8	1008372	3.414	1011785	2	Pv79302|Pv79303
8	1033363	7.695	1041057	2	Pv79308|Pv79309
8	1090954	9.229	1100182	3	Pv79319|Pv79320|Pv79322
8	1117708	10.935	1128642	3	Pv79325|Pv79327|Pv79328
8	1193378	2.9	1196277	2	Pv79337|Pv79338
8	1202555	6.567	1209121	3	Pv79341|Pv79342|Pv79343
8	1255673	4.618	1260290	2	Pv79353|Pv79354
8	1303323	6.634	1309956	3	Pv79360|Pv79361|Pv79362
8	1334934	9.131	1344064	3	Pv79372|Pv79373|Pv79374
8	1409569	11.14	1420708	3	Pv79394|Pv79395|Pv79396
8	1463122	4.936	1468057	2	Pv79404|Pv79406
8	1480116	4.572	1484687	2	Pv79409|Pv79410
8	1522285	8.783	1531067	2	Pv79417|Pv79418
8	1539649	26.172	1565820	5	Pv79421|Pv79422|Pv79424|Pv79425|Pv79427
8	1589720	20.88	1610599	5	Pv79432|Pv79433|Pv79434|Pv79435|Pv79436
8	1612647	1.927	1614573	2	Pv79438|Pv79439
8	1619360	14.685	1634044	3	Pv79442|Pv79443|Pv79444
8	1659758	6.108	1665865	2	Pv79454|Pv79455
8	1675212	6.551	1681762	3	Pv79458|Pv79459|Pv79460
8	1699089	1.414	1700502	2	Pv79469|Pv79470
8	1719904	1.553	1721456	2	Pv79475|Pv79476
8	1729428	0.984	1730411	2	Pv79478|Pv79479
8	1916606	32.97	1949575	5	Pv79499|Pv79500|Pv79501|Pv79502|Pv79504
8	2012130	1.519	2013648	2	Pv79509|Pv79510
8	2030793	7.938	2038730	2	Pv79514|Pv79515
8	2219638	1.988	2221625	2	Pv79532|Pv79533
8	2591254	12.191	2603444	2	Pv79541|Pv79542
8	2795307	14.862	2810168	3	Pv79559|Pv79560|Pv79561
8	2826968	21.355	2848322	3	Pv79566|Pv79568|Pv79569
8	2851190	1.036	2852225	2	Pv79570|Pv79571
8	2866290	7.275	2873564	3	Pv79577|Pv79578|Pv79579
8	2923286	13.674	2936959	5	Pv79593|Pv79594|Pv79595|Pv79596|Pv79597
8	2954875	16.136	2971010	4	Pv79603|Pv79604|Pv79605|Pv79607
8	3011432	2.724	3014155	2	Pv79618|Pv79620
8	3062252	2.261	3064512	2	Pv79627|Pv79628
8	3107817	1.369	3109185	2	Pv79641|Pv79642
8	3159927	1.231	3161157	2	Pv79657|Pv79658
8	3168237	1.733	3169969	2	Pv79660|Pv79661
8	3214555	10.088	3224642	3	Pv79665|Pv79666|Pv79667
8	3229108	7.964	3237071	2	Pv79669|Pv79670
8	3296341	1.532	3297872	2	Pv79686|Pv79687
8	3306800	1.749	3308548	2	Pv79690|Pv79691
8	3310815	1.377	3312191	2	Pv79693|Pv79694
8	3348569	5.908	3354476	2	Pv79699|Pv79700
8	3374080	48.324	3422403	6	Pv79706|Pv79707|Pv79708|Pv79709|Pv79710|Pv79711
8	3543256	2.005	3545260	2	Pv79718|Pv79719
8	3551593	14.346	3565938	2	Pv79722|Pv79723
8	3688155	2.515	3690669	2	Pv79745|Pv79746
8	3919288	5.121	3924408	2	Pv79781|Pv79782
8	4042572	1.114	4043685	2	Pv79792|Pv79793
8	4046819	8.816	4055634	2	Pv79794|Pv79795
8	4084352	8.221	4092572	2	Pv79802|Pv79803
8	4139639	4.126	4143764	2	Pv79817|Pv79818
8	4187782	0.307	4188088	2	Pv79827|Pv79828
8	4189552	3.992	4193543	2	Pv79829|Pv79830
8	4209252	4.777	4214028	2	Pv79834|Pv79836
8	4251871	0.853	4252723	2	Pv79840|Pv79841
8	4303894	1.84	4305733	2	Pv79862|Pv79863
8	4333284	15.905	4349188	3	Pv79869|Pv79871|Pv79872
8	4376412	2.725	4379136	2	Pv79879|Pv79880
8	4392996	4.943	4397938	2	Pv79882|Pv79883
8	4403829	4.343	4408171	2	Pv79887|Pv79888
8	4432769	7.272	4440040	2	Pv79892|Pv79893
8	4480330	12.87	4493199	2	Pv79902|Pv79903
8	4559119	5.287	4564405	2	Pv79917|Pv79919
8	4570351	2.189	4572539	2	Pv79922|Pv79923
8	4574978	29.228	4604205	4	Pv79925|Pv79926|Pv79927|Pv79929
8	4627394	3.013	4630406	2	Pv79934|Pv79935
8	4732930	7.566	4740495	2	Pv79944|Pv79945
8	4759990	5.332	4765321	2	Pv79949|Pv79950
8	4781387	1.192	4782578	2	Pv79953|Pv79954
8	4795300	3.98	4799279	2	Pv79957|Pv79958
8	4862940	6.575	4869514	2	Pv79961|Pv79962
8	4871542	5.941	4877482	2	Pv79964|Pv79965
8	4880043	8.577	4888619	3	Pv79966|Pv79967|Pv79968
8	4946930	4.784	4951713	2	Pv79987|Pv79988
8	4984819	1.006	4985824	2	Pv79998|Pv79999
8	5068469	4.232	5072700	2	Pv80020|Pv80021
8	5090570	15.276	5105845	5	Pv80027|Pv80028|Pv80029|Pv80031|Pv80032
8	5135081	2.507	5137587	2	Pv80040|Pv80041
8	5158011	3.99	5162000	3	Pv80046|Pv80047|Pv80048
8	5172090	6.789	5178878	3	Pv80051|Pv80052|Pv80053
8	5202110	1.131	5203240	2	Pv80060|Pv80061
8	5211712	0.962	5212673	2	Pv80064|Pv80065
8	5283797	4.698	5288494	2	Pv80083|Pv80084
8	5298304	2.902	5301205	2	Pv80086|Pv80087
8	5337715	2.195	5339909	2	Pv80097|Pv80098
8	5367359	12.987	5380345	2	Pv80106|Pv80107
8	5438786	0.671	5439456	2	Pv80122|Pv80123
8	5457016	11.836	5468851	4	Pv80126|Pv80127|Pv80128|Pv80129
8	5496507	11.149	5507655	3	Pv80134|Pv80135|Pv80136
8	5513218	4.52	5517737	2	Pv80139|Pv80140
8	5566641	4.139	5570779	2	Pv80153|Pv80154
8	5590281	13.583	5603863	3	Pv80158|Pv80159|Pv80160
8	5639713	17.593	5657305	5	Pv80169|Pv80170|Pv80171|Pv80172|Pv80173
8	5663644	1.31	5664953	2	Pv80174|Pv80175
8	5674552	0.977	5675528	2	Pv80176|Pv80177
8	5702786	27.448	5730233	3	Pv80183|Pv80184|Pv80185
8	5775528	8.417	5783944	3	Pv80194|Pv80196|Pv80197
8	5791476	15.686	5807161	2	Pv80199|Pv80200
8	5915510	11.624	5927133	3	Pv80221|Pv80223|Pv80224
8	6006984	6.541	6013524	2	Pv80245|Pv80246
8	6067560	3.628	6071187	2	Pv80262|Pv80263
8	6090468	1.451	6091918	2	Pv80270|Pv80271
8	6168967	0.763	6169729	2	Pv80293|Pv80294
8	6187026	1.739	6188764	2	Pv80302|Pv80303
8	6236273	1.004	6237276	2	Pv80311|Pv80312
8	6378937	1.874	6380810	2	Pv80331|Pv80332
8	6431974	1.356	6433329	2	Pv80349|Pv80350
8	6443980	12.694	6456673	3	Pv80351|Pv80352|Pv80354
8	6480869	15.316	6496184	3	Pv80364|Pv80365|Pv80366
8	6543465	12.425	6555889	2	Pv80374|Pv80375
8	6597401	2.034	6599434	2	Pv80384|Pv80385
8	6608231	5.748	6613978	2	Pv80389|Pv80390
8	6626263	9.717	6635979	3	Pv80394|Pv80395|Pv80397
8	6697518	10.263	6707780	5	Pv80411|Pv80412|Pv80413|Pv80414|Pv80415
8	6713864	6.325	6720188	2	Pv80416|Pv80417
8	6740455	5.033	6745487	2	Pv80423|Pv80425
8	6754787	11.145	6765931	3	Pv80427|Pv80428|Pv80429
8	6778067	6.002	6784068	2	Pv80434|Pv80435
8	6785711	1.454	6787164	2	Pv80436|Pv80437
8	6843528	3.122	6846649	2	Pv80449|Pv80450
8	6853091	1.452	6854542	2	Pv80451|Pv80452
8	6872947	1.734	6874680	2	Pv80458|Pv80459
8	6896511	9.77	6906280	2	Pv80465|Pv80466
8	6930595	2.286	6932880	2	Pv80468|Pv80469
8	6978644	1.353	6979996	2	Pv80482|Pv80483
8	7199769	1.151	7200919	2	Pv80525|Pv80526
8	7247743	7.32	7255062	2	Pv80537|Pv80539
8	7257170	16.051	7273220	5	Pv80540|Pv80541|Pv80543|Pv80544|Pv80545
8	7278815	1.893	7280707	2	Pv80548|Pv80549
8	7455275	2.57	7457844	2	Pv80569|Pv80570
8	7458737	25.41	7484146	8	Pv80571|Pv80573|Pv80574|Pv80575|Pv80576|Pv80577|Pv80579|Pv80580
8	7517783	1.01	7518792	2	Pv80591|Pv80592
8	7534764	1.652	7536415	2	Pv80596|Pv80597
8	7546805	3.518	7550322	2	Pv80601|Pv80602
8	7579975	0.243	7580217	2	Pv80610|Pv80611
8	7612883	4.512	7617394	3	Pv80618|Pv80619|Pv80620
8	7742725	19.652	7762376	3	Pv80646|Pv80647|Pv80648
8	7791865	7.137	7799001	3	Pv80649|Pv80650|Pv80651
8	7862349	1.773	7864121	2	Pv80664|Pv80665
8	7894136	37.557	7931692	6	Pv80673|Pv80674|Pv80675|Pv80676|Pv80677|Pv80679
8	7964387	18.984	7983370	2	Pv80686|Pv80689
8	8018856	13.466	8032321	5	Pv80696|Pv80697|Pv80698|Pv80700|Pv80701
8	8036671	17.723	8054393	3	Pv80704|Pv80708|Pv80709
8	8089842	0.934	8090775	2	Pv80712|Pv80713
8	8133814	23.775	8157588	7	Pv80726|Pv80727|Pv80728|Pv80729|Pv80730|Pv80731|Pv80732
8	8265379	2.375	8267753	2	Pv80745|Pv80746
8	8283493	11.869	8295361	3	Pv80749|Pv80751|Pv80752
8	8297786	12.276	8310061	2	Pv80753|Pv80755
8	8373042	9.674	8382715	2	Pv80762|Pv80763
8	8436458	16.607	8453064	3	Pv80778|Pv80779|Pv80780
8	8470272	3.708	8473979	2	Pv80787|Pv80788
8	8568705	0.812	8569516	2	Pv80809|Pv80810
8	8577020	10.029	8587048	3	Pv80812|Pv80813|Pv80814
8	8594591	5.864	8600454	2	Pv80816|Pv80817
8	8613657	5.434	8619090	3	Pv80822|Pv80823|Pv80824
8	8637041	1.113	8638153	2	Pv80828|Pv80829
8	8658113	5.39	8663502	2	Pv80834|Pv80835
8	8724522	4.515	8729036	3	Pv80852|Pv80853|Pv80854
8	8742849	3.151	8745999	2	Pv80855|Pv80856
8	8825989	2.194	8828182	2	Pv80873|Pv80874
8	8837427	17.347	8854773	2	Pv80876|Pv80878
8	8875097	5.515	8880611	2	Pv80883|Pv80884
8	8922361	8.096	8930456	2	Pv80897|Pv80898
8	8946156	15.012	8961167	3	Pv80904|Pv80905|Pv80906
8	8991360	34.441	9025800	7	Pv80918|Pv80919|Pv80920|Pv80922|Pv80923|Pv80924|Pv80925
8	9037707	16.591	9054297	3	Pv80931|Pv80932|Pv80933
8	9058182	1.732	9059913	2	Pv80935|Pv80936
8	9088493	6.147	9094639	3	Pv80946|Pv80948|Pv80949
8	9110705	6.084	9116788	4	Pv80953|Pv80954|Pv80955|Pv80956
8	9144966	0.191	9145156	2	Pv80965|Pv80966
8	9195364	5.561	9200924	3	Pv80981|Pv80982|Pv80983
8	9288188	13.57	9301757	2	Pv81004|Pv81005
8	9338379	1.177	9339555	2	Pv81015|Pv81016
8	9361498	3.105	9364602	2	Pv81027|Pv81028
8	9431370	3.244	9434613	2	Pv81041|Pv81042
8	9444773	0.543	9445315	2	Pv81044|Pv81045
8	9481523	4.787	9486309	2	Pv81054|Pv81055
8	9601944	7.107	9609050	3	Pv81081|Pv81082|Pv81083
8	9619522	1.102	9620623	2	Pv81086|Pv81087
8	9637089	4.064	9641152	2	Pv81091|Pv81092
8	9666198	0.855	9667052	2	Pv81101|Pv81102
8	9718589	0.845	9719433	2	Pv81113|Pv81114
8	9777827	0.264	9778090	2	Pv81127|Pv81128
8	9952356	3.519	9955874	4	Pv81171|Pv81172|Pv81173|Pv81174
8	9988596	9.156	9997751	2	Pv81185|Pv81187
8	10056463	1.041	10057503	2	Pv81200|Pv81201
8	10093596	7.483	10101078	2	Pv81207|Pv81208
8	10102794	4.099	10106892	2	Pv81209|Pv81210
8	10143883	6.842	10150724	2	Pv81216|Pv81217
8	10154378	3.523	10157900	2	Pv81218|Pv81219
8	10165354	2.731	10168084	2	Pv81221|Pv81222
8	10197535	1.994	10199528	2	Pv81227|Pv81228
8	10231994	7.75	10239743	5	Pv81238|Pv81239|Pv81240|Pv81241|Pv81242
8	10241419	6.143	10247561	3	Pv81243|Pv81244|Pv81245
8	10248568	1.811	10250378	2	Pv81246|Pv81247
8	10258676	4.358	10263033	2	Pv81249|Pv81250
8	10266079	11.212	10277290	3	Pv81251|Pv81252|Pv81254
8	10297024	15.374	10312397	4	Pv81258|Pv81259|Pv81260|Pv81261
8	10489350	8.127	10497476	2	Pv81298|Pv81299
8	10511372	2.458	10513829	2	Pv81302|Pv81303
8	10535159	13.2	10548358	2	Pv81310|Pv81311
8	10576994	3.073	10580066	3	Pv81318|Pv81319|Pv81320
8	10620468	1.384	10621851	2	Pv81334|Pv81335
8	10669818	3.838	10673655	2	Pv81347|Pv81348
8	10688676	3.827	10692502	3	Pv81352|Pv81353|Pv81354
8	10716338	26.489	10742826	5	Pv81362|Pv81363|Pv81364|Pv81365|Pv81366
8	10771493	2.421	10773913	2	Pv81377|Pv81378
8	10781352	13.496	10794847	4	Pv81381|Pv81382|Pv81383|Pv81384
8	10803085	5.261	10808345	2	Pv81388|Pv81389
8	10831504	3.797	10835300	2	Pv81395|Pv81396
8	10838064	4.888	10842951	2	Pv81397|Pv81398
8	10879281	17.482	10896762	2	Pv81410|Pv81412
8	10902633	1.982	10904614	2	Pv81415|Pv81416
8	10909142	6.993	10916134	3	Pv81419|Pv81420|Pv81421
8	10955961	1.965	10957925	2	Pv81432|Pv81433
8	10969032	1.08	10970111	2	Pv81437|Pv81438
8	10996463	4.2	11000662	2	Pv81445|Pv81446
8	11001396	4.224	11005619	2	Pv81447|Pv81448
8	11044337	2.329	11046665	2	Pv81458|Pv81459
8	11053573	1.129	11054701	2	Pv81461|Pv81462
8	11059789	11.522	11071310	2	Pv81463|Pv81464
8	11073472	0.924	11074395	2	Pv81465|Pv81466
8	11077526	16.979	11094504	4	Pv81468|Pv81469|Pv81470|Pv81471
8	11143202	10.073	11153274	3	Pv81481|Pv81483|Pv81484
8	11196324	5.414	11201737	2	Pv81495|Pv81497
8	11221346	2.356	11223701	3	Pv81503|Pv81504|Pv81505
8	11228574	1.519	11230092	2	Pv81507|Pv81508
8	11367969	3.602	11371570	2	Pv81514|Pv81515
8	11520416	16.53	11536945	2	Pv81525|Pv81526
8	11547222	1.868	11549089	2	Pv81528|Pv81529
8	11553928	16.071	11569998	4	Pv81530|Pv81531|Pv81532|Pv81533
8	11683885	6.958	11690842	2	Pv81557|Pv81558
8	11729038	62.8	11791837	7	Pv81567|Pv81568|Pv81569|Pv81570|Pv81571|Pv81572|Pv81573
8	11811728	1.607	11813334	2	Pv81581|Pv81582
8	11817363	2.499	11819861	2	Pv81584|Pv81585
8	11825772	15.444	11841215	3	Pv81589|Pv81590|Pv81591
8	11882533	5.421	11887953	3	Pv81597|Pv81598|Pv81599
8	11902775	6.24	11909014	2	Pv81602|Pv81603
8	11922846	4.841	11927686	3	Pv81608|Pv81609|Pv81610
8	11975337	1.684	11977020	2	Pv81621|Pv81622
8	11984632	2.722	11987353	3	Pv81624|Pv81625|Pv81626
8	12076262	28.788	12105049	6	Pv81655|Pv81658|Pv81659|Pv81660|Pv81661|Pv81662
8	12110886	10.849	12121734	3	Pv81666|Pv81667|Pv81668
8	12147832	2.155	12149986	2	Pv81675|Pv81676
8	12168226	4.738	12172963	3	Pv81682|Pv81683|Pv81684
8	12202832	11.97	12214801	2	Pv81692|Pv81693
8	12231247	1.032	12232278	2	Pv81699|Pv81700
8	12255135	3.717	12258851	2	Pv81707|Pv81708
8	12274628	2.268	12276895	3	Pv81711|Pv81712|Pv81713
8	12315880	1.916	12317795	2	Pv81721|Pv81722
8	12321065	9.566	12330630	2	Pv81723|Pv81727
8	12394760	2.319	12397078	2	Pv81736|Pv81737
8	12513900	0.32	12514219	2	Pv81765|Pv81766
8	12527778	11.171	12538948	2	Pv81770|Pv81771
8	12562796	0.898	12563693	2	Pv81780|Pv81781
8	12594691	5.237	12599927	2	Pv81789|Pv81790
8	12602682	5.818	12608499	3	Pv81792|Pv81793|Pv81794
8	12621208	2.827	12624034	2	Pv81799|Pv81800
8	12629157	1.357	12630513	2	Pv81802|Pv81803
8	12644795	37.276	12682070	8	Pv81808|Pv81809|Pv81810|Pv81812|Pv81813|Pv81814|Pv81815|Pv81816
8	12695510	8.783	12704292	3	Pv81818|Pv81819|Pv81820
8	12732466	6.692	12739157	2	Pv81833|Pv81834
8	12755331	1.553	12756883	2	Pv81838|Pv81839
8	12759777	7.87	12767646	2	Pv81840|Pv81841
8	12772077	4.761	12776837	2	Pv81842|Pv81843
8	12827771	0.705	12828475	2	Pv81856|Pv81857
8	12835946	4.706	12840651	2	Pv81859|Pv81860
8	12842743	1.717	12844459	2	Pv81861|Pv81862
8	12859976	6.033	12866008	3	Pv81866|Pv81867|Pv81868
8	12876688	9.626	12886313	3	Pv81870|Pv81872|Pv81874
8	12933859	0.174	12934032	2	Pv81889|Pv81890
8	12936336	2.451	12938786	2	Pv81891|Pv81892
8	12965678	8.253	12973930	2	Pv81899|Pv81900
8	12979802	3.201	12983002	2	Pv81902|Pv81904
8	12986225	4.132	12990356	2	Pv81905|Pv81907
8	13102860	2.627	13105486	3	Pv81922|Pv81923|Pv81924
8	13107317	12.549	13119865	2	Pv81926|Pv81927
8	13158061	6.364	13164424	2	Pv81937|Pv81938
8	13218555	3.243	13221797	2	Pv81953|Pv81954
8	13247593	4.638	13252230	3	Pv81960|Pv81961|Pv81962
8	13267232	1.171	13268402	2	Pv81968|Pv81969
8	13277002	1.866	13278867	2	Pv81972|Pv81973
8	13348446	3.504	13351949	2	Pv81991|Pv81992
8	13361631	0.61	13362240	2	Pv81996|Pv81997
8	13395931	2.42	13398350	2	Pv82007|Pv82008
8	13486021	3.219	13489239	3	Pv82030|Pv82031|Pv82032
8	13544587	3.236	13547822	3	Pv82043|Pv82044|Pv82045
8	13561000	10.223	13571222	3	Pv82051|Pv82053|Pv82054
8	13604409	17.522	13621930	7	Pv82060|Pv82061|Pv82062|Pv82063|Pv82064|Pv82065|Pv82066
8	13622285	1.587	13623871	2	Pv82067|Pv82068
8	13660926	6.961	13667886	3	Pv82079|Pv82081|Pv82082
8	13710209	1.619	13711827	2	Pv82088|Pv82089
8	13720071	9.223	13729293	5	Pv82092|Pv82093|Pv82094|Pv82095|Pv82096
8	13754675	3.685	13758359	3	Pv82104|Pv82105|Pv82106
8	13769213	7.764	13776976	4	Pv82110|Pv82111|Pv82112|Pv82113
8	13844349	1.941	13846289	2	Pv82126|Pv82127
8	13868094	6.061	13874154	3	Pv82138|Pv82139|Pv82140
8	13889815	6.472	13896286	2	Pv82143|Pv82144
8	13898535	0.534	13899068	2	Pv82146|Pv82147
8	13905238	5.627	13910864	2	Pv82151|Pv82152
8	13929702	2.746	13932447	2	Pv82160|Pv82161
8	13978002	5.565	13983566	2	Pv82173|Pv82174
8	13989828	0.432	13990259	2	Pv82175|Pv82176
8	14006048	9.38	14015427	2	Pv82187|Pv82189
8	14033664	33.346	14067009	4	Pv82194|Pv82195|Pv82196|Pv82197
8	14082351	12.288	14094638	4	Pv82202|Pv82203|Pv82204|Pv82205
8	14156964	1.216	14158179	2	Pv82220|Pv82221
8	14230337	4.264	14234600	2	Pv82244|Pv82245
8	14308765	1.166	14309930	2	Pv82259|Pv82260
8	14320686	18.273	14338958	3	Pv82263|Pv82265|Pv82266
8	14345728	1.91	14347637	2	Pv82270|Pv82271
8	14356699	3.169	14359867	2	Pv82275|Pv82276
8	14372004	2.461	14374464	2	Pv82279|Pv82280
8	14378338	7.213	14385550	3	Pv82283|Pv82284|Pv82285
8	14400025	2.765	14402789	3	Pv82292|Pv82293|Pv82294
8	14430814	5.928	14436741	3	Pv82302|Pv82303|Pv82304
8	14443741	1.8	14445540	2	Pv82307|Pv82308
8	14446983	2.458	14449440	2	Pv82309|Pv82310
8	14470353	21.226	14491578	7	Pv82319|Pv82320|Pv82321|Pv82322|Pv82323|Pv82324|Pv82325
8	14540704	1.319	14542022	2	Pv82336|Pv82337
8	14544042	31.691	14575732	5	Pv82338|Pv82339|Pv82340|Pv82342|Pv82343
8	14581964	1.93	14583893	2	Pv82344|Pv82345
8	14600310	7.32	14607629	3	Pv82350|Pv82351|Pv82352
8	14618891	18.129	14637019	6	Pv82355|Pv82356|Pv82357|Pv82358|Pv82359|Pv82360
8	14655047	3.503	14658549	2	Pv82367|Pv82368
8	14678068	1.244	14679311	2	Pv82374|Pv82375
8	14703662	4.279	14707940	3	Pv82381|Pv82382|Pv82383
8	14806276	1.473	14807748	2	Pv82411|Pv82412
8	14814085	6.678	14820762	3	Pv82415|Pv82416|Pv82417
8	14871170	51.604	14922773	6	Pv82430|Pv82431|Pv82432|Pv82433|Pv82436|Pv82438
8	14951075	6.128	14957202	2	Pv82443|Pv82444
8	14960832	1.88	14962711	2	Pv82445|Pv82446
8	14966961	2.374	14969334	2	Pv82449|Pv82450
8	14973713	3.142	14976854	2	Pv82453|Pv82454
8	14986898	3.383	14990280	2	Pv82456|Pv82457
8	15023536	5.438	15028973	2	Pv82464|Pv82465
8	15030561	0.489	15031049	2	Pv82467|Pv82468
8	15044012	2.077	15046088	2	Pv82471|Pv82472
8	15122357	1.428	15123784	2	Pv82490|Pv82491
8	15149707	3.83	15153536	2	Pv82500|Pv82501
8	15196804	15.87	15212673	2	Pv82507|Pv82510
8	15214286	1.451	15215736	2	Pv82511|Pv82512
8	15464982	29.21	15494191	3	Pv82528|Pv82529|Pv82530
8	15594454	7.552	15602005	2	Pv82535|Pv82536
8	15622392	4.198	15626589	3	Pv82543|Pv82544|Pv82545
8	15645225	3.389	15648613	2	Pv82551|Pv82552
8	15692839	8.736	15701574	2	Pv82565|Pv82566
8	15718381	25.74	15744120	5	Pv82571|Pv82572|Pv82573|Pv82574|Pv82575
8	15749973	1.849	15751821	2	Pv82578|Pv82579
8	16019399	1.212	16020610	2	Pv82596|Pv82597
8	16068462	28.238	16096699	3	Pv82605|Pv82606|Pv82607
8	16104604	9.148	16113751	3	Pv82610|Pv82611|Pv82612
8	16130270	5.078	16135347	2	Pv82616|Pv82617
8	16151153	12.415	16163567	2	Pv82618|Pv82619
8	16188458	6.398	16194855	3	Pv82621|Pv82622|Pv82623
8	16208374	0.966	16209339	2	Pv82624|Pv82625
8	16251104	4.216	16255319	2	Pv82632|Pv82633
8	16291275	19.528	16310802	5	Pv82638|Pv82639|Pv82640|Pv82641|Pv82642
8	16316926	2.887	16319812	2	Pv82646|Pv82647
8	16322077	5.854	16327930	4	Pv82648|Pv82649|Pv82650|Pv82651
8	16338712	8.178	16346889	5	Pv82660|Pv82661|Pv82662|Pv82663|Pv82664
8	16393649	4.617	16398265	2	Pv82675|Pv82676
8	16413777	3.791	16417567	3	Pv82680|Pv82681|Pv82682
8	16478101	1.09	16479190	2	Pv82699|Pv82700
8	16514273	3.751	16518023	3	Pv82708|Pv82709|Pv82710
8	16715007	8.787	16723793	2	Pv82746|Pv82748
8	16730743	6.395	16737137	3	Pv82750|Pv82751|Pv82752
8	16921166	1.091	16922256	2	Pv82771|Pv82772
8	17029803	1.255	17031057	2	Pv82794|Pv82795
8	17035154	5.519	17040672	2	Pv82797|Pv82798
8	17415229	18.837	17434065	3	Pv82818|Pv82819|Pv82820
8	17738772	12.82	17751591	3	Pv82831|Pv82832|Pv82833
8	17796228	10.299	17806526	2	Pv82835|Pv82836
8	17925965	84.445	18010409	4	Pv82843|Pv82844|Pv82845|Pv82846
8	18049672	4.619	18054290	3	Pv82851|Pv82852|Pv82853
8	18171403	0.667	18172069	2	Pv82860|Pv82861
8	18277025	3.458	18280482	2	Pv82867|Pv82868
8	18675551	25.406	18700956	3	Pv82897|Pv82898|Pv82899
8	18709309	12.047	18721355	2	Pv82900|Pv82901
8	18735081	1.276	18736356	2	Pv82904|Pv82905
8	18869066	22.169	18891234	3	Pv82924|Pv82925|Pv82926
8	19712979	19.021	19731999	2	Pv82953|Pv82954
8	20107066	3.51	20110575	2	Pv82971|Pv82972
8	20119035	1.588	20120622	2	Pv82975|Pv82976
8	20127066	1.786	20128851	2	Pv82979|Pv82980
8	20139255	6.464	20145718	2	Pv82981|Pv82982
8	20385025	3.286	20388310	2	Pv83004|Pv83005
8	20402170	2.119	20404288	2	Pv83009|Pv83010
8	20405339	1.509	20406847	2	Pv83011|Pv83012
8	20542771	8.062	20550832	3	Pv83020|Pv83021|Pv83022
8	20824619	16.107	20840725	2	Pv83035|Pv83036
8	20890895	1.105	20891999	2	Pv83040|Pv83041
8	21235702	4.492	21240193	3	Pv83062|Pv83063|Pv83064
8	21298422	2.655	21301076	3	Pv83074|Pv83075|Pv83076
8	21320134	12.093	21332226	2	Pv83082|Pv83083
8	21349129	16.328	21365456	2	Pv83090|Pv83092
8	21369774	2.711	21372484	2	Pv83093|Pv83094
8	21481418	1.083	21482500	2	Pv83121|Pv83122
8	21533490	14.026	21547515	2	Pv83126|Pv83127
8	22025669	13.145	22038813	2	Pv83143|Pv83146
8	22480616	1.118	22481733	2	Pv83187|Pv83188
8	22788868	4.8	22793667	4	Pv83203|Pv83204|Pv83205|Pv83206
8	22817426	5.272	22822697	3	Pv83208|Pv83209|Pv83210
8	22863496	2.132	22865627	2	Pv83212|Pv83213
8	23008735	2.394	23011128	2	Pv83216|Pv83217
8	23015329	1.858	23017186	2	Pv83219|Pv83220
8	23290097	1.597	23291693	2	Pv83236|Pv83237
8	23802157	1.405	23803561	2	Pv83301|Pv83302
8	23844749	21.925	23866673	3	Pv83312|Pv83313|Pv83314
8	23979820	2.613	23982432	2	Pv83330|Pv83331
8	24248780	0.605	24249384	2	Pv83361|Pv83362
8	24529329	0.936	24530264	2	Pv83378|Pv83379
8	24535838	2.866	24538703	2	Pv83381|Pv83382
8	24556944	2.626	24559569	2	Pv83388|Pv83389
8	24876110	1.487	24877596	2	Pv83408|Pv83409
8	25151751	0.334	25152084	2	Pv83419|Pv83420
8	25496957	0.239	25497195	2	Pv83432|Pv83433
8	25632221	1.76	25633980	2	Pv83469|Pv83470
8	25797664	3.166	25800829	2	Pv83492|Pv83493
8	26019261	1.896	26021156	2	Pv83526|Pv83527
8	26038114	2.481	26040594	2	Pv83532|Pv83533
8	26106363	19.363	26125725	5	Pv83543|Pv83545|Pv83546|Pv83547|Pv83548
8	26156686	12.197	26168882	2	Pv83552|Pv83553
8	26336764	3.186	26339949	2	Pv83572|Pv83573
8	26577487	12.38	26589866	3	Pv83595|Pv83596|Pv83597
8	26696667	11.913	26708579	3	Pv83612|Pv83613|Pv83615
8	27636996	1.219	27638214	2	Pv83680|Pv83681
8	27639899	3.329	27643227	2	Pv83682|Pv83683
8	27710914	1.635	27712548	2	Pv83693|Pv83694
8	27759801	3.999	27763799	2	Pv83705|Pv83706
8	27782538	1.732	27784269	2	Pv83710|Pv83711
8	27810497	0.623	27811119	2	Pv83718|Pv83719
8	27824364	11.74	27836103	2	Pv83721|Pv83722
8	27849971	22.6	27872570	6	Pv83725|Pv83726|Pv83727|Pv83728|Pv83729|Pv83730
8	27905896	19.932	27925827	2	Pv83738|Pv83740
8	27940095	5.987	27946081	2	Pv83744|Pv83745
8	28142634	7.628	28150261	2	Pv83785|Pv83786
8	28700130	1.793	28701922	2	Pv83836|Pv83837
8	28860485	3.866	28864350	2	Pv83849|Pv83850
8	29337990	2.55	29340539	2	Pv83882|Pv83883
8	29473667	2.265	29475931	2	Pv83885|Pv83886
8	29485248	12.77	29498017	2	Pv83887|Pv83888
8	29508635	14.804	29523438	2	Pv83889|Pv83890
8	29541828	1.054	29542881	2	Pv83895|Pv83896
8	29554988	6.611	29561598	2	Pv83897|Pv83898
8	29644599	2.338	29646936	2	Pv83913|Pv83914
8	29655204	4.178	29659381	2	Pv83917|Pv83918
8	29697882	9.994	29707875	2	Pv83930|Pv83931
8	29812884	3.674	29816557	3	Pv83940|Pv83941|Pv83942
8	29903219	18.316	29921534	4	Pv83963|Pv83964|Pv83965|Pv83966
8	29984635	31.721	30016355	4	Pv83970|Pv83971|Pv83972|Pv83973
8	30075207	5.943	30081149	2	Pv83983|Pv83984
8	30117772	7.922	30125693	2	Pv83987|Pv83988
8	30177804	2.404	30180207	2	Pv84005|Pv84006
8	30290901	5.279	30296179	2	Pv84023|Pv84025
8	30302993	8.727	30311719	3	Pv84026|Pv84027|Pv84028
8	30400535	8.973	30409507	3	Pv84040|Pv84041|Pv84042
8	30459269	5.779	30465047	2	Pv84049|Pv84050
8	30497987	23.86	30521846	3	Pv84058|Pv84060|Pv84061
8	30555355	4.951	30560305	2	Pv84064|Pv84065
8	30610234	3.194	30613427	2	Pv84071|Pv84072
8	30624614	6.286	30630899	2	Pv84075|Pv84076
8	30707239	24.163	30731401	3	Pv84082|Pv84084|Pv84085
8	31032680	16.654	31049333	2	Pv84115|Pv84116
8	31319942	0.315	31320256	2	Pv84135|Pv84136
8	31322936	0.694	31323629	2	Pv84137|Pv84138
8	31358003	1.93	31359932	2	Pv84151|Pv84152
8	31421561	3.702	31425262	2	Pv84165|Pv84166
8	31438527	12.848	31451374	2	Pv84168|Pv84169
8	31563391	1.656	31565046	2	Pv84187|Pv84188
8	31660920	17.094	31678013	2	Pv84192|Pv84193
8	31899144	3.427	31902570	2	Pv84208|Pv84209
8	32028708	16.264	32044971	2	Pv84214|Pv84215
8	32120077	2.151	32122227	2	Pv84220|Pv84221
8	32209025	9.975	32218999	2	Pv84222|Pv84223
8	32789161	17.651	32806811	2	Pv84242|Pv84243
8	32817090	5.809	32822898	2	Pv84245|Pv84246
8	33084358	3.568	33087925	2	Pv84260|Pv84261
8	33225886	1.129	33227014	2	Pv84284|Pv84285
8	33260227	25.356	33285582	6	Pv84290|Pv84291|Pv84292|Pv84293|Pv84295|Pv84296
8	33315083	3.067	33318149	3	Pv84301|Pv84302|Pv84303
8	33324710	3.097	33327806	2	Pv84305|Pv84307
8	33372523	4.309	33376831	2	Pv84320|Pv84321
8	33379352	14.027	33393378	3	Pv84322|Pv84323|Pv84324
8	33412469	13.069	33425537	5	Pv84330|Pv84331|Pv84332|Pv84333|Pv84334
8	33431718	6.189	33437906	2	Pv84336|Pv84337
8	33456037	5.964	33462000	2	Pv84346|Pv84347
8	33492834	16.688	33509521	3	Pv84352|Pv84353|Pv84354
8	33577273	1.414	33578686	2	Pv84365|Pv84366
8	33654847	11.964	33666810	3	Pv84379|Pv84381|Pv84382
8	33838779	5.356	33844134	3	Pv84405|Pv84406|Pv84407
8	33857193	5.097	33862289	2	Pv84409|Pv84410
8	33928610	2.176	33930785	2	Pv84420|Pv84421
8	33984072	8.722	33992793	2	Pv84431|Pv84432
8	33998720	2.793	34001512	2	Pv84433|Pv84434
8	34016064	5.074	34021137	3	Pv84437|Pv84438|Pv84439
8	34043504	7.218	34050721	2	Pv84450|Pv84451
8	34061207	15.056	34076262	2	Pv84453|Pv84454
8	34090422	8.382	34098803	2	Pv84457|Pv84458
8	34104751	0.557	34105307	2	Pv84461|Pv84462
8	34186615	15.606	34202220	3	Pv84470|Pv84472|Pv84473
8	34255279	9.911	34265189	2	Pv84480|Pv84481
8	34302140	2.341	34304480	2	Pv84493|Pv84494
8	34318955	13.408	34332362	3	Pv84497|Pv84498|Pv84499
8	34371375	4.846	34376220	3	Pv84505|Pv84506|Pv84507
8	34392008	4.614	34396621	2	Pv84510|Pv84511
8	34494147	16.477	34510623	2	Pv84525|Pv84526
8	34584321	52.353	34636673	7	Pv84532|Pv84533|Pv84534|Pv84535|Pv84537|Pv84538|Pv84539
8	35156801	7.934	35164734	2	Pv84553|Pv84554
8	35419371	13.795	35433165	2	Pv84559|Pv84560
8	35889936	13.066	35903001	2	Pv84576|Pv84577
8	36130924	18.687	36149610	2	Pv84587|Pv84588
8	36264958	26.263	36291220	3	Pv84591|Pv84592|Pv84593
8	36454028	22.092	36476119	3	Pv84604|Pv84605|Pv84606
8	36483037	5.056	36488092	2	Pv84608|Pv84609
8	36733597	1.148	36734744	2	Pv84613|Pv84614
8	37626907	7.129	37634035	2	Pv84654|Pv84655
8	37963812	2.234	37966045	2	Pv84665|Pv84666
8	38202812	2.293	38205104	2	Pv84677|Pv84678
8	38364082	3.819	38367900	2	Pv84684|Pv84685
8	38450641	1.719	38452359	2	Pv84691|Pv84692
8	38768965	44.048	38813012	4	Pv84698|Pv84699|Pv84700|Pv84701
8	38932029	72.595	39004623	6	Pv84710|Pv84711|Pv84712|Pv84713|Pv84714|Pv84715
8	39024374	3.37	39027743	2	Pv84721|Pv84722
8	39091652	1.646	39093297	2	Pv84723|Pv84724
8	39196496	19.477	39215972	2	Pv84737|Pv84738
8	39372469	2.101	39374569	2	Pv84747|Pv84748
8	39387575	5.249	39392823	2	Pv84750|Pv84751
8	39478990	2.293	39481282	2	Pv84762|Pv84763
8	39557106	14.707	39571812	2	Pv84772|Pv84773
8	39603028	3.448	39606475	2	Pv84782|Pv84783
8	39630061	1.728	39631788	2	Pv84790|Pv84791
8	39806924	15.683	39822606	2	Pv84822|Pv84823
8	39842486	2.157	39844642	2	Pv84830|Pv84831
8	40121024	5.589	40126612	3	Pv84843|Pv84844|Pv84846
8	40141771	0.279	40142049	2	Pv84850|Pv84851
8	40338169	15.955	40354123	3	Pv84870|Pv84871|Pv84872
8	40410167	1.581	40411747	2	Pv84889|Pv84890
8	40425813	2.502	40428314	2	Pv84896|Pv84897
8	40432963	21.026	40453988	4	Pv84899|Pv84900|Pv84901|Pv84902
8	40469686	6.257	40475942	3	Pv84905|Pv84906|Pv84907
8	40543964	5.042	40549005	3	Pv84924|Pv84925|Pv84926
8	40581444	1.988	40583431	2	Pv84935|Pv84936
8	40603665	2.872	40606536	2	Pv84938|Pv84939
8	40788122	2.976	40791097	2	Pv84968|Pv84969
8	40817517	15.004	40832520	2	Pv84979|Pv84981
8	40835623	1.107	40836729	2	Pv84983|Pv84984
8	40876890	1.019	40877908	2	Pv84989|Pv84990
8	40884393	1.494	40885886	2	Pv84991|Pv84992
8	40886300	6.527	40892826	2	Pv84993|Pv84994
8	40906506	1.443	40907948	2	Pv84997|Pv84998
8	40942834	3.839	40946672	2	Pv85006|Pv85007
8	41012118	2.734	41014851	2	Pv85021|Pv85022
8	41058845	1.337	41060181	2	Pv85033|Pv85034
8	41082626	16.574	41099199	4	Pv85040|Pv85041|Pv85042|Pv85043
8	41100889	4.159	41105047	2	Pv85044|Pv85045
8	41172039	1.227	41173265	2	Pv85054|Pv85055
8	41426160	1.783	41427942	2	Pv85088|Pv85089
8	41445808	21.463	41467270	3	Pv85090|Pv85092|Pv85093
8	41535955	23.517	41559471	3	Pv85103|Pv85104|Pv85106
8	41565614	4.796	41570409	3	Pv85111|Pv85112|Pv85113
8	41591341	20.053	41611393	3	Pv85116|Pv85118|Pv85119
8	41618123	2.304	41620426	2	Pv85121|Pv85122
8	41637855	7.22	41645074	2	Pv85125|Pv85126
8	41663517	29.878	41693394	5	Pv85130|Pv85131|Pv85132|Pv85135|Pv85136
8	41710641	6.748	41717388	4	Pv85140|Pv85141|Pv85142|Pv85143
8	41733500	8.491	41741990	2	Pv85145|Pv85146
8	41748670	17.816	41766485	2	Pv85149|Pv85150
8	41771658	27.221	41798878	6	Pv85152|Pv85153|Pv85154|Pv85155|Pv85156|Pv85157
8	41810644	3.212	41813855	2	Pv85161|Pv85162
8	41861535	10.055	41871589	7	Pv85169|Pv85170|Pv85171|Pv85172|Pv85173|Pv85174|Pv85175
8	41898781	4.02	41902800	2	Pv85180|Pv85181
8	41963895	7.121	41971015	4	Pv85195|Pv85196|Pv85197|Pv85198
8	42000846	11.215	42012060	3	Pv85204|Pv85206|Pv85207
8	42028652	1.394	42030045	2	Pv85212|Pv85213
8	42036008	1.805	42037812	2	Pv85215|Pv85216
8	42042368	50.567	42092934	8	Pv85218|Pv85219|Pv85220|Pv85223|Pv85225|Pv85226|Pv85227|Pv85228
8	42106766	1.595	42108360	2	Pv85230|Pv85231
8	42179361	1.031	42180391	2	Pv85241|Pv85242
8	42240075	2.734	42242808	2	Pv85245|Pv85246
8	42436411	57.802	42494212	6	Pv85249|Pv85251|Pv85252|Pv85253|Pv85254|Pv85256
8	42509212	6.593	42515804	2	Pv85261|Pv85262
8	42518235	4.475	42522709	3	Pv85265|Pv85266|Pv85267
8	42530180	1.199	42531378	2	Pv85271|Pv85272
8	42550918	0.979	42551896	2	Pv85276|Pv85277
8	42562776	3.047	42565822	2	Pv85279|Pv85281
8	42589994	0.773	42590766	2	Pv85284|Pv85285
8	42618247	2.632	42620878	2	Pv85297|Pv85298
8	42674009	1.722	42675730	2	Pv85311|Pv85312
8	42701917	5.661	42707577	3	Pv85319|Pv85320|Pv85321
8	42741277	2.577	42743853	2	Pv85330|Pv85331
8	42753740	27.29	42781029	8	Pv85335|Pv85336|Pv85337|Pv85338|Pv85339|Pv85340|Pv85341|Pv85342
8	42828700	2.662	42831361	2	Pv85354|Pv85355
8	42836069	12.818	42848886	2	Pv85357|Pv85358
8	42894261	4.748	42899008	2	Pv85364|Pv85365
8	42909453	12.807	42922259	3	Pv85367|Pv85368|Pv85369
8	42929203	4.024	42933226	2	Pv85370|Pv85371
8	42943337	16.58	42959916	5	Pv85373|Pv85374|Pv85375|Pv85376|Pv85377
8	42989501	13.793	43003293	4	Pv85380|Pv85382|Pv85383|Pv85384
8	43031208	88.394	43119601	6	Pv85394|Pv85395|Pv85396|Pv85397|Pv85398|Pv85401
8	43219139	43.525	43262663	4	Pv85406|Pv85407|Pv85409|Pv85410
8	43331722	9.354	43341075	2	Pv85415|Pv85416
8	43357195	7.759	43364953	2	Pv85419|Pv85420
8	43578225	3.515	43581739	2	Pv85430|Pv85431
8	43700413	1.156	43701568	2	Pv85436|Pv85437
8	43715038	6.179	43721216	4	Pv85442|Pv85443|Pv85444|Pv85445
8	43748786	16.587	43765372	3	Pv85449|Pv85452|Pv85453
8	43772869	10.979	43783847	2	Pv85455|Pv85456
8	43792219	1.331	43793549	2	Pv85460|Pv85461
8	43804231	13.236	43817466	2	Pv85465|Pv85466
8	43819053	3.307	43822359	2	Pv85467|Pv85468
8	43823214	6.779	43829992	2	Pv85469|Pv85471
8	43862633	2.299	43864931	2	Pv85478|Pv85479
8	43870589	1.77	43872358	2	Pv85482|Pv85483
8	43923130	0.945	43924074	2	Pv85491|Pv85492
8	43986088	1.292	43987379	2	Pv85504|Pv85505
8	44012011	15.63	44027640	5	Pv85508|Pv85509|Pv85510|Pv85511|Pv85512
8	44054521	8.828	44063348	3	Pv85520|Pv85521|Pv85522
8	44108132	11.141	44119272	3	Pv85535|Pv85536|Pv85537
8	44134670	3.204	44137873	2	Pv85542|Pv85543
8	44217770	0.552	44218321	2	Pv85553|Pv85554
8	44292417	6.712	44299128	3	Pv85577|Pv85578|Pv85579
8	44389731	9.985	44399715	3	Pv85597|Pv85599|Pv85600
8	44420025	2.743	44422767	2	Pv85604|Pv85605
8	44508260	8.897	44517156	3	Pv85624|Pv85625|Pv85626
8	44542481	2.434	44544914	2	Pv85636|Pv85637
8	44697409	0.696	44698104	2	Pv85670|Pv85671
8	44781611	2.669	44784279	3	Pv85691|Pv85692|Pv85693
8	44850022	2.864	44852885	2	Pv85705|Pv85706
8	44854368	45.575	44899942	5	Pv85708|Pv85710|Pv85711|Pv85712|Pv85713
8	44987232	6.454	44993685	3	Pv85720|Pv85721|Pv85722
8	45025429	8.704	45034132	3	Pv85730|Pv85731|Pv85732
8	45074789	4.458	45079246	2	Pv85736|Pv85737
8	45090895	17.256	45108150	3	Pv85743|Pv85744|Pv85745
8	45112293	5.658	45117950	3	Pv85748|Pv85749|Pv85750
8	45124683	4.217	45128899	2	Pv85753|Pv85754
8	45139120	2.769	45141888	2	Pv85757|Pv85758
8	45142254	11.167	45153420	2	Pv85759|Pv85760
8	45169385	1.877	45171261	2	Pv85763|Pv85764
8	45210024	16.626	45226649	4	Pv85782|Pv85783|Pv85784|Pv85785
8	45233489	5.517	45239005	2	Pv85787|Pv85788
8	45248157	1.561	45249717	2	Pv85792|Pv85793
8	45336928	5.677	45342604	2	Pv85826|Pv85827
8	45347304	15.305	45362608	3	Pv85828|Pv85829|Pv85831
8	45415778	0.772	45416549	2	Pv85848|Pv85849
8	45436812	10.874	45447685	2	Pv85854|Pv85856
8	45507855	0.958	45508812	2	Pv85869|Pv85870
8	45536299	1.86	45538158	2	Pv85881|Pv85882
8	45580055	2.808	45582862	3	Pv85890|Pv85891|Pv85892
8	45586213	4.072	45590284	2	Pv85895|Pv85896
8	45640088	4.055	45644142	2	Pv85901|Pv85902
8	45667492	3.634	45671125	2	Pv85907|Pv85908
8	45688175	15.91	45704084	2	Pv85912|Pv85913
8	45723306	1.88	45725185	2	Pv85917|Pv85918
8	45737108	6.796	45743903	2	Pv85922|Pv85923
8	45803873	3.478	45807350	2	Pv85937|Pv85939
8	45818522	1.455	45819976	2	Pv85942|Pv85943
8	45888757	6.537	45895293	2	Pv85966|Pv85968
8	45969038	1.666	45970703	2	Pv85981|Pv85982
8	46002820	2.252	46005071	3	Pv85995|Pv85996|Pv85997
8	46012249	34.636	46046884	5	Pv85998|Pv85999|Pv86000|Pv86001|Pv86002
8	46083753	3.295	46087047	3	Pv86009|Pv86010|Pv86011
8	46134301	3.687	46137987	3	Pv86024|Pv86025|Pv86026
8	46148575	2.384	46150958	2	Pv86033|Pv86034
8	46167992	0.313	46168304	2	Pv86041|Pv86042
8	46184720	0.645	46185364	2	Pv86046|Pv86047
8	46335236	1.337	46336572	2	Pv86077|Pv86078
8	46348311	17.184	46365494	3	Pv86081|Pv86083|Pv86085
8	46406278	0.883	46407160	2	Pv86103|Pv86104
8	46414994	7.015	46422008	2	Pv86108|Pv86109
8	46519653	5.83	46525482	2	Pv86133|Pv86134
8	46549858	1.727	46551584	3	Pv86142|Pv86143|Pv86144
8	46571155	1.777	46572931	2	Pv86148|Pv86149
8	46629013	2.623	46631635	2	Pv86164|Pv86165
8	46668888	3.832	46672719	2	Pv86174|Pv86175
8	46681812	3.201	46685012	3	Pv86177|Pv86178|Pv86179
8	46696674	2.488	46699161	2	Pv86186|Pv86187
8	46704460	1.803	46706262	2	Pv86191|Pv86192
8	46715569	2.499	46718067	3	Pv86197|Pv86198|Pv86199
8	46840254	22.329	46862582	6	Pv86230|Pv86231|Pv86232|Pv86233|Pv86234|Pv86235
8	46871575	19.659	46891233	4	Pv86239|Pv86240|Pv86241|Pv86242
8	46938541	10.926	46949466	2	Pv86257|Pv86258
8	47140879	3.002	47143880	2	Pv86303|Pv86304
8	47145794	0.588	47146381	2	Pv86306|Pv86307
8	47156095	1.333	47157427	2	Pv86312|Pv86313
8	47183246	13.899	47197144	2	Pv86322|Pv86324
8	47216555	8.466	47225020	3	Pv86329|Pv86331|Pv86332
8	47374794	6.941	47381734	4	Pv86378|Pv86380|Pv86381|Pv86382
8	47398098	23.561	47421658	6	Pv86389|Pv86390|Pv86391|Pv86392|Pv86393|Pv86394
8	47481235	3.284	47484518	2	Pv86409|Pv86410
8	47615263	4.349	47619611	2	Pv86445|Pv86446
8	47679777	4.45	47684226	2	Pv86461|Pv86462
8	47701418	3.803	47705220	3	Pv86466|Pv86467|Pv86469
8	47714800	0.224	47715023	2	Pv86473|Pv86474
8	47756720	0.817	47757536	2	Pv86481|Pv86482
8	47823354	12.17	47835523	2	Pv86493|Pv86494
8	47854874	4.936	47859809	2	Pv86499|Pv86500
8	47893655	3.728	47897382	2	Pv86513|Pv86514
8	48011791	1.405	48013195	2	Pv86542|Pv86543
8	48034780	3.376	48038155	2	Pv86547|Pv86548
8	48056330	3.565	48059894	3	Pv86552|Pv86553|Pv86554
8	48072992	6.414	48079405	2	Pv86560|Pv86561
8	48083048	4.888	48087935	2	Pv86563|Pv86564
8	48097834	4.689	48102522	2	Pv86566|Pv86567
8	48141136	8.451	48149586	3	Pv86577|Pv86578|Pv86580
8	48150178	1.399	48151576	2	Pv86581|Pv86582
8	48187509	4.116	48191624	2	Pv86589|Pv86590
8	48226527	0.967	48227493	2	Pv86606|Pv86607
8	48237473	2.252	48239724	2	Pv86612|Pv86613
8	48357720	12.097	48369816	2	Pv86642|Pv86643
8	48378559	9.196	48387754	2	Pv86645|Pv86646
8	48408652	5.412	48414063	2	Pv86652|Pv86653
8	48424644	11.301	48435944	3	Pv86656|Pv86657|Pv86659
8	48438003	9.14	48447142	2	Pv86660|Pv86661
8	48463637	13.793	48477429	2	Pv86663|Pv86664
8	48499623	4.037	48503659	2	Pv86669|Pv86670
8	48526435	2.038	48528472	2	Pv86679|Pv86680
8	48785797	2.867	48788663	2	Pv86745|Pv86746
8	48816318	2.311	48818628	3	Pv86753|Pv86754|Pv86755
8	48867749	4.193	48871941	2	Pv86771|Pv86772
8	48919634	1.356	48920989	2	Pv86787|Pv86788
8	48928163	3.678	48931840	2	Pv86791|Pv86792
8	48967886	0.62	48968505	2	Pv86802|Pv86803
8	49014174	1.404	49015577	2	Pv86817|Pv86818
8	49047671	2.88	49050550	2	Pv86827|Pv86828
8	49055641	4.258	49059898	2	Pv86830|Pv86831
8	49070094	5.456	49075549	2	Pv86835|Pv86836
8	49088470	4.722	49093191	4	Pv86840|Pv86841|Pv86842|Pv86843
8	49121653	6.548	49128200	2	Pv86852|Pv86853
8	49145434	7.567	49153000	2	Pv86859|Pv86860
8	49158797	8.756	49167552	4	Pv86862|Pv86863|Pv86864|Pv86865
8	49174814	5.546	49180359	3	Pv86868|Pv86869|Pv86871
8	49187863	4.648	49192510	2	Pv86875|Pv86876
8	49231646	4.955	49236600	2	Pv86887|Pv86888
8	49354723	11.397	49366119	5	Pv86909|Pv86910|Pv86911|Pv86912|Pv86914
8	49376029	5.747	49381775	2	Pv86916|Pv86917
8	49400382	3.192	49403573	2	Pv86924|Pv86925
8	49436256	5.363	49441618	3	Pv86934|Pv86935|Pv86936
8	49458369	2.885	49461253	2	Pv86940|Pv86941
8	49479969	1.595	49481563	2	Pv86944|Pv86945
8	49564874	8.838	49573711	2	Pv86970|Pv86971
8	49584029	4.084	49588112	3	Pv86974|Pv86975|Pv86976
8	49678518	0.732	49679249	2	Pv86992|Pv86993
8	49697140	7.398	49704537	3	Pv86999|Pv87000|Pv87001
8	49711564	3.064	49714627	2	Pv87003|Pv87004
8	49715421	17.301	49732721	4	Pv87005|Pv87006|Pv87008|Pv87009
8	49780585	8.12	49788704	2	Pv87020|Pv87021
8	49817162	13.839	49831000	2	Pv87034|Pv87036
8	49847059	3.02	49850078	3	Pv87040|Pv87041|Pv87042
8	49872931	23.727	49896657	5	Pv87046|Pv87047|Pv87048|Pv87049|Pv87050
8	49904076	2.73	49906805	2	Pv87052|Pv87053
8	49910739	1.109	49911847	2	Pv87054|Pv87055
8	49926579	7.572	49934150	3	Pv87057|Pv87058|Pv87059
8	49952461	11.235	49963695	3	Pv87064|Pv87065|Pv87066
8	49993835	0.757	49994591	2	Pv87074|Pv87075
8	50007475	0.697	50008171	2	Pv87078|Pv87079
8	50052594	10.953	50063546	5	Pv87093|Pv87094|Pv87095|Pv87096|Pv87097
8	50066665	3.753	50070417	3	Pv87099|Pv87100|Pv87101
8	50099350	2.884	50102233	2	Pv87105|Pv87106
8	50148271	14.048	50162318	3	Pv87124|Pv87125|Pv87126
8	50174349	12.56	50186908	3	Pv87130|Pv87133|Pv87134
8	50197462	12.291	50209752	5	Pv87139|Pv87140|Pv87141|Pv87142|Pv87143
8	50241002	6.8	50247801	2	Pv87151|Pv87152
8	50291731	1.961	50293691	2	Pv87162|Pv87163
8	50349617	0.863	50350479	2	Pv87176|Pv87177
8	50394354	4.362	50398715	3	Pv87188|Pv87189|Pv87190
8	50404620	9.317	50413936	2	Pv87193|Pv87194
8	50425904	8.908	50434811	2	Pv87198|Pv87199
8	50440416	3.48	50443895	2	Pv87201|Pv87202
8	50446486	4.037	50450522	2	Pv87204|Pv87205
8	50470271	1.484	50471754	2	Pv87210|Pv87211
8	50484822	2.083	50486904	2	Pv87213|Pv87214
8	50538014	4.223	50542236	2	Pv87225|Pv87226
8	50588882	7.083	50595964	2	Pv87237|Pv87238
8	50649542	13.092	50662633	4	Pv87251|Pv87252|Pv87253|Pv87254
8	50664943	13.068	50678010	4	Pv87256|Pv87257|Pv87258|Pv87259
8	50681919	3.592	50685510	3	Pv87260|Pv87262|Pv87263
8	50892692	2.705	50895396	2	Pv87296|Pv87297
8	50912190	3.796	50915985	2	Pv87304|Pv87305
8	50922951	5.952	50928902	3	Pv87306|Pv87307|Pv87308
8	50937824	11.9	50949723	2	Pv87311|Pv87313
8	50995957	2.032	50997988	2	Pv87322|Pv87323
8	51024368	1.455	51025822	2	Pv87330|Pv87331
8	51032797	0.719	51033515	2	Pv87334|Pv87335
8	51097783	3.846	51101628	3	Pv87352|Pv87353|Pv87354
8	51115144	6.833	51121976	2	Pv87358|Pv87359
8	51134765	1.047	51135811	2	Pv87361|Pv87362
8	51143442	16.048	51159489	3	Pv87366|Pv87367|Pv87368
8	51233326	5.234	51238559	3	Pv87384|Pv87385|Pv87387
8	51349124	6.658	51355781	2	Pv87408|Pv87409
8	51369579	8.603	51378181	3	Pv87413|Pv87414|Pv87416
8	51403079	17.729	51420807	3	Pv87423|Pv87425|Pv87426
8	51426061	16.175	51442235	4	Pv87427|Pv87429|Pv87430|Pv87431
8	51455396	4.35	51459745	4	Pv87433|Pv87434|Pv87435|Pv87436
8	51461631	15.182	51476812	3	Pv87437|Pv87439|Pv87440
8	51524359	4.215	51528573	2	Pv87454|Pv87455
8	51586734	3.859	51590592	2	Pv87465|Pv87466
8	51598730	27.491	51626220	9	Pv87470|Pv87471|Pv87472|Pv87473|Pv87474|Pv87475|Pv87476|Pv87478|Pv87479
8	51631778	19.4	51651177	6	Pv87481|Pv87482|Pv87483|Pv87484|Pv87485|Pv87486
8	51653921	5.775	51659695	3	Pv87487|Pv87489|Pv87490
8	51675064	11.436	51686499	2	Pv87492|Pv87494
8	51727539	15.605	51743143	5	Pv87501|Pv87502|Pv87503|Pv87504|Pv87505
8	51746904	3.058	51749961	2	Pv87506|Pv87507
8	51761709	0.656	51762364	2	Pv87512|Pv87513
8	51777532	24.401	51801932	6	Pv87515|Pv87516|Pv87517|Pv87518|Pv87519|Pv87520
8	51817913	1.807	51819719	2	Pv87523|Pv87524
8	51830648	4.493	51835140	3	Pv87527|Pv87528|Pv87529
8	51839435	4.95	51844384	3	Pv87530|Pv87531|Pv87532
8	51855809	92.163	51947971	5	Pv87535|Pv87537|Pv87538|Pv87539|Pv87542
8	51974209	5.776	51979984	3	Pv87550|Pv87551|Pv87552
8	52006383	2.701	52009083	2	Pv87557|Pv87558
8	52022294	9.939	52032232	3	Pv87565|Pv87566|Pv87567
8	52033488	1.22	52034707	2	Pv87568|Pv87569
8	52048253	10.936	52059188	3	Pv87571|Pv87573|Pv87574
8	52142026	8.64	52150665	3	Pv87591|Pv87592|Pv87593
8	52173247	1.14	52174386	2	Pv87598|Pv87599
8	52191827	5.625	52197451	2	Pv87605|Pv87606
8	52235705	4.067	52239771	2	Pv87611|Pv87612
8	52243659	2.127	52245785	3	Pv87615|Pv87616|Pv87617
8	52246457	1.311	52247767	2	Pv87618|Pv87619
8	52250286	10.042	52260327	3	Pv87620|Pv87621|Pv87622
8	52327109	8.914	52336022	2	Pv87638|Pv87639
8	52374746	0.573	52375318	2	Pv87648|Pv87649
8	52378486	0.828	52379313	2	Pv87651|Pv87652
8	52385674	17.116	52402789	3	Pv87655|Pv87656|Pv87657
8	52451358	6.932	52458289	2	Pv87666|Pv87668
8	52513681	0.563	52514243	2	Pv87676|Pv87677
8	52528217	6.465	52534681	2	Pv87679|Pv87680
8	52562613	4.178	52566790	2	Pv87686|Pv87687
8	52623425	2.931	52626355	3	Pv87703|Pv87704|Pv87705
8	52652401	2.184	52654584	2	Pv87714|Pv87715
8	52662573	2.124	52664696	2	Pv87718|Pv87719
8	52670906	10.795	52681700	3	Pv87722|Pv87723|Pv87724
8	52722761	1.386	52724146	2	Pv87730|Pv87731
8	52741353	3.904	52745256	2	Pv87737|Pv87738
8	52810598	6.09	52816687	2	Pv87755|Pv87757
8	52843057	2.693	52845749	2	Pv87766|Pv87767
8	52846422	1.575	52847996	2	Pv87768|Pv87769
8	52850033	3.714	52853746	2	Pv87770|Pv87771
8	52881927	0.656	52882582	2	Pv87778|Pv87779
8	52884664	0.864	52885527	2	Pv87780|Pv87781
8	52900619	0.939	52901557	2	Pv87784|Pv87785
8	52966268	13.192	52979459	3	Pv87802|Pv87803|Pv87804
8	52981638	8.13	52989767	2	Pv87805|Pv87806
8	53040653	7.778	53048430	4	Pv87816|Pv87817|Pv87818|Pv87819
8	53062672	6.787	53069458	3	Pv87823|Pv87824|Pv87825
8	53118735	0.512	53119246	2	Pv87840|Pv87841
8	53132778	5.662	53138439	2	Pv87845|Pv87846
8	53158158	13.808	53171965	5	Pv87850|Pv87851|Pv87852|Pv87853|Pv87854
8	53207996	7.61	53215605	2	Pv87862|Pv87864
8	53301355	13.729	53315083	2	Pv87891|Pv87893
8	53317607	0.924	53318530	2	Pv87894|Pv87895
8	53325273	1.347	53326619	2	Pv87897|Pv87898
8	53328053	2.497	53330549	2	Pv87900|Pv87901
8	53387301	18.509	53405809	2	Pv87915|Pv87917
8	53409716	10.128	53419843	6	Pv87919|Pv87920|Pv87921|Pv87922|Pv87923|Pv87924
8	53442887	1.499	53444385	2	Pv87927|Pv87928
8	53451108	2.317	53453424	2	Pv87930|Pv87931
8	53485922	5.855	53491776	2	Pv87941|Pv87942
8	53520947	18.778	53539724	5	Pv87953|Pv87955|Pv87956|Pv87957|Pv87958
8	53572937	3.483	53576419	2	Pv87964|Pv87965
8	53577544	19.002	53596545	5	Pv87966|Pv87967|Pv87968|Pv87969|Pv87970
8	53614952	3.933	53618884	2	Pv87975|Pv87976
8	53632247	13.267	53645513	2	Pv87981|Pv87983
8	53662216	5.318	53667533	3	Pv87989|Pv87990|Pv87991
8	53777457	5.585	53783041	3	Pv88014|Pv88015|Pv88016
8	53814950	0.146	53815095	2	Pv88021|Pv88022

## Sheet: Chr9
CHR	BP1	KB	BP2	NSNPS	SNPS
9	145590	53.085	198674	5	Pv63577|Pv63578|Pv63579|Pv63580|Pv63581
9	277217	2.269	279485	2	Pv63590|Pv63591
9	297710	2.728	300437	2	Pv63596|Pv63597
9	369743	6.132	375874	4	Pv63607|Pv63608|Pv63609|Pv63610
9	484212	2.377	486588	2	Pv63629|Pv63630
9	781271	2.208	783478	2	Pv63685|Pv63686
9	791615	5.207	796821	2	Pv63689|Pv63690
9	821803	1.914	823716	2	Pv63694|Pv63695
9	844389	10.742	855130	2	Pv63699|Pv63700
9	970805	4.81	975614	3	Pv63725|Pv63726|Pv63727
9	1012151	11.382	1023532	3	Pv63737|Pv63738|Pv63739
9	1044216	1.136	1045351	2	Pv63747|Pv63748
9	1098999	8.156	1107154	2	Pv63752|Pv63753
9	1218629	33.27	1251898	7	Pv63790|Pv63791|Pv63792|Pv63793|Pv63794|Pv63795|Pv63796
9	1274002	8.097	1282098	3	Pv63801|Pv63803|Pv63804
9	1363675	3.547	1367221	2	Pv63818|Pv63819
9	1455014	8.961	1463974	2	Pv63829|Pv63830
9	1467493	13.927	1481419	2	Pv63832|Pv63833
9	1533444	3.686	1537129	2	Pv63843|Pv63845
9	1554745	2.025	1556769	2	Pv63849|Pv63850
9	1576689	2.081	1578769	2	Pv63855|Pv63856
9	1785288	7.77	1793057	4	Pv63870|Pv63871|Pv63872|Pv63873
9	1895485	5.28	1900764	4	Pv63898|Pv63899|Pv63900|Pv63901
9	1920407	1.368	1921774	2	Pv63903|Pv63904
9	1927794	1.659	1929452	2	Pv63906|Pv63907
9	1940526	5.23	1945755	3	Pv63911|Pv63912|Pv63913
9	1964006	3.953	1967958	2	Pv63916|Pv63917
9	1978391	9.242	1987632	2	Pv63921|Pv63922
9	2014766	3.386	2018151	2	Pv63926|Pv63927
9	2040923	1.382	2042304	2	Pv63931|Pv63932
9	2047913	4.088	2052000	3	Pv63933|Pv63934|Pv63935
9	2190016	4.059	2194074	2	Pv63962|Pv63963
9	2215312	3.571	2218882	2	Pv63968|Pv63969
9	2224566	0.948	2225513	2	Pv63971|Pv63972
9	2238952	7.546	2246497	2	Pv63978|Pv63979
9	2304776	10.449	2315224	3	Pv63996|Pv63997|Pv63998
9	2325712	1.805	2327516	2	Pv64001|Pv64002
9	2332152	17.82	2349971	5	Pv64004|Pv64005|Pv64006|Pv64007|Pv64008
9	2363785	0.393	2364177	2	Pv64011|Pv64012
9	2384879	13.449	2398327	2	Pv64015|Pv64017
9	2428191	19.682	2447872	2	Pv64024|Pv64025
9	2450126	3.001	2453126	2	Pv64028|Pv64029
9	2500667	19.738	2520404	2	Pv64037|Pv64040
9	2543755	7.859	2551613	2	Pv64046|Pv64048
9	2605204	3.192	2608395	2	Pv64064|Pv64065
9	2647247	10.104	2657350	2	Pv64071|Pv64072
9	2796732	24.628	2821359	5	Pv64090|Pv64092|Pv64093|Pv64094|Pv64096
9	2883916	7.345	2891260	2	Pv64107|Pv64108
9	2938381	16.413	2954793	2	Pv64119|Pv64121
9	3041113	4.939	3046051	2	Pv64140|Pv64142
9	3113172	2.25	3115421	2	Pv64150|Pv64151
9	3127053	5.977	3133029	3	Pv64155|Pv64156|Pv64157
9	3161687	1.196	3162882	2	Pv64164|Pv64165
9	3183948	13.218	3197165	3	Pv64170|Pv64172|Pv64173
9	3206796	2.768	3209563	2	Pv64176|Pv64177
9	3317139	3.412	3320550	3	Pv64197|Pv64198|Pv64199
9	3351568	10.038	3361605	3	Pv64209|Pv64210|Pv64211
9	3374987	2.501	3377487	2	Pv64214|Pv64215
9	3383382	0.827	3384208	2	Pv64219|Pv64220
9	3403468	2.429	3405896	2	Pv64226|Pv64227
9	3437448	5.736	3443183	2	Pv64234|Pv64235
9	3445983	8.014	3453996	3	Pv64236|Pv64237|Pv64238
9	3488962	1.1	3490061	2	Pv64243|Pv64244
9	3527972	7.564	3535535	2	Pv64253|Pv64255
9	3639692	1.893	3641584	3	Pv64272|Pv64273|Pv64274
9	3713854	1.446	3715299	2	Pv64288|Pv64289
9	3742961	5.366	3748326	4	Pv64300|Pv64301|Pv64302|Pv64304
9	3798153	9.34	3807492	3	Pv64311|Pv64312|Pv64313
9	3825662	15.025	3840686	3	Pv64317|Pv64318|Pv64319
9	3938763	12.442	3951204	2	Pv64338|Pv64339
9	3963991	2.943	3966933	2	Pv64342|Pv64343
9	3990021	2.85	3992870	2	Pv64348|Pv64349
9	4036940	1.824	4038763	2	Pv64357|Pv64358
9	4067760	1.643	4069402	2	Pv64368|Pv64369
9	4108204	28.763	4136966	4	Pv64382|Pv64383|Pv64386|Pv64387
9	4276184	2.034	4278217	2	Pv64415|Pv64416
9	4290834	36.145	4326978	6	Pv64419|Pv64420|Pv64421|Pv64422|Pv64423|Pv64424
9	4397280	2.691	4399970	2	Pv64436|Pv64437
9	4449830	1.666	4451495	2	Pv64444|Pv64445
9	4626220	3.225	4629444	3	Pv64476|Pv64477|Pv64478
9	4709249	3.416	4712664	2	Pv64490|Pv64491
9	4784466	7.411	4791876	3	Pv64501|Pv64502|Pv64503
9	4793349	7.606	4800954	2	Pv64504|Pv64505
9	4838835	11.481	4850315	3	Pv64512|Pv64513|Pv64514
9	4864300	5.348	4869647	3	Pv64521|Pv64522|Pv64523
9	4898289	9.213	4907501	3	Pv64531|Pv64532|Pv64533
9	5157860	3.637	5161496	3	Pv64573|Pv64574|Pv64575
9	5208993	5.095	5214087	2	Pv64580|Pv64581
9	5230142	1.353	5231494	2	Pv64587|Pv64588
9	5274643	1.442	5276084	2	Pv64594|Pv64595
9	5304534	12.289	5316822	2	Pv64597|Pv64598
9	5357068	3.622	5360689	2	Pv64609|Pv64610
9	5390777	3.496	5394272	3	Pv64617|Pv64618|Pv64619
9	5414924	1.552	5416475	2	Pv64625|Pv64627
9	5421876	0.24	5422115	2	Pv64629|Pv64630
9	5424701	9.851	5434551	3	Pv64631|Pv64632|Pv64633
9	5452339	11.479	5463817	3	Pv64640|Pv64641|Pv64642
9	5474960	14.624	5489583	2	Pv64645|Pv64646
9	5498166	4.615	5502780	2	Pv64651|Pv64652
9	5550415	1.444	5551858	2	Pv64665|Pv64666
9	5664979	6.007	5670985	3	Pv64695|Pv64696|Pv64697
9	5684275	72.06	5756334	6	Pv64700|Pv64702|Pv64703|Pv64705|Pv64707|Pv64708
9	5823219	7.436	5830654	2	Pv64721|Pv64722
9	5843410	2.391	5845800	2	Pv64725|Pv64726
9	5859365	15.346	5874710	3	Pv64729|Pv64730|Pv64732
9	5884279	4.245	5888523	2	Pv64735|Pv64736
9	6003958	6.496	6010453	3	Pv64755|Pv64756|Pv64757
9	6027004	1.674	6028677	2	Pv64761|Pv64762
9	6057254	5.623	6062876	3	Pv64767|Pv64768|Pv64769
9	6242155	15.589	6257743	3	Pv64794|Pv64795|Pv64796
9	6281986	1.062	6283047	2	Pv64799|Pv64801
9	6364270	1.817	6366086	2	Pv64816|Pv64817
9	6454126	4.351	6458476	2	Pv64840|Pv64841
9	6462203	18.963	6481165	2	Pv64842|Pv64844
9	6493644	6.944	6500587	2	Pv64848|Pv64849
9	6600673	4.998	6605670	2	Pv64874|Pv64875
9	6654433	3.449	6657881	2	Pv64882|Pv64883
9	6722643	9.495	6732137	2	Pv64901|Pv64902
9	6757973	1.211	6759183	2	Pv64909|Pv64910
9	6760836	1.707	6762542	2	Pv64911|Pv64912
9	6766191	20.128	6786318	3	Pv64913|Pv64915|Pv64916
9	6807592	1.83	6809421	2	Pv64924|Pv64925
9	6946562	6.413	6952974	3	Pv64954|Pv64955|Pv64956
9	6954123	2.564	6956686	2	Pv64957|Pv64958
9	6969973	5.665	6975637	2	Pv64961|Pv64962
9	7065892	0.351	7066242	2	Pv64984|Pv64985
9	7116833	1.483	7118315	2	Pv64997|Pv64998
9	7124395	2.222	7126616	2	Pv65000|Pv65001
9	7161898	5.08	7166977	2	Pv65011|Pv65012
9	7168653	10.984	7179636	3	Pv65013|Pv65014|Pv65015
9	7190127	4.177	7194303	2	Pv65020|Pv65021
9	7280445	1.57	7282014	2	Pv65042|Pv65043
9	7301410	22.929	7324338	6	Pv65050|Pv65051|Pv65052|Pv65053|Pv65054|Pv65055
9	7404351	9.31	7413660	4	Pv65075|Pv65076|Pv65077|Pv65078
9	7418517	1.59	7420106	2	Pv65080|Pv65081
9	7425786	8.798	7434583	3	Pv65083|Pv65084|Pv65085
9	7447337	3.459	7450795	3	Pv65091|Pv65092|Pv65093
9	7481863	8.557	7490419	2	Pv65104|Pv65105
9	7545165	3.766	7548930	2	Pv65123|Pv65124
9	7599663	11.824	7611486	3	Pv65142|Pv65143|Pv65144
9	7646298	9.705	7656002	2	Pv65155|Pv65156
9	7794266	6.252	7800517	2	Pv65185|Pv65186
9	7802680	9.386	7812065	2	Pv65187|Pv65188
9	7822322	5.678	7827999	2	Pv65191|Pv65192
9	7848905	3.471	7852375	2	Pv65198|Pv65199
9	7867195	9.952	7877146	2	Pv65205|Pv65206
9	7882242	2.94	7885181	2	Pv65207|Pv65208
9	7910596	0.898	7911493	2	Pv65216|Pv65217
9	7935209	5.041	7940249	3	Pv65222|Pv65223|Pv65224
9	8018084	3.636	8021719	2	Pv65242|Pv65243
9	8023205	3.848	8027052	2	Pv65245|Pv65246
9	8129721	9.187	8138907	2	Pv65261|Pv65262
9	8228641	2.477	8231117	2	Pv65282|Pv65283
9	8287906	16.531	8304436	2	Pv65293|Pv65294
9	8305037	6.264	8311300	2	Pv65295|Pv65299
9	8317174	9.354	8326527	4	Pv65300|Pv65302|Pv65303|Pv65305
9	8371029	3.909	8374937	2	Pv65320|Pv65321
9	8377316	0.693	8378008	2	Pv65323|Pv65324
9	8403398	2.461	8405858	2	Pv65332|Pv65333
9	8430958	1.471	8432428	2	Pv65340|Pv65341
9	8452972	0.405	8453376	2	Pv65348|Pv65349
9	8492975	7.917	8500891	2	Pv65356|Pv65357
9	8547127	3.154	8550280	2	Pv65374|Pv65375
9	8563616	9.929	8573544	3	Pv65381|Pv65382|Pv65383
9	8639674	3.762	8643435	2	Pv65398|Pv65399
9	8707570	2.392	8709961	2	Pv65423|Pv65424
9	8721266	4.144	8725409	2	Pv65429|Pv65430
9	8877550	1.491	8879040	2	Pv65458|Pv65459
9	8915868	5.11	8920977	2	Pv65467|Pv65468
9	9005322	24.108	9029429	6	Pv65490|Pv65491|Pv65492|Pv65493|Pv65495|Pv65496
9	9100616	2.756	9103371	3	Pv65505|Pv65506|Pv65507
9	9160003	8.92	9168922	2	Pv65516|Pv65517
9	9228946	5.883	9234828	2	Pv65531|Pv65532
9	9241221	16.865	9258085	3	Pv65534|Pv65536|Pv65538
9	9324166	2.918	9327083	2	Pv65558|Pv65559
9	9378190	2.353	9380542	2	Pv65568|Pv65569
9	9411153	2.488	9413640	2	Pv65578|Pv65579
9	9482081	17.348	9499428	3	Pv65593|Pv65594|Pv65595
9	9613685	1.595	9615279	2	Pv65624|Pv65625
9	9638696	0.454	9639149	2	Pv65629|Pv65630
9	9643624	18.352	9661975	6	Pv65631|Pv65632|Pv65633|Pv65634|Pv65635|Pv65636
9	9729850	0.261	9730110	2	Pv65648|Pv65649
9	9745096	4.418	9749513	2	Pv65655|Pv65656
9	9780175	3.294	9783468	2	Pv65665|Pv65666
9	9822931	19.556	9842486	5	Pv65679|Pv65680|Pv65681|Pv65683|Pv65684
9	9898157	3.931	9902087	2	Pv65701|Pv65702
9	9904419	4.698	9909116	2	Pv65703|Pv65704
9	9928042	9.204	9937245	5	Pv65712|Pv65713|Pv65714|Pv65715|Pv65716
9	9978718	4.298	9983015	2	Pv65726|Pv65727
9	9999191	5.712	10004902	3	Pv65733|Pv65734|Pv65735
9	10012033	3.06	10015092	2	Pv65736|Pv65737
9	10016860	1.147	10018006	2	Pv65738|Pv65739
9	10052658	2.811	10055468	3	Pv65743|Pv65744|Pv65745
9	10080504	2.433	10082936	2	Pv65751|Pv65752
9	10111437	0.846	10112282	2	Pv65760|Pv65761
9	10180841	12.95	10193790	3	Pv65774|Pv65775|Pv65776
9	10253113	3.202	10256314	2	Pv65792|Pv65793
9	10307022	3.673	10310694	2	Pv65808|Pv65809
9	10324474	0.586	10325059	2	Pv65815|Pv65816
9	10340914	9.147	10350060	2	Pv65821|Pv65822
9	10356966	3.156	10360121	2	Pv65825|Pv65826
9	10396412	1.654	10398065	2	Pv65831|Pv65832
9	10405897	2.395	10408291	2	Pv65836|Pv65838
9	10464702	3.117	10467818	2	Pv65853|Pv65854
9	10498698	0.873	10499570	2	Pv65857|Pv65858
9	10525521	14.074	10539594	3	Pv65870|Pv65871|Pv65872
9	10602822	5.037	10607858	3	Pv65893|Pv65894|Pv65895
9	10616738	18.809	10635546	4	Pv65899|Pv65900|Pv65902|Pv65903
9	10662588	0.545	10663132	2	Pv65909|Pv65910
9	10668296	2.678	10670973	2	Pv65912|Pv65913
9	10753613	0.787	10754399	2	Pv65931|Pv65932
9	10784701	15.12	10799820	2	Pv65940|Pv65941
9	10879134	8.554	10887687	2	Pv65960|Pv65961
9	11025769	14.603	11040371	2	Pv65991|Pv65992
9	11048879	3.416	11052294	2	Pv65994|Pv65995
9	11059672	16.515	11076186	2	Pv65999|Pv66000
9	11084983	2.733	11087715	2	Pv66005|Pv66006
9	11216606	4.219	11220824	2	Pv66032|Pv66033
9	11344998	6.484	11351481	2	Pv66066|Pv66068
9	11353840	1.187	11355026	2	Pv66069|Pv66070
9	11402905	0.234	11403138	2	Pv66079|Pv66080
9	11407549	12.399	11419947	3	Pv66083|Pv66084|Pv66085
9	11426421	3.442	11429862	2	Pv66088|Pv66089
9	11453969	2.212	11456180	2	Pv66095|Pv66097
9	11469925	6.705	11476629	2	Pv66102|Pv66105
9	11669023	1.87	11670892	2	Pv66157|Pv66158
9	11747460	5.932	11753391	3	Pv66175|Pv66176|Pv66177
9	11825962	4.648	11830609	2	Pv66195|Pv66196
9	11859200	7.972	11867171	2	Pv66206|Pv66207
9	11933616	7.67	11941285	2	Pv66222|Pv66223
9	11960089	14.887	11974975	2	Pv66230|Pv66232
9	11975492	5.978	11981469	2	Pv66233|Pv66234
9	12013683	4.714	12018396	4	Pv66246|Pv66247|Pv66248|Pv66249
9	12027428	9.898	12037325	3	Pv66251|Pv66252|Pv66253
9	12074820	10.038	12084857	2	Pv66256|Pv66257
9	12147031	4.019	12151049	2	Pv66272|Pv66273
9	12288936	9.731	12298666	3	Pv66303|Pv66304|Pv66305
9	12315566	6.42	12321985	2	Pv66311|Pv66312
9	12351573	7.508	12359080	5	Pv66319|Pv66320|Pv66321|Pv66322|Pv66323
9	12414633	4.491	12419123	2	Pv66340|Pv66341
9	12434398	1.951	12436348	2	Pv66346|Pv66347
9	12455634	9.139	12464772	2	Pv66351|Pv66352
9	12465711	0.683	12466393	2	Pv66353|Pv66354
9	12484495	2.834	12487328	2	Pv66356|Pv66357
9	12501058	2.494	12503551	2	Pv66360|Pv66361
9	12531138	3.663	12534800	2	Pv66366|Pv66367
9	12545841	3.695	12549535	2	Pv66373|Pv66374
9	12617126	3.983	12621108	2	Pv66389|Pv66390
9	12678887	2.628	12681514	2	Pv66407|Pv66408
9	12767378	4.396	12771773	2	Pv66427|Pv66428
9	12827197	8.457	12835653	3	Pv66447|Pv66448|Pv66449
9	12887392	6.232	12893623	2	Pv66455|Pv66456
9	12931443	2.109	12933551	2	Pv66465|Pv66466
9	12982308	3.211	12985518	2	Pv66481|Pv66482
9	12986047	4.388	12990434	2	Pv66483|Pv66484
9	12993205	10.54	13003744	2	Pv66486|Pv66487
9	13035931	7.077	13043007	2	Pv66494|Pv66496
9	13283975	1.274	13285248	2	Pv66538|Pv66539
9	13286719	1.933	13288651	2	Pv66540|Pv66541
9	13317711	17.448	13335158	3	Pv66547|Pv66548|Pv66550
9	13363655	5.186	13368840	3	Pv66554|Pv66555|Pv66556
9	13369256	7.773	13377028	2	Pv66557|Pv66558
9	13417340	1.636	13418975	2	Pv66566|Pv66567
9	13455097	3.21	13458306	2	Pv66583|Pv66584
9	13623475	0.945	13624419	2	Pv66614|Pv66615
9	13641729	11.048	13652776	2	Pv66620|Pv66622
9	13687391	4.527	13691917	2	Pv66631|Pv66632
9	13793061	11.998	13805058	2	Pv66655|Pv66656
9	13823575	2.252	13825826	2	Pv66663|Pv66664
9	13839945	0.951	13840895	2	Pv66668|Pv66669
9	13921289	1.826	13923114	2	Pv66697|Pv66698
9	14015581	2.807	14018387	2	Pv66709|Pv66710
9	14115555	7.941	14123495	2	Pv66736|Pv66737
9	14147627	9.3	14156926	2	Pv66748|Pv66750
9	14168892	1.468	14170359	2	Pv66754|Pv66755
9	14175527	5.398	14180924	2	Pv66757|Pv66758
9	14222842	5.323	14228164	2	Pv66771|Pv66772
9	14353489	6.279	14359767	3	Pv66809|Pv66811|Pv66812
9	14402844	3.612	14406455	2	Pv66827|Pv66828
9	14460309	1.136	14461444	2	Pv66839|Pv66840
9	14482193	5.245	14487437	2	Pv66844|Pv66846
9	14522701	0.781	14523481	2	Pv66853|Pv66854
9	14527480	2.551	14530030	3	Pv66855|Pv66856|Pv66857
9	14669593	4.098	14673690	3	Pv66874|Pv66875|Pv66876
9	14698456	5.417	14703872	2	Pv66883|Pv66884
9	14721735	4.861	14726595	2	Pv66888|Pv66889
9	14772291	4.464	14776754	2	Pv66904|Pv66905
9	14794053	4.835	14798887	2	Pv66912|Pv66913
9	14819504	4.025	14823528	2	Pv66920|Pv66921
9	14838158	9.537	14847694	2	Pv66926|Pv66927
9	14875048	3.787	14878834	2	Pv66937|Pv66938
9	14899480	20.632	14920111	4	Pv66942|Pv66943|Pv66944|Pv66945
9	14960388	3.453	14963840	2	Pv66958|Pv66959
9	14996359	4.516	15000874	2	Pv66966|Pv66967
9	15004042	1.022	15005063	2	Pv66968|Pv66969
9	15020510	11.062	15031571	2	Pv66974|Pv66975
9	15077090	1.397	15078486	2	Pv66984|Pv66985
9	15155907	1.639	15157545	3	Pv67000|Pv67001|Pv67002
9	15211823	7.815	15219637	2	Pv67008|Pv67009
9	15283047	1.745	15284791	2	Pv67019|Pv67020
9	15409274	17.036	15426309	2	Pv67047|Pv67050
9	15549078	3.293	15552370	2	Pv67087|Pv67088
9	15649985	3.401	15653385	2	Pv67108|Pv67109
9	15840778	8.39	15849167	2	Pv67160|Pv67163
9	15972247	0.92	15973166	2	Pv67192|Pv67193
9	16106267	1.121	16107387	2	Pv67222|Pv67223
9	16185638	1.083	16186720	2	Pv67240|Pv67241
9	16256388	4.587	16260974	2	Pv67253|Pv67254
9	16285400	2.335	16287734	2	Pv67260|Pv67261
9	16485266	1.044	16486309	2	Pv67313|Pv67314
9	16567215	1.547	16568761	2	Pv67325|Pv67326
9	16587667	2.449	16590115	2	Pv67331|Pv67332
9	16592015	3.925	16595939	2	Pv67333|Pv67335
9	16742032	2.618	16744649	2	Pv67381|Pv67382
9	16784779	0.941	16785719	2	Pv67393|Pv67394
9	16950078	5.469	16955546	2	Pv67408|Pv67409
9	17026110	5.816	17031925	3	Pv67423|Pv67424|Pv67425
9	17255027	1.941	17256967	2	Pv67478|Pv67479
9	17270500	4.638	17275137	2	Pv67482|Pv67483
9	17328640	9.266	17337905	2	Pv67504|Pv67505
9	17433248	12.021	17445268	2	Pv67530|Pv67531
9	17511208	4.319	17515526	2	Pv67541|Pv67542
9	17552654	9.244	17561897	2	Pv67554|Pv67555
9	17608988	1.098	17610085	2	Pv67563|Pv67564
9	17707271	1.808	17709078	2	Pv67591|Pv67592
9	17785470	4.359	17789828	2	Pv67607|Pv67608
9	17880760	6.203	17886962	2	Pv67630|Pv67631
9	17948976	33.002	17981977	4	Pv67646|Pv67647|Pv67649|Pv67650
9	18142073	3.777	18145849	3	Pv67687|Pv67688|Pv67689
9	18162181	4.351	18166531	2	Pv67694|Pv67695
9	18231492	0.801	18232292	2	Pv67713|Pv67714
9	18350603	2.977	18353579	2	Pv67747|Pv67748
9	18706668	9.371	18716038	2	Pv67828|Pv67830
9	19020648	8.03	19028677	2	Pv67897|Pv67899
9	19050725	0.949	19051673	2	Pv67906|Pv67907
9	19176601	12.361	19188961	3	Pv67944|Pv67945|Pv67946
9	19417240	4.582	19421821	3	Pv67985|Pv67986|Pv67987
9	19529676	11.169	19540844	2	Pv68007|Pv68008
9	19567525	18.97	19586494	2	Pv68014|Pv68015
9	19732861	8.744	19741604	3	Pv68034|Pv68035|Pv68036
9	19756884	3.601	19760484	2	Pv68041|Pv68042
9	19785818	1.978	19787795	2	Pv68049|Pv68050
9	19811266	8.082	19819347	2	Pv68057|Pv68058
9	19848063	5.248	19853310	2	Pv68064|Pv68065
9	19882963	4.204	19887166	2	Pv68072|Pv68073
9	19907029	21.416	19928444	5	Pv68079|Pv68082|Pv68083|Pv68084|Pv68085
9	19954917	2.02	19956936	2	Pv68092|Pv68093
9	19985192	5.665	19990856	2	Pv68101|Pv68102
9	20035907	3.629	20039535	2	Pv68111|Pv68112
9	20056846	10.813	20067658	3	Pv68116|Pv68118|Pv68119
9	20068896	5.781	20074676	2	Pv68120|Pv68122
9	20093506	3.229	20096734	2	Pv68128|Pv68129
9	20103229	14.498	20117726	2	Pv68131|Pv68133
9	20175250	9.381	20184630	3	Pv68151|Pv68152|Pv68153
9	20192667	1.938	20194604	2	Pv68155|Pv68156
9	20195964	0.938	20196901	2	Pv68157|Pv68158
9	20197608	13.086	20210693	2	Pv68159|Pv68160
9	20241021	2.818	20243838	2	Pv68167|Pv68168
9	20430060	6.741	20436800	2	Pv68214|Pv68216
9	20443194	13.902	20457095	5	Pv68218|Pv68219|Pv68220|Pv68221|Pv68222
9	20502580	5.155	20507734	3	Pv68240|Pv68241|Pv68243
9	20532996	0.03	20533025	2	Pv68251|Pv68252
9	20549475	4.326	20553800	2	Pv68256|Pv68257
9	20571158	10.245	20581402	2	Pv68261|Pv68262
9	20620501	5.895	20626395	2	Pv68273|Pv68274
9	20704007	2.067	20706073	2	Pv68298|Pv68299
9	20725265	4.423	20729687	3	Pv68303|Pv68304|Pv68305
9	20808012	2.48	20810491	2	Pv68329|Pv68330
9	20838878	4.253	20843130	2	Pv68337|Pv68338
9	20847555	7.461	20855015	2	Pv68339|Pv68340
9	20882565	14.324	20896888	3	Pv68348|Pv68349|Pv68350
9	20949662	4.672	20954333	3	Pv68364|Pv68365|Pv68366
9	20980712	1.163	20981874	2	Pv68375|Pv68376
9	20990029	3.754	20993782	2	Pv68378|Pv68380
9	21010205	7.779	21017983	2	Pv68387|Pv68388
9	21024748	0.338	21025085	2	Pv68392|Pv68393
9	21088065	1.118	21089182	2	Pv68412|Pv68413
9	21313334	2.316	21315649	2	Pv68459|Pv68460
9	21379648	2.748	21382395	2	Pv68477|Pv68478
9	21550924	2.989	21553912	2	Pv68514|Pv68515
9	21602360	2.888	21605247	2	Pv68524|Pv68525
9	21676011	1.579	21677589	2	Pv68545|Pv68546
9	21730917	1.275	21732191	2	Pv68559|Pv68560
9	21735245	2.151	21737395	2	Pv68562|Pv68563
9	21781796	4.219	21786014	2	Pv68575|Pv68577
9	21858686	8.019	21866704	2	Pv68595|Pv68596
9	21918277	18.748	21937024	5	Pv68613|Pv68614|Pv68615|Pv68616|Pv68617
9	21975646	5.052	21980697	3	Pv68626|Pv68627|Pv68628
9	22044687	1.023	22045709	2	Pv68639|Pv68640
9	22123421	0.781	22124201	2	Pv68657|Pv68658
9	22132536	1.41	22133945	2	Pv68660|Pv68661
9	22143239	0.804	22144042	2	Pv68663|Pv68664
9	22156274	5.157	22161430	2	Pv68667|Pv68668
9	22166173	11.251	22177423	2	Pv68670|Pv68671
9	22179275	2.076	22181350	2	Pv68672|Pv68673
9	22183282	2.28	22185561	2	Pv68675|Pv68676
9	22208788	29.132	22237919	5	Pv68687|Pv68688|Pv68689|Pv68690|Pv68691
9	22280045	2.018	22282062	2	Pv68700|Pv68701
9	22370962	0.859	22371820	2	Pv68727|Pv68728
9	22404262	0.872	22405133	2	Pv68738|Pv68739
9	22414867	4.525	22419391	2	Pv68744|Pv68745
9	22438490	9.374	22447863	3	Pv68750|Pv68751|Pv68752
9	22490241	15.384	22505624	3	Pv68761|Pv68763|Pv68765
9	22515334	1.993	22517326	3	Pv68769|Pv68770|Pv68771
9	22518194	14.155	22532348	4	Pv68772|Pv68773|Pv68774|Pv68775
9	22541324	1.598	22542921	2	Pv68779|Pv68780
9	22554360	6.963	22561322	2	Pv68782|Pv68783
9	22573860	2.009	22575868	3	Pv68788|Pv68789|Pv68790
9	22631721	15.72	22647440	6	Pv68800|Pv68801|Pv68802|Pv68803|Pv68804|Pv68805
9	22763254	1.144	22764397	2	Pv68837|Pv68838
9	22774925	2.555	22777479	2	Pv68843|Pv68844
9	22907064	1.783	22908846	2	Pv68879|Pv68880
9	22919439	5.134	22924572	2	Pv68883|Pv68885
9	22928757	5.588	22934344	2	Pv68887|Pv68889
9	23047727	2.425	23050151	2	Pv68927|Pv68928
9	23067594	4.582	23072175	2	Pv68932|Pv68934
9	23111148	5.482	23116629	3	Pv68943|Pv68945|Pv68946
9	23227792	7.105	23234896	2	Pv68977|Pv68978
9	23235739	1.997	23237735	2	Pv68979|Pv68981
9	23244708	1.724	23246431	2	Pv68986|Pv68987
9	23266958	3.83	23270787	2	Pv68991|Pv68992
9	23297875	10.746	23308620	3	Pv69001|Pv69002|Pv69003
9	23335652	0.647	23336298	2	Pv69012|Pv69013
9	23349017	4.413	23353429	4	Pv69015|Pv69016|Pv69017|Pv69018
9	23425065	12.611	23437675	6	Pv69030|Pv69031|Pv69032|Pv69033|Pv69034|Pv69035
9	23473199	3.809	23477007	2	Pv69048|Pv69049
9	23494211	3.425	23497635	2	Pv69051|Pv69052
9	23509296	28.779	23538074	5	Pv69055|Pv69056|Pv69058|Pv69059|Pv69060
9	23547882	9.248	23557129	2	Pv69062|Pv69064
9	23591979	10.963	23602941	2	Pv69070|Pv69071
9	23670007	15.993	23685999	2	Pv69084|Pv69085
9	23704077	15.059	23719135	3	Pv69092|Pv69093|Pv69094
9	23784779	3.718	23788496	3	Pv69106|Pv69108|Pv69109
9	23826616	6.848	23833463	2	Pv69115|Pv69116
9	23889531	6.239	23895769	2	Pv69127|Pv69128
9	23906216	12.774	23918989	2	Pv69130|Pv69131
9	23960221	10.858	23971078	2	Pv69136|Pv69137
9	23976866	18.793	23995658	3	Pv69139|Pv69140|Pv69141
9	24018102	13.493	24031594	4	Pv69146|Pv69148|Pv69149|Pv69150
9	24037932	6.067	24043998	2	Pv69153|Pv69154
9	24053629	18.575	24072203	5	Pv69159|Pv69160|Pv69161|Pv69162|Pv69163
9	24083459	16.923	24100381	3	Pv69168|Pv69169|Pv69170
9	24131108	10.335	24141442	2	Pv69174|Pv69176
9	24143301	5.517	24148817	4	Pv69177|Pv69178|Pv69179|Pv69180
9	24207977	6.729	24214705	3	Pv69197|Pv69199|Pv69200
9	24258871	7.458	24266328	3	Pv69214|Pv69215|Pv69216
9	24279079	5.788	24284866	2	Pv69218|Pv69220
9	24288313	1.764	24290076	2	Pv69223|Pv69224
9	24292158	13.695	24305852	3	Pv69226|Pv69228|Pv69229
9	24321074	19.081	24340154	2	Pv69233|Pv69235
9	24364380	0.764	24365143	2	Pv69246|Pv69247
9	24383189	10.425	24393613	3	Pv69253|Pv69254|Pv69255
9	24412352	4.649	24417000	2	Pv69259|Pv69260
9	24428327	1.42	24429746	2	Pv69264|Pv69265
9	24440331	3.65	24443980	2	Pv69271|Pv69273
9	24531305	5.663	24536967	2	Pv69294|Pv69295
9	24542671	0.787	24543457	2	Pv69296|Pv69297
9	24559441	0.623	24560063	2	Pv69303|Pv69304
9	24600555	6.426	24606980	2	Pv69315|Pv69316
9	24621532	12.727	24634258	8	Pv69321|Pv69322|Pv69323|Pv69324|Pv69325|Pv69326|Pv69327|Pv69328
9	24665760	6.977	24672736	3	Pv69340|Pv69341|Pv69342
9	24755422	10.326	24765747	3	Pv69369|Pv69370|Pv69372
9	24842770	0.535	24843304	2	Pv69395|Pv69396
9	24878643	7.172	24885814	3	Pv69404|Pv69405|Pv69406
9	24908165	2.707	24910871	2	Pv69415|Pv69416
9	24912692	9.482	24922173	2	Pv69417|Pv69419
9	24936686	2.095	24938780	2	Pv69423|Pv69424
9	24948760	2.053	24950812	2	Pv69426|Pv69427
9	24975109	8.773	24983881	3	Pv69432|Pv69434|Pv69435
9	25006663	0.654	25007316	2	Pv69441|Pv69442
9	25008266	4.462	25012727	3	Pv69443|Pv69444|Pv69445
9	25063448	19.832	25083279	6	Pv69454|Pv69455|Pv69456|Pv69457|Pv69458|Pv69459
9	25149133	1.772	25150904	2	Pv69473|Pv69474
9	25229516	3.504	25233019	2	Pv69496|Pv69497
9	25324895	0.189	25325083	2	Pv69521|Pv69522
9	25396818	0.817	25397634	2	Pv69547|Pv69548
9	25460607	2.06	25462666	2	Pv69567|Pv69568
9	25475113	1.572	25476684	2	Pv69574|Pv69575
9	25483648	5.869	25489516	2	Pv69578|Pv69581
9	25523351	4.54	25527890	2	Pv69587|Pv69588
9	25536933	12.58	25549512	2	Pv69592|Pv69593
9	25568164	7.82	25575983	2	Pv69598|Pv69599
9	25613301	5.793	25619093	2	Pv69609|Pv69610
9	25626049	22.077	25648125	6	Pv69613|Pv69614|Pv69615|Pv69616|Pv69617|Pv69618
9	25696454	7.364	25703817	2	Pv69633|Pv69634
9	25720214	1.684	25721897	2	Pv69640|Pv69641
9	25868411	5.061	25873471	2	Pv69688|Pv69689
9	25915406	11.508	25926913	3	Pv69702|Pv69703|Pv69705
9	26008327	2.711	26011037	2	Pv69726|Pv69727
9	26016860	7.504	26024363	2	Pv69730|Pv69731
9	26036968	0.095	26037062	2	Pv69733|Pv69734
9	26041365	1.271	26042635	2	Pv69738|Pv69739
9	26088981	2.243	26091223	2	Pv69750|Pv69752
9	26206702	1.901	26208602	2	Pv69779|Pv69780
9	26376411	2.076	26378486	2	Pv69815|Pv69816
9	26382961	4.556	26387516	2	Pv69818|Pv69820
9	26456638	7.361	26463998	2	Pv69841|Pv69842
9	26472628	0.414	26473041	2	Pv69846|Pv69847
9	26670400	9.397	26679796	3	Pv69894|Pv69895|Pv69896
9	26729263	13.497	26742759	3	Pv69913|Pv69914|Pv69915
9	26750105	1.975	26752079	2	Pv69917|Pv69918
9	26932026	17.334	26949359	3	Pv69963|Pv69964|Pv69965
9	27000965	2.954	27003918	2	Pv69982|Pv69983
9	27032003	5.817	27037819	2	Pv69995|Pv69998
9	27083991	4.871	27088861	2	Pv70008|Pv70009
9	27118022	4.726	27122747	2	Pv70016|Pv70017
9	27166929	0.799	27167727	2	Pv70027|Pv70028
9	27189588	1.472	27191059	2	Pv70034|Pv70035
9	27204747	0.797	27205543	2	Pv70036|Pv70037
9	27228123	4.612	27232734	2	Pv70049|Pv70050
9	27307377	14.575	27321951	2	Pv70073|Pv70075
9	27350598	5.364	27355961	2	Pv70081|Pv70082
9	27391858	8.166	27400023	2	Pv70094|Pv70095
9	27425607	2.71	27428316	2	Pv70104|Pv70106
9	27499635	7.603	27507237	2	Pv70122|Pv70123
9	27524892	12.455	27537346	2	Pv70131|Pv70132
9	27544389	9.229	27553617	3	Pv70134|Pv70135|Pv70137
9	27556600	0.655	27557254	2	Pv70139|Pv70140
9	27575720	25.637	27601356	7	Pv70144|Pv70147|Pv70148|Pv70149|Pv70150|Pv70151|Pv70152
9	27618737	3.596	27622332	2	Pv70155|Pv70156
9	27638492	1.829	27640320	2	Pv70159|Pv70160
9	27696323	11.758	27708080	4	Pv70179|Pv70180|Pv70182|Pv70183
9	27747767	35.257	27783023	7	Pv70199|Pv70200|Pv70201|Pv70204|Pv70205|Pv70206|Pv70207
9	27820574	8.548	27829121	4	Pv70221|Pv70222|Pv70223|Pv70224
9	27843282	13.29	27856571	3	Pv70227|Pv70228|Pv70229
9	27986069	1.319	27987387	2	Pv70269|Pv70270
9	28009607	0.428	28010034	2	Pv70278|Pv70279
9	28038648	11.225	28049872	2	Pv70286|Pv70287
9	28072843	3.643	28076485	2	Pv70294|Pv70295
9	28253920	0.244	28254163	2	Pv70351|Pv70352
9	28308805	5.691	28314495	2	Pv70362|Pv70363
9	28718923	3.507	28722429	2	Pv70401|Pv70402
9	28772543	1.807	28774349	2	Pv70419|Pv70420
9	28775552	1.42	28776971	2	Pv70421|Pv70422
9	28801610	3.728	28805337	2	Pv70430|Pv70431
9	28923748	3.406	28927153	3	Pv70454|Pv70455|Pv70456
9	28973838	1.844	28975681	2	Pv70469|Pv70470
9	28995402	4.238	28999639	2	Pv70478|Pv70479
9	29240692	2.475	29243166	2	Pv70540|Pv70541
9	29269803	5.004	29274806	2	Pv70550|Pv70551
9	29343755	6.392	29350146	3	Pv70575|Pv70576|Pv70577
9	29546790	1.792	29548581	2	Pv70595|Pv70596
9	29590574	5.473	29596046	2	Pv70604|Pv70605
9	29648981	0.039	29649019	2	Pv70617|Pv70618
9	29721740	1.361	29723100	2	Pv70632|Pv70633
9	29750281	6.316	29756596	2	Pv70640|Pv70642
9	29762166	4.823	29766988	3	Pv70646|Pv70647|Pv70648
9	29782549	0.531	29783079	2	Pv70654|Pv70655
9	29917863	4.547	29922409	2	Pv70689|Pv70690
9	29946291	0.868	29947158	2	Pv70701|Pv70702
9	30019660	6.903	30026562	2	Pv70725|Pv70726
9	30032984	20.275	30053258	3	Pv70728|Pv70730|Pv70731
9	30111027	6.186	30117212	2	Pv70746|Pv70747
9	30232321	1.059	30233379	2	Pv70779|Pv70780
9	30309437	1.15	30310586	2	Pv70806|Pv70807
9	30314376	7.016	30321391	2	Pv70808|Pv70809
9	30363568	6.283	30369850	2	Pv70821|Pv70823
9	30410538	15.151	30425688	2	Pv70837|Pv70839
9	30464642	8.633	30473274	2	Pv70844|Pv70845
9	30476343	4.183	30480525	3	Pv70846|Pv70847|Pv70848
9	30506536	5.583	30512118	2	Pv70860|Pv70861
9	30620524	27.312	30647835	7	Pv70883|Pv70884|Pv70885|Pv70886|Pv70887|Pv70888|Pv70893
9	30656222	6.162	30662383	2	Pv70898|Pv70899
9	30668748	9.649	30678396	4	Pv70901|Pv70902|Pv70903|Pv70904
9	30744399	9.602	30754000	2	Pv70920|Pv70921
9	30795452	2.107	30797558	2	Pv70929|Pv70930
9	30854256	5.227	30859482	2	Pv70947|Pv70948
9	30894017	9.575	30903591	2	Pv70949|Pv70950
9	30979926	4.217	30984142	2	Pv70961|Pv70963
9	31132123	4.227	31136349	3	Pv70989|Pv70990|Pv70991
9	31186122	3.695	31189816	2	Pv71007|Pv71008
9	31289909	2.671	31292579	2	Pv71020|Pv71021
9	31324497	1.493	31325989	2	Pv71032|Pv71033
9	31327415	13.529	31340943	3	Pv71034|Pv71035|Pv71036
9	31353503	2.257	31355759	2	Pv71039|Pv71040
9	31408130	15.703	31423832	2	Pv71046|Pv71048
9	31440515	4.006	31444520	2	Pv71053|Pv71054
9	31528677	0.86	31529536	2	Pv71067|Pv71068
9	31532333	3.968	31536300	2	Pv71069|Pv71070
9	31592078	5.261	31597338	2	Pv71091|Pv71092
9	31623974	3.466	31627439	2	Pv71099|Pv71100
9	31628999	3.964	31632962	2	Pv71101|Pv71102
9	31649481	1.347	31650827	2	Pv71107|Pv71108
9	31658793	0.342	31659134	2	Pv71111|Pv71112
9	31666563	7.27	31673832	2	Pv71113|Pv71114
9	31731348	15.462	31746809	2	Pv71120|Pv71122
9	31791206	0.998	31792203	2	Pv71134|Pv71135
9	31889496	3.183	31892678	2	Pv71147|Pv71148
9	31913088	3.471	31916558	2	Pv71152|Pv71153
9	32088495	1.366	32089860	2	Pv71186|Pv71187
9	32251003	1.14	32252142	2	Pv71205|Pv71206
9	32280166	2.516	32282681	3	Pv71211|Pv71212|Pv71213
9	32322679	10.249	32332927	2	Pv71227|Pv71228
9	32393824	16.931	32410754	2	Pv71240|Pv71241
9	32440492	3.218	32443709	3	Pv71247|Pv71248|Pv71249
9	32648399	0.856	32649254	2	Pv71301|Pv71302
9	32695944	0.857	32696800	2	Pv71317|Pv71318
9	32910682	0.829	32911510	2	Pv71388|Pv71389
9	32938218	6.643	32944860	2	Pv71398|Pv71399
9	32976843	0.967	32977809	2	Pv71410|Pv71411
9	32978969	4.959	32983927	2	Pv71412|Pv71413
9	33209664	7.611	33217274	3	Pv71468|Pv71469|Pv71470
9	33273526	0.978	33274503	2	Pv71486|Pv71487
9	33419723	19.488	33439210	2	Pv71521|Pv71522
9	33548819	0.823	33549641	2	Pv71552|Pv71553
9	33588359	2.422	33590780	2	Pv71562|Pv71563
9	33724156	5.754	33729909	2	Pv71603|Pv71604
9	33732927	9.089	33742015	2	Pv71605|Pv71608
9	33775849	1.869	33777717	2	Pv71618|Pv71619
9	33828174	3.012	33831185	2	Pv71637|Pv71638
9	34005212	0.801	34006012	2	Pv71690|Pv71691
9	34039624	1.693	34041316	2	Pv71698|Pv71699
9	34107005	3.254	34110258	2	Pv71721|Pv71722
9	34240618	2.03	34242647	2	Pv71762|Pv71763
9	34405276	2.024	34407299	2	Pv71800|Pv71801
9	34454903	2.935	34457837	2	Pv71820|Pv71821
9	34670289	7.582	34677870	2	Pv71853|Pv71854
9	34772026	3.738	34775763	3	Pv71869|Pv71870|Pv71871
9	34856445	16.811	34873255	2	Pv71893|Pv71894
9	34923445	9.019	34932463	3	Pv71912|Pv71913|Pv71914

## Sheet: Chr10
CHR	BP1	KB	BP2	NSNPS	SNPS
10	74388	19.782	94169	3	Pv10661|Pv10662|Pv10663
10	126937	13.456	140392	2	Pv10675|Pv10676
10	542997	0.801	543797	2	Pv10745|Pv10746
10	574412	2.407	576818	2	Pv10754|Pv10755
10	786932	2.811	789742	2	Pv10808|Pv10809
10	854925	4.004	858928	2	Pv10821|Pv10823
10	861384	1.824	863207	2	Pv10825|Pv10826
10	872991	7.63	880620	2	Pv10828|Pv10829
10	888026	2.455	890480	2	Pv10831|Pv10832
10	938057	2.265	940321	2	Pv10848|Pv10849
10	970110	5.024	975133	2	Pv10857|Pv10859
10	982131	0.974	983104	2	Pv10860|Pv10861
10	1000198	1.608	1001805	2	Pv10867|Pv10868
10	1128225	5.06	1133284	2	Pv10893|Pv10894
10	1184931	2.69	1187620	2	Pv10906|Pv10907
10	1220948	4.598	1225545	3	Pv10913|Pv10914|Pv10915
10	1238886	1.044	1239929	2	Pv10920|Pv10921
10	1243852	2.612	1246463	2	Pv10922|Pv10923
10	1323836	0.311	1324146	2	Pv10937|Pv10938
10	1345228	1.958	1347185	2	Pv10944|Pv10945
10	1455902	2.91	1458811	2	Pv10950|Pv10951
10	1472798	11.187	1483984	2	Pv10957|Pv10959
10	1524933	6.798	1531730	3	Pv10966|Pv10967|Pv10969
10	1612047	9.116	1621162	2	Pv10988|Pv10989
10	1637552	8.21	1645761	3	Pv10996|Pv10997|Pv10998
10	1710915	9.983	1720897	2	Pv11016|Pv11017
10	1786851	1.324	1788174	2	Pv11036|Pv11037
10	1812188	3.322	1815509	2	Pv11044|Pv11045
10	1889185	1.642	1890826	2	Pv11067|Pv11068
10	2109383	7.589	2116971	2	Pv11115|Pv11116
10	2125607	3.845	2129451	2	Pv11119|Pv11120
10	2237191	2.705	2239895	2	Pv11141|Pv11142
10	2273205	7.477	2280681	3	Pv11151|Pv11152|Pv11153
10	2318572	2.381	2320952	2	Pv11163|Pv11164
10	2353937	4.224	2358160	2	Pv11173|Pv11174
10	2363400	10.148	2373547	2	Pv11176|Pv11177
10	2496679	8.329	2505007	2	Pv11193|Pv11194
10	2536314	1.072	2537385	2	Pv11203|Pv11204
10	2648560	9.206	2657765	2	Pv11237|Pv11238
10	2661135	6.897	2668031	3	Pv11240|Pv11241|Pv11242
10	2707747	1.113	2708859	2	Pv11249|Pv11250
10	2741343	6.066	2747408	2	Pv11260|Pv11262
10	2835641	0.704	2836344	2	Pv11289|Pv11290
10	3000982	0.791	3001772	2	Pv11335|Pv11336
10	3013268	4.443	3017710	2	Pv11338|Pv11339
10	3136598	3.465	3140062	2	Pv11369|Pv11370
10	3144823	0.633	3145455	2	Pv11373|Pv11374
10	3267071	2.121	3269191	2	Pv11402|Pv11403
10	3437311	2.262	3439572	2	Pv11445|Pv11446
10	3440605	0.687	3441291	2	Pv11447|Pv11448
10	3462740	0.49	3463229	2	Pv11455|Pv11456
10	3480807	16.459	3497265	2	Pv11460|Pv11462
10	3545334	1.431	3546764	2	Pv11472|Pv11473
10	3571888	2.019	3573906	2	Pv11478|Pv11479
10	3574591	1.951	3576541	2	Pv11480|Pv11481
10	3584041	2.031	3586071	2	Pv11483|Pv11484
10	3772846	1.18	3774025	2	Pv11532|Pv11533
10	3873975	2.861	3876835	2	Pv11566|Pv11567
10	3906599	2.159	3908757	2	Pv11573|Pv11574
10	3999445	4.109	4003553	2	Pv11597|Pv11598
10	4064116	3.057	4067172	2	Pv11607|Pv11608
10	4233460	4.909	4238368	3	Pv11662|Pv11663|Pv11664
10	4304534	1.522	4306055	2	Pv11679|Pv11680
10	4343531	19.491	4363021	2	Pv11692|Pv11693
10	4755211	1.258	4756468	2	Pv11732|Pv11733
10	5314433	4.795	5319227	3	Pv11759|Pv11760|Pv11761
10	5440928	0.156	5441083	2	Pv11798|Pv11799
10	5572018	13.636	5585653	3	Pv11824|Pv11825|Pv11826
10	5616991	9.092	5626082	4	Pv11834|Pv11835|Pv11836|Pv11837
10	5639708	3.609	5643316	2	Pv11840|Pv11841
10	5698062	1.67	5699731	2	Pv11861|Pv11862
10	5717465	7.912	5725376	2	Pv11868|Pv11870
10	5735318	2.327	5737644	2	Pv11872|Pv11873
10	5751975	0.267	5752241	2	Pv11878|Pv11879
10	5774848	5.55	5780397	2	Pv11885|Pv11887
10	5884558	1.372	5885929	2	Pv11910|Pv11911
10	5935335	9.039	5944373	2	Pv11923|Pv11924
10	6218391	1.643	6220033	2	Pv11986|Pv11987
10	6238553	0.653	6239205	2	Pv11992|Pv11993
10	6266419	1.201	6267619	2	Pv11997|Pv11998
10	6294571	0.695	6295265	2	Pv12010|Pv12011
10	6310893	6.831	6317723	2	Pv12012|Pv12013
10	6458697	2.055	6460751	2	Pv12038|Pv12039
10	6510168	3.178	6513345	2	Pv12049|Pv12050
10	6541048	2.171	6543218	2	Pv12059|Pv12060
10	6635059	6.812	6641870	2	Pv12090|Pv12091
10	6678832	2.533	6681364	2	Pv12107|Pv12108
10	6730639	11.078	6741716	3	Pv12120|Pv12121|Pv12123
10	6820935	1.078	6822012	2	Pv12146|Pv12147
10	6839765	2.059	6841823	2	Pv12155|Pv12156
10	6866720	0.904	6867623	2	Pv12163|Pv12164
10	6940885	0.723	6941607	2	Pv12194|Pv12195
10	6968587	0.95	6969536	2	Pv12203|Pv12204
10	7053526	1.036	7054561	2	Pv12229|Pv12230
10	7067909	3.486	7071394	2	Pv12234|Pv12235
10	7098093	11.023	7109115	2	Pv12242|Pv12243
10	7189965	5.055	7195019	3	Pv12263|Pv12264|Pv12265
10	7273290	1.641	7274930	2	Pv12275|Pv12276
10	7291443	2.138	7293580	2	Pv12280|Pv12281
10	7329991	0.263	7330253	2	Pv12291|Pv12292
10	7358532	6.913	7365444	2	Pv12300|Pv12301
10	7398267	4.752	7403018	2	Pv12310|Pv12311
10	7499730	3.683	7503412	2	Pv12330|Pv12331
10	7525697	2.488	7528184	2	Pv12339|Pv12340
10	7569851	2.574	7572424	2	Pv12348|Pv12349
10	7602075	4.983	7607057	3	Pv12359|Pv12360|Pv12361
10	7680462	4.462	7684923	2	Pv12378|Pv12379
10	7694505	0.55	7695054	2	Pv12384|Pv12385
10	7706581	2.107	7708687	2	Pv12389|Pv12390
10	7828186	11.22	7839405	3	Pv12411|Pv12412|Pv12413
10	8124148	3.494	8127641	2	Pv12496|Pv12497
10	8386123	1.09	8387212	2	Pv12561|Pv12562
10	8419481	6.819	8426299	2	Pv12570|Pv12571
10	8432507	7.191	8439697	3	Pv12572|Pv12573|Pv12574
10	8546179	5.815	8551993	2	Pv12609|Pv12610
10	8553061	2.272	8555332	2	Pv12611|Pv12612
10	8997205	1.968	8999172	2	Pv12641|Pv12642
10	9019364	4.607	9023970	2	Pv12646|Pv12647
10	9047004	4.225	9051228	2	Pv12655|Pv12656
10	9151084	1.278	9152361	2	Pv12680|Pv12681
10	9227593	1.731	9229323	2	Pv12691|Pv12692
10	9266356	1.402	9267757	2	Pv12701|Pv12702
10	9330258	7.842	9338099	2	Pv12715|Pv12716
10	9349056	5.133	9354188	2	Pv12720|Pv12722
10	9608588	6.375	9614962	2	Pv12782|Pv12784
10	9626325	2.286	9628610	2	Pv12790|Pv12791
10	9673864	5.585	9679448	2	Pv12797|Pv12798
10	9754768	1.365	9756132	2	Pv12817|Pv12818
10	9865111	3.781	9868891	2	Pv12853|Pv12854
10	9884791	0.707	9885497	2	Pv12859|Pv12860
10	9968036	1.974	9970009	2	Pv12878|Pv12879
10	10021949	12.775	10034723	4	Pv12894|Pv12895|Pv12896|Pv12897
10	10106964	0.361	10107324	2	Pv12913|Pv12914
10	10137932	0.806	10138737	2	Pv12921|Pv12922
10	10221749	8.303	10230051	3	Pv12936|Pv12937|Pv12938
10	10250633	3.5	10254132	2	Pv12942|Pv12943
10	10257661	3.567	10261227	2	Pv12944|Pv12945
10	10269140	16.22	10285359	3	Pv12948|Pv12949|Pv12950
10	10297432	18.077	10315508	2	Pv12953|Pv12956
10	10330745	4.947	10335691	2	Pv12963|Pv12964
10	10376502	13.704	10390205	2	Pv12977|Pv12980
10	10452035	22.318	10474352	4	Pv12996|Pv12997|Pv12998|Pv12999
10	10508627	9.463	10518089	3	Pv13005|Pv13006|Pv13007
10	10626679	4.934	10631612	2	Pv13020|Pv13021
10	10799582	4.415	10803996	2	Pv13069|Pv13070
10	10807599	3.319	10810917	2	Pv13072|Pv13073
10	10842251	4.947	10847197	2	Pv13081|Pv13082
10	10958345	1.334	10959678	2	Pv13114|Pv13115
10	11020596	6.084	11026679	2	Pv13130|Pv13131
10	11102669	11.794	11114462	3	Pv13151|Pv13152|Pv13153
10	11172560	1.412	11173971	2	Pv13166|Pv13167
10	11410565	6.561	11417125	2	Pv13219|Pv13220
10	11427006	4.259	11431264	2	Pv13224|Pv13226
10	11481691	2.734	11484424	2	Pv13235|Pv13236
10	11498272	1.636	11499907	2	Pv13241|Pv13242
10	11514416	8.686	11523101	2	Pv13248|Pv13249
10	11530486	2.968	11533453	2	Pv13250|Pv13251
10	11715038	2.312	11717349	2	Pv13290|Pv13291
10	11739275	1.298	11740572	2	Pv13295|Pv13296
10	11796070	3.918	11799987	2	Pv13304|Pv13305
10	12141254	4.113	12145366	2	Pv13390|Pv13391
10	12164881	4.941	12169821	2	Pv13398|Pv13399
10	12170065	1.071	12171135	2	Pv13400|Pv13401
10	12181371	14.967	12196337	4	Pv13402|Pv13404|Pv13405|Pv13406
10	12253986	0.042	12254027	2	Pv13421|Pv13422
10	12261670	16.982	12278651	3	Pv13424|Pv13425|Pv13426
10	12380084	10.447	12390530	2	Pv13448|Pv13449
10	12424158	9.204	12433361	3	Pv13457|Pv13458|Pv13459
10	12452757	5.305	12458061	3	Pv13466|Pv13467|Pv13468
10	12466476	2.294	12468769	2	Pv13471|Pv13472
10	12469522	1.634	12471155	2	Pv13473|Pv13474
10	12525463	11.991	12537453	2	Pv13489|Pv13491
10	12558007	9.142	12567148	3	Pv13496|Pv13497|Pv13498
10	12586873	17.727	12604599	2	Pv13507|Pv13509
10	12673581	4.409	12677989	2	Pv13526|Pv13527
10	12784490	2.639	12787128	2	Pv13541|Pv13542
10	13071080	6.242	13077321	2	Pv13589|Pv13591
10	13642357	5.041	13647397	3	Pv13648|Pv13649|Pv13651
10	13697740	5.07	13702809	2	Pv13669|Pv13670
10	13908017	9.89	13917906	2	Pv13694|Pv13695
10	14062896	19.296	14082191	2	Pv13710|Pv13711
10	14308292	13.83	14322121	2	Pv13738|Pv13739
10	14403128	11.793	14414920	2	Pv13748|Pv13749
10	14502932	2.502	14505433	2	Pv13767|Pv13768
10	14526499	3.879	14530377	2	Pv13770|Pv13772
10	14554097	1.405	14555501	2	Pv13778|Pv13779
10	14718044	10.548	14728591	2	Pv13797|Pv13798
10	14734983	4.959	14739941	3	Pv13800|Pv13801|Pv13802
10	14806087	1.243	14807329	2	Pv13815|Pv13816
10	14840867	0.876	14841742	2	Pv13825|Pv13826
10	14849526	4.239	14853764	2	Pv13829|Pv13831
10	14862749	12.146	14874894	2	Pv13834|Pv13835
10	14878015	1.794	14879808	2	Pv13838|Pv13839
10	15046329	2.518	15048846	3	Pv13872|Pv13873|Pv13874
10	15075364	2.667	15078030	2	Pv13881|Pv13882
10	15086678	1.217	15087894	2	Pv13885|Pv13886
10	15114407	5.063	15119469	2	Pv13892|Pv13894
10	15132185	3.244	15135428	2	Pv13899|Pv13900
10	15764285	1.651	15765935	2	Pv13954|Pv13955
10	15889081	9.439	15898519	2	Pv13968|Pv13969
10	16140070	6.851	16146920	2	Pv13994|Pv13995
10	16437585	5.332	16442916	2	Pv14040|Pv14041
10	16469827	3.421	16473247	3	Pv14046|Pv14047|Pv14048
10	16474950	1.439	16476388	2	Pv14049|Pv14050
10	16491501	0.887	16492387	2	Pv14056|Pv14057
10	16585052	7.255	16592306	3	Pv14079|Pv14080|Pv14081
10	16770749	1.084	16771832	2	Pv14115|Pv14116
10	16802474	2.971	16805444	2	Pv14125|Pv14126
10	16813072	1.286	16814357	2	Pv14131|Pv14132
10	16837567	6.204	16843770	2	Pv14137|Pv14138
10	16901391	0.98	16902370	2	Pv14153|Pv14154
10	16937341	2.212	16939552	2	Pv14162|Pv14163
10	16956121	2.631	16958751	2	Pv14170|Pv14171
10	17023034	17.821	17040854	3	Pv14183|Pv14184|Pv14186
10	17138270	2.506	17140775	2	Pv14202|Pv14203
10	17157257	1.442	17158698	2	Pv14207|Pv14208
10	17212064	2.109	17214172	2	Pv14224|Pv14226
10	17299548	11.199	17310746	2	Pv14243|Pv14244
10	17312900	1.567	17314466	2	Pv14245|Pv14246
10	17327648	15.5	17343147	2	Pv14249|Pv14250
10	17347330	20.747	17368076	4	Pv14251|Pv14252|Pv14253|Pv14254
10	17448648	2.161	17450808	2	Pv14269|Pv14270
10	17761948	0.316	17762263	2	Pv14308|Pv14309
10	17763271	2.183	17765453	2	Pv14310|Pv14311
10	18187691	3.965	18191655	2	Pv14358|Pv14359
10	18208426	2.417	18210842	2	Pv14363|Pv14364
10	18287398	1.887	18289284	2	Pv14368|Pv14369
10	18302578	4.809	18307386	3	Pv14374|Pv14375|Pv14376
10	18337885	16.562	18354446	2	Pv14385|Pv14386
10	18363099	4.872	18367970	2	Pv14391|Pv14392
10	18435841	0.786	18436626	2	Pv14411|Pv14412
10	18455272	1.369	18456640	2	Pv14416|Pv14417
10	18461657	19.676	18481332	7	Pv14420|Pv14421|Pv14422|Pv14423|Pv14424|Pv14425|Pv14426
10	18602241	6.257	18608497	2	Pv14450|Pv14451
10	18611902	10.356	18622257	3	Pv14453|Pv14454|Pv14455
10	18714738	0.871	18715608	2	Pv14470|Pv14471
10	19031257	2.924	19034180	2	Pv14556|Pv14557
10	19097590	8.124	19105713	2	Pv14576|Pv14577
10	19169446	3.135	19172580	2	Pv14589|Pv14590
10	19323126	3.835	19326960	2	Pv14623|Pv14624
10	19414863	5.877	19420739	2	Pv14643|Pv14644
10	19808049	7.416	19815464	2	Pv14706|Pv14707
10	19830061	8.308	19838368	3	Pv14710|Pv14711|Pv14712
10	19906796	9.144	19915939	3	Pv14718|Pv14720|Pv14721
10	19971544	7.313	19978856	2	Pv14728|Pv14730
10	19990969	2.434	19993402	2	Pv14735|Pv14736
10	19999837	7.168	20007004	2	Pv14739|Pv14740
10	20081192	2.157	20083348	2	Pv14750|Pv14751
10	20094790	0.794	20095583	2	Pv14755|Pv14756
10	20235772	5.614	20241385	2	Pv14781|Pv14782
10	20413632	1.02	20414651	2	Pv14804|Pv14805
10	20462093	1.302	20463394	2	Pv14809|Pv14810
10	20569337	3.03	20572366	2	Pv14820|Pv14821
10	20716580	10.468	20727047	3	Pv14837|Pv14838|Pv14839
10	20984266	11.531	20995796	3	Pv14874|Pv14875|Pv14876
10	21008646	1.068	21009713	2	Pv14884|Pv14885
10	21050941	3.614	21054554	2	Pv14896|Pv14897
10	21102911	11.156	21114066	2	Pv14903|Pv14904
10	21181028	4.929	21185956	2	Pv14916|Pv14917
10	21221540	2.294	21223833	2	Pv14924|Pv14926
10	21359620	0.617	21360236	2	Pv14953|Pv14954
10	21404044	5.778	21409821	3	Pv14961|Pv14963|Pv14964
10	21436426	9.274	21445699	2	Pv14967|Pv14968
10	21489796	0.952	21490747	2	Pv14977|Pv14978
10	21636220	12.524	21648743	2	Pv14994|Pv14995
10	22045735	18.123	22063857	3	Pv15027|Pv15028|Pv15029
10	22259140	12.998	22272137	3	Pv15055|Pv15056|Pv15057
10	22297486	5.568	22303053	2	Pv15062|Pv15064
10	22332040	16.196	22348235	2	Pv15067|Pv15068
10	22356809	13.1	22369908	2	Pv15071|Pv15072
10	22514141	2.348	22516488	2	Pv15096|Pv15097
10	22812873	1.299	22814171	2	Pv15141|Pv15142
10	22916231	3.728	22919958	2	Pv15157|Pv15158
10	22979101	0.983	22980083	2	Pv15169|Pv15170
10	23023961	3.042	23027002	2	Pv15186|Pv15187
10	23053464	0.664	23054127	2	Pv15195|Pv15196
10	23063986	1.148	23065133	2	Pv15199|Pv15200
10	23176599	13.872	23190470	4	Pv15222|Pv15223|Pv15224|Pv15225
10	23381790	8.637	23390426	3	Pv15263|Pv15264|Pv15265
10	23427960	4.657	23432616	2	Pv15279|Pv15281
10	23445437	5.031	23450467	2	Pv15285|Pv15286
10	23474249	3.246	23477494	2	Pv15292|Pv15293
10	23694855	3.645	23698499	2	Pv15346|Pv15347
10	23702264	5.492	23707755	2	Pv15348|Pv15349
10	23992330	2.213	23994542	2	Pv15384|Pv15385
10	24304038	17.057	24321094	2	Pv15443|Pv15445
10	24361787	4.263	24366049	2	Pv15449|Pv15450
10	24456799	15.683	24472481	2	Pv15467|Pv15468
10	24521926	1.279	24523204	2	Pv15479|Pv15480
10	24525520	3.452	24528971	2	Pv15482|Pv15483
10	24578156	4.419	24582574	3	Pv15491|Pv15492|Pv15493
10	24593618	4.165	24597782	2	Pv15498|Pv15499
10	24647228	26.224	24673451	5	Pv15506|Pv15507|Pv15508|Pv15509|Pv15510
10	24717795	3.511	24721305	3	Pv15521|Pv15522|Pv15523
10	24893152	4.742	24897893	2	Pv15556|Pv15557
10	24905035	5.111	24910145	2	Pv15559|Pv15560
10	25384127	8.441	25392567	2	Pv15600|Pv15602
10	25562312	17.841	25580152	2	Pv15632|Pv15633
10	25670259	10.728	25680986	6	Pv15658|Pv15659|Pv15660|Pv15661|Pv15662|Pv15663
10	25702758	3.148	25705905	2	Pv15672|Pv15673
10	26199884	1.429	26201312	2	Pv15712|Pv15713
10	26205724	14.232	26219955	2	Pv15717|Pv15718
10	26655472	2.366	26657837	2	Pv15768|Pv15769
10	26682794	19.575	26702368	3	Pv15777|Pv15778|Pv15779
10	26867981	9.79	26877770	2	Pv15797|Pv15798
10	26995966	17.669	27013634	2	Pv15806|Pv15807
10	27322971	20.245	27343215	3	Pv15843|Pv15844|Pv15845
10	27735788	26.295	27762082	5	Pv15878|Pv15879|Pv15880|Pv15881|Pv15882
10	27913075	10.574	27923648	2	Pv15889|Pv15891
10	28074008	8.432	28082439	2	Pv15911|Pv15912
10	28299886	9.725	28309610	2	Pv15925|Pv15926
10	28491058	15.701	28506758	3	Pv15940|Pv15941|Pv15942
10	28592316	19.284	28611599	3	Pv15955|Pv15956|Pv15958
10	28645896	13.092	28658987	2	Pv15961|Pv15962
10	29227730	18.724	29246453	2	Pv16025|Pv16026
10	29398296	16.046	29414341	2	Pv16053|Pv16054
10	29438103	19.15	29457252	2	Pv16058|Pv16060
10	29490541	7.063	29497603	2	Pv16071|Pv16072
10	29498515	22.598	29521112	3	Pv16073|Pv16074|Pv16075
10	29527716	6.716	29534431	2	Pv16079|Pv16080
10	29556310	2.258	29558567	2	Pv16087|Pv16088
10	29579355	4.996	29584350	2	Pv16093|Pv16094
10	29592614	3.741	29596354	3	Pv16096|Pv16097|Pv16098
10	29659608	15.293	29674900	2	Pv16111|Pv16113
10	29986658	1.42	29988077	2	Pv16186|Pv16187
10	30171993	2.483	30174475	2	Pv16224|Pv16225
10	30369730	7.112	30376841	2	Pv16262|Pv16263
10	30531155	5.082	30536236	2	Pv16292|Pv16293
10	31309296	15.432	31324727	2	Pv16399|Pv16400
10	31366109	1.998	31368106	2	Pv16412|Pv16413
10	31409345	4.912	31414256	2	Pv16421|Pv16422
10	31483760	2.016	31485775	2	Pv16443|Pv16444
10	31616592	0.763	31617354	2	Pv16479|Pv16480
10	31737992	0.737	31738728	2	Pv16505|Pv16506
10	31789683	1.447	31791129	2	Pv16523|Pv16524
10	31840916	4.13	31845045	2	Pv16526|Pv16527
10	31898263	4.557	31902819	2	Pv16536|Pv16538
10	32123172	3.408	32126579	3	Pv16583|Pv16584|Pv16585
10	32206644	4.28	32210923	3	Pv16599|Pv16600|Pv16601
10	32294177	1.208	32295384	2	Pv16616|Pv16617
10	32314707	2.74	32317446	3	Pv16625|Pv16626|Pv16627
10	32343951	8.576	32352526	2	Pv16634|Pv16635
10	32411484	10.414	32421897	3	Pv16643|Pv16644|Pv16645
10	32646193	5.123	32651315	2	Pv16690|Pv16692
10	32660267	12.903	32673169	3	Pv16695|Pv16696|Pv16697
10	32743711	1.001	32744711	2	Pv16719|Pv16720
10	32829456	7.52	32836975	2	Pv16744|Pv16746
10	32844242	3.096	32847337	2	Pv16747|Pv16748
10	32980469	1.985	32982453	2	Pv16785|Pv16786
10	32985856	2.186	32988041	2	Pv16787|Pv16789
10	33029450	0.958	33030407	2	Pv16804|Pv16805
10	33044921	0.361	33045281	2	Pv16810|Pv16811
10	33069047	10.278	33079324	2	Pv16818|Pv16821
10	33136149	17.539	33153687	2	Pv16842|Pv16843
10	33211090	7.56	33218649	3	Pv16857|Pv16858|Pv16859
10	33360813	1.905	33362717	2	Pv16906|Pv16907
10	33590995	0.011	33591005	2	Pv16958|Pv16959
10	33596098	3.356	33599453	2	Pv16961|Pv16962
10	33715806	1.136	33716941	2	Pv16990|Pv16991
10	33755886	0.689	33756574	2	Pv16996|Pv16997
10	33799754	9.466	33809219	2	Pv17008|Pv17010
10	33871060	1.134	33872193	2	Pv17029|Pv17030
10	33877961	5.017	33882977	2	Pv17031|Pv17032
10	34061796	3.902	34065697	2	Pv17064|Pv17065
10	34140662	1.161	34141822	2	Pv17079|Pv17080
10	34329932	1.808	34331739	2	Pv17103|Pv17104
10	34417596	5.747	34423342	2	Pv17128|Pv17129
10	34429526	1.005	34430530	2	Pv17131|Pv17132
10	34484080	1.387	34485466	2	Pv17138|Pv17139
10	34592323	2.704	34595026	2	Pv17175|Pv17176
10	34644968	0.435	34645402	2	Pv17190|Pv17191
10	34744419	7.457	34751875	3	Pv17222|Pv17223|Pv17224
10	34922296	6.201	34928496	2	Pv17258|Pv17259
10	35069769	12.916	35082684	2	Pv17290|Pv17291
10	35216553	1.233	35217785	2	Pv17315|Pv17316
10	35532910	1.871	35534780	2	Pv17352|Pv17353
10	35607090	5.451	35612540	2	Pv17368|Pv17369
10	35652987	1.944	35654930	2	Pv17377|Pv17378
10	35680393	5.489	35685881	4	Pv17383|Pv17384|Pv17385|Pv17386
10	35811002	9.62	35820621	2	Pv17410|Pv17411
10	35907247	1.833	35909079	2	Pv17422|Pv17423
10	35964306	8.301	35972606	2	Pv17437|Pv17438
10	36046669	3.108	36049776	3	Pv17452|Pv17453|Pv17454
10	36102945	2.924	36105868	2	Pv17458|Pv17459
10	36410923	0.612	36411534	2	Pv17472|Pv17473
10	36742250	7.21	36749459	2	Pv17508|Pv17509
10	36763068	12.408	36775475	3	Pv17511|Pv17512|Pv17513
10	36817184	1.167	36818350	2	Pv17528|Pv17529
10	36860879	7.057	36867935	3	Pv17540|Pv17542|Pv17543
10	36888737	5.344	36894080	2	Pv17548|Pv17549
10	36956547	7.162	36963708	2	Pv17570|Pv17571
10	37132465	5.294	37137758	3	Pv17608|Pv17609|Pv17610
10	37190915	5.136	37196050	2	Pv17628|Pv17629
10	37209197	7.278	37216474	2	Pv17632|Pv17633
10	37253825	4.445	37258269	2	Pv17635|Pv17636
10	37336595	1.826	37338420	2	Pv17653|Pv17654
10	37375376	7.889	37383264	3	Pv17663|Pv17664|Pv17666
10	37463417	1.371	37464787	2	Pv17692|Pv17693
10	37469387	6.36	37475746	3	Pv17697|Pv17698|Pv17699
10	37506511	5.754	37512264	5	Pv17705|Pv17706|Pv17707|Pv17708|Pv17709
10	37526797	1.866	37528662	3	Pv17711|Pv17712|Pv17713
10	37536631	13.244	37549874	2	Pv17716|Pv17719
10	37582003	18.486	37600488	2	Pv17731|Pv17732
10	37614570	1.613	37616182	2	Pv17734|Pv17735
10	37665039	7.119	37672157	2	Pv17745|Pv17746
10	37693200	5.469	37698668	2	Pv17754|Pv17756
10	37832032	8.812	37840843	2	Pv17784|Pv17785
10	37873757	1.423	37875179	2	Pv17799|Pv17800
10	37918979	2.794	37921772	2	Pv17806|Pv17807
10	37926199	2.041	37928239	3	Pv17809|Pv17810|Pv17811
10	38084625	4.293	38088917	2	Pv17838|Pv17839
10	38115691	2.868	38118558	2	Pv17843|Pv17844

[truncated: 1 more sheets: Chr11]
